# Supplementary material for: Identification of Known and Novel Long Noncoding RNAs Potentially Responsible for the Effects of Bone Mineral Density (BMD) Genomewide Association Study (GWAS) Loci
Source: J Bone Miner Res. 2022 Jul 13;37(8):1500–10. doi: 10.1002/jbmr.4622 (PMC9545622; doi:10.1002/jbmr.4622)
Supplement: Supplementary file 1 — Table S1. Supporting information Table S2 Table S3 Table S4 Table S5 [file JBMR-37-1500-s001.xlsx]

## Sheet: Supplementary table 1
Supplementary table 1: Known lncRNAs bone fragments
gene_name	seqnames	start	end	width	strand	source	type	score	phase	gene_id	gene_type	level	hgnc_id	havana_gene	transcript_id	transcript_type	transcript_name	transcript_support_level	tag	havana_transcript	exon_number	exon_id	ont	protein_id	ccdsid
AL627309.1	chr1	89295	133723	44429	-	HAVANA	gene	NA	NA	ENSG00000238009.6	lncRNA	2	NA	OTTHUMG00000001096.1	NA	NA	NA	NA	overlapping_locus	NA	NA	NA	NA	NA	NA
AL627309.5	chr1	141474	173862	32389	-	HAVANA	gene	NA	NA	ENSG00000241860.7	lncRNA	2	NA	OTTHUMG00000002480.1	NA	NA	NA	NA	ncRNA_host	NA	NA	NA	NA	NA	NA
LINC01409	chr1	778747	810065	31319	+	HAVANA	gene	NA	NA	ENSG00000237491.10	lncRNA	2	HGNC:50701	OTTHUMG00000002404.1	NA	NA	NA	NA	NA	NA	NA	NA	NA	NA	NA
FAM87B	chr1	817371	819837	2467	+	HAVANA	gene	NA	NA	ENSG00000177757.2	lncRNA	2	HGNC:32236	OTTHUMG00000002471.1	NA	NA	NA	NA	NA	NA	NA	NA	NA	NA	NA
LINC01128	chr1	825138	859446	34309	+	HAVANA	gene	NA	NA	ENSG00000228794.10	lncRNA	2	HGNC:49377	OTTHUMG00000196004.1	NA	NA	NA	NA	NA	NA	NA	NA	NA	NA	NA
LINC00115	chr1	826206	827522	1317	-	HAVANA	gene	NA	NA	ENSG00000225880.5	lncRNA	2	HGNC:26211	OTTHUMG00000141258.1	NA	NA	NA	NA	NA	NA	NA	NA	NA	NA	NA
FAM41C	chr1	868071	876903	8833	-	HAVANA	gene	NA	NA	ENSG00000230368.2	lncRNA	2	HGNC:27635	OTTHUMG00000002469.1	NA	NA	NA	NA	NA	NA	NA	NA	NA	NA	NA
AL645608.6	chr1	904834	915976	11143	+	HAVANA	gene	NA	NA	ENSG00000272438.1	lncRNA	2	NA	OTTHUMG00000185550.1	NA	NA	NA	NA	overlapping_locus	NA	NA	NA	NA	NA	NA
AL645608.2	chr1	911435	914948	3514	+	HAVANA	gene	NA	NA	ENSG00000230699.2	lncRNA	2	NA	OTTHUMG00000040716.1	NA	NA	NA	NA	overlapping_locus	NA	NA	NA	NA	NA	NA
LINC02593	chr1	916865	921016	4152	-	HAVANA	gene	NA	NA	ENSG00000223764.2	lncRNA	2	HGNC:53933	OTTHUMG00000040718.1	NA	NA	NA	NA	NA	NA	NA	NA	NA	NA	NA
AL162741.1	chr1	1249777	1251334	1558	-	HAVANA	gene	NA	NA	ENSG00000260179.1	lncRNA	2	NA	OTTHUMG00000175732.1	NA	NA	NA	NA	NA	NA	NA	NA	NA	NA	NA
LINC01786	chr1	1275223	1280420	5198	+	HAVANA	gene	NA	NA	ENSG00000230415.1	lncRNA	2	HGNC:52575	OTTHUMG00000002234.1	NA	NA	NA	NA	NA	NA	NA	NA	NA	NA	NA
AL139287.1	chr1	1317581	1318689	1109	-	HAVANA	gene	NA	NA	ENSG00000240731.1	lncRNA	2	NA	OTTHUMG00000003331.1	NA	NA	NA	NA	overlapping_locus	NA	NA	NA	NA	NA	NA
MRPL20-AS1	chr1	1399520	1402046	2527	+	HAVANA	gene	NA	NA	ENSG00000224870.7	lncRNA	2	HGNC:27125	OTTHUMG00000002908.1	NA	NA	NA	NA	NA	NA	NA	NA	NA	NA	NA
AL391244.2	chr1	1409096	1410618	1523	+	HAVANA	gene	NA	NA	ENSG00000272455.1	lncRNA	2	NA	OTTHUMG00000185586.1	NA	NA	NA	NA	NA	NA	NA	NA	NA	NA	NA
LINC01770	chr1	1430539	1434573	4035	-	HAVANA	gene	NA	NA	ENSG00000225285.1	lncRNA	1	HGNC:52560	OTTHUMG00000002915.1	NA	NA	NA	NA	NA	NA	NA	NA	NA	NA	NA
AL645728.1	chr1	1574102	1577075	2974	+	HAVANA	gene	NA	NA	ENSG00000215014.5	lncRNA	2	NA	OTTHUMG00000186983.1	NA	NA	NA	NA	NA	NA	NA	NA	NA	NA	NA
AL691432.4	chr1	1600314	1602703	2390	+	HAVANA	gene	NA	NA	ENSG00000286989.1	lncRNA	2	NA	OTTHUMG00000195682.1	NA	NA	NA	NA	NA	NA	NA	NA	NA	NA	NA
AL691432.2	chr1	1613758	1615795	2038	-	HAVANA	gene	NA	NA	ENSG00000272106.1	lncRNA	2	NA	OTTHUMG00000185588.1	NA	NA	NA	NA	NA	NA	NA	NA	NA	NA	NA
FO704657.1	chr1	1659325	1662602	3278	+	HAVANA	gene	NA	NA	ENSG00000272004.1	lncRNA	2	NA	OTTHUMG00000185638.1	NA	NA	NA	NA	NA	NA	NA	NA	NA	NA	NA
AL109917.1	chr1	1891471	1892658	1188	+	HAVANA	gene	NA	NA	ENSG00000231050.1	lncRNA	2	NA	OTTHUMG00000000941.1	NA	NA	NA	NA	NA	NA	NA	NA	NA	NA	NA
PRKCZ-AS1	chr1	2181794	2184389	2596	-	HAVANA	gene	NA	NA	ENSG00000182873.5	lncRNA	1	HGNC:40477	OTTHUMG00000001239.1	NA	NA	NA	NA	NA	NA	NA	NA	NA	NA	NA
AL513477.2	chr1	2363061	2363628	568	-	HAVANA	gene	NA	NA	ENSG00000272420.1	lncRNA	2	NA	OTTHUMG00000185694.1	NA	NA	NA	NA	overlapping_locus	NA	NA	NA	NA	NA	NA
AL139246.5	chr1	2530064	2547460	17397	+	HAVANA	gene	NA	NA	ENSG00000272449.2	lncRNA	2	NA	OTTHUMG00000185639.1	NA	NA	NA	NA	NA	NA	NA	NA	NA	NA	NA
TNFRSF14-AS1	chr1	2549920	2557031	7112	-	HAVANA	gene	NA	NA	ENSG00000238164.6	lncRNA	2	HGNC:26966	OTTHUMG00000000818.1	NA	NA	NA	NA	NA	NA	NA	NA	NA	NA	NA
PRDM16-DT	chr1	3059615	3068437	8823	-	HAVANA	gene	NA	NA	ENSG00000177133.11	lncRNA	2	HGNC:48664	OTTHUMG00000000563.1	NA	NA	NA	NA	NA	NA	NA	NA	NA	NA	NA
AL513320.1	chr1	3623190	3624743	1554	-	HAVANA	gene	NA	NA	ENSG00000238260.1	lncRNA	2	NA	OTTHUMG00000000613.1	NA	NA	NA	NA	NA	NA	NA	NA	NA	NA	NA
CAMTA1-DT	chr1	6783892	6784843	952	-	HAVANA	gene	NA	NA	ENSG00000237436.1	lncRNA	2	HGNC:53020	OTTHUMG00000001213.1	NA	NA	NA	NA	NA	NA	NA	NA	NA	NA	NA
Z98884.2	chr1	7776383	7776775	393	+	HAVANA	gene	NA	NA	ENSG00000269925.1	lncRNA	2	NA	OTTHUMG00000183953.1	NA	NA	NA	NA	overlapping_locus	NA	NA	NA	NA	NA	NA
Z98884.1	chr1	7810242	7827342	17101	-	HAVANA	gene	NA	NA	ENSG00000236266.1	lncRNA	1	NA	OTTHUMG00000001211.1	NA	NA	NA	NA	NA	NA	NA	NA	NA	NA	NA
AL034417.5	chr1	7991134	8005312	14179	+	HAVANA	gene	NA	NA	ENSG00000284747.1	lncRNA	2	NA	OTTHUMG00000192291.1	NA	NA	NA	NA	NA	NA	NA	NA	NA	NA	NA
RERE-AS1	chr1	8424645	8435013	10369	+	HAVANA	gene	NA	NA	ENSG00000232912.6	lncRNA	1	HGNC:40501	OTTHUMG00000001772.1	NA	NA	NA	NA	NA	NA	NA	NA	NA	NA	NA
AL357552.3	chr1	8805860	8807051	1192	-	HAVANA	gene	NA	NA	ENSG00000228423.2	lncRNA	2	NA	OTTHUMG00000001777.1	NA	NA	NA	NA	overlapping_locus	NA	NA	NA	NA	NA	NA
ENO1-AS1	chr1	8878835	8879894	1060	+	HAVANA	gene	NA	NA	ENSG00000230679.1	lncRNA	1	HGNC:40214	OTTHUMG00000001779.1	NA	NA	NA	NA	NA	NA	NA	NA	NA	NA	NA
MIR34AHG	chr1	9148011	9198906	50896	-	HAVANA	gene	NA	NA	ENSG00000228526.7	lncRNA	2	HGNC:51913	OTTHUMG00000001762.1	NA	NA	NA	NA	ncRNA_host	NA	NA	NA	NA	NA	NA
LNCTAM34A	chr1	9182004	9196284	14281	+	HAVANA	gene	NA	NA	ENSG00000234546.4	lncRNA	2	HGNC:52548	OTTHUMG00000001764.1	NA	NA	NA	NA	NA	NA	NA	NA	NA	NA	NA
LINC02606	chr1	9425094	9440564	15471	-	HAVANA	gene	NA	NA	ENSG00000284693.1	lncRNA	2	HGNC:54047	OTTHUMG00000192293.1	NA	NA	NA	NA	ncRNA_host	NA	NA	NA	NA	NA	NA
PIK3CD-AS1	chr1	9652610	9654586	1977	-	HAVANA	gene	NA	NA	ENSG00000179840.5	lncRNA	2	HGNC:32346	OTTHUMG00000001452.1	NA	NA	NA	NA	NA	NA	NA	NA	NA	NA	NA
PIK3CD-AS2	chr1	9672426	9687555	15130	-	HAVANA	gene	NA	NA	ENSG00000231789.2	lncRNA	2	HGNC:51334	OTTHUMG00000001449.1	NA	NA	NA	NA	NA	NA	NA	NA	NA	NA	NA
AL357140.2	chr1	9942923	9949974	7052	+	HAVANA	gene	NA	NA	ENSG00000228150.1	lncRNA	2	NA	OTTHUMG00000001805.1	NA	NA	NA	NA	overlapping_locus	NA	NA	NA	NA	NA	NA
AL139424.3	chr1	10381906	10387150	5245	-	HAVANA	gene	NA	NA	ENSG00000284735.1	lncRNA	2	NA	OTTHUMG00000192294.1	NA	NA	NA	NA	NA	NA	NA	NA	NA	NA	NA
AL139424.2	chr1	10395416	10397432	2017	+	HAVANA	gene	NA	NA	ENSG00000284642.1	lncRNA	2	NA	OTTHUMG00000192295.1	NA	NA	NA	NA	NA	NA	NA	NA	NA	NA	NA
AL109811.2	chr1	11029659	11030528	870	+	HAVANA	gene	NA	NA	ENSG00000271895.2	lncRNA	2	NA	OTTHUMG00000185649.1	NA	NA	NA	NA	overlapping_locus	NA	NA	NA	NA	NA	NA
AL109811.1	chr1	11068471	11073097	4627	+	HAVANA	gene	NA	NA	ENSG00000226849.1	lncRNA	2	NA	OTTHUMG00000034707.1	NA	NA	NA	NA	NA	NA	NA	NA	NA	NA	NA
AL021155.4	chr1	11907940	11914298	6359	+	HAVANA	gene	NA	NA	ENSG00000285646.2	lncRNA	2	NA	OTTHUMG00000193227.1	NA	NA	NA	NA	ncRNA_host	NA	NA	NA	NA	NA	NA
AL096840.3	chr1	11979533	11980127	595	-	HAVANA	gene	NA	NA	ENSG00000287384.1	lncRNA	2	NA	OTTHUMG00000193924.1	NA	NA	NA	NA	NA	NA	NA	NA	NA	NA	NA
LINC02766	chr1	12527724	12528420	697	+	HAVANA	gene	NA	NA	ENSG00000229484.1	lncRNA	2	HGNC:54286	OTTHUMG00000013154.1	NA	NA	NA	NA	NA	NA	NA	NA	NA	NA	NA
AL450998.2	chr1	15834474	15848147	13674	-	HAVANA	gene	NA	NA	ENSG00000179743.4	lncRNA	2	NA	OTTHUMG00000009375.1	NA	NA	NA	NA	NA	NA	NA	NA	NA	NA	NA
AL109627.1	chr1	16228674	16231335	2662	-	HAVANA	gene	NA	NA	ENSG00000288398.1	lncRNA	2	NA	OTTHUMG00000195922.1	NA	NA	NA	NA	NA	NA	NA	NA	NA	NA	NA
LINC01772	chr1	16460948	16468481	7534	+	HAVANA	gene	NA	NA	ENSG00000226029.1	lncRNA	2	HGNC:52562	OTTHUMG00000002314.1	NA	NA	NA	NA	NA	NA	NA	NA	NA	NA	NA
AL137802.2	chr1	16514645	16515754	1110	+	HAVANA	gene	NA	NA	ENSG00000261135.1	lncRNA	2	NA	OTTHUMG00000175735.1	NA	NA	NA	NA	NA	NA	NA	NA	NA	NA	NA
LINC01783	chr1	16533886	16536172	2287	-	HAVANA	gene	NA	NA	ENSG00000233421.4	lncRNA	2	HGNC:52573	OTTHUMG00000002488.1	NA	NA	NA	NA	ncRNA_host	NA	NA	NA	NA	NA	NA
BX284668.5	chr1	16887577	16889706	2130	-	HAVANA	gene	NA	NA	ENSG00000238142.2	lncRNA	1	NA	OTTHUMG00000002204.1	NA	NA	NA	NA	NA	NA	NA	NA	NA	NA	NA
BX284668.6	chr1	16904339	16904776	438	-	HAVANA	gene	NA	NA	ENSG00000272426.1	lncRNA	2	NA	OTTHUMG00000185683.1	NA	NA	NA	NA	NA	NA	NA	NA	NA	NA	NA
AL137127.1	chr1	19072110	19075511	3402	-	HAVANA	gene	NA	NA	ENSG00000272084.1	lncRNA	2	NA	OTTHUMG00000185684.1	NA	NA	NA	NA	overlapping_locus	NA	NA	NA	NA	NA	NA
EMC1-AS1	chr1	19210501	19240704	30204	+	HAVANA	gene	NA	NA	ENSG00000230424.1	lncRNA	2	HGNC:54050	OTTHUMG00000037839.1	NA	NA	NA	NA	NA	NA	NA	NA	NA	NA	NA
PINK1-AS	chr1	20642657	20652193	9537	-	HAVANA	gene	NA	NA	ENSG00000117242.7	lncRNA	2	HGNC:38872	OTTHUMG00000002840.1	NA	NA	NA	NA	overlapping_locus	NA	NA	NA	NA	NA	NA
AL031005.2	chr1	21177054	21178164	1111	+	HAVANA	gene	NA	NA	ENSG00000287192.1	lncRNA	2	NA	OTTHUMG00000194003.1	NA	NA	NA	NA	NA	NA	NA	NA	NA	NA	NA
ECE1-AS1	chr1	21293290	21299874	6585	+	HAVANA	gene	NA	NA	ENSG00000231105.2	lncRNA	2	HGNC:40203	OTTHUMG00000002777.1	NA	NA	NA	NA	NA	NA	NA	NA	NA	NA	NA
LINC00339	chr1	22024558	22031223	6666	+	HAVANA	gene	NA	NA	ENSG00000218510.8	lncRNA	2	HGNC:25011	OTTHUMG00000193408.1	NA	NA	NA	NA	overlapping_locus	NA	NA	NA	NA	NA	NA
ZBTB40-IT1	chr1	22517474	22519708	2235	+	HAVANA	gene	NA	NA	ENSG00000237200.1	lncRNA	2	HGNC:41493	OTTHUMG00000040025.1	NA	NA	NA	NA	overlapping_locus	NA	NA	NA	NA	NA	NA
LINC01355	chr1	23281307	23287488	6182	-	HAVANA	gene	NA	NA	ENSG00000261326.4	lncRNA	2	HGNC:50584	OTTHUMG00000175761.1	NA	NA	NA	NA	NA	NA	NA	NA	NA	NA	NA
ZNF436-AS1	chr1	23368997	23371839	2843	+	HAVANA	gene	NA	NA	ENSG00000249087.7	lncRNA	1	HGNC:25122	OTTHUMG00000003225.1	NA	NA	NA	NA	ncRNA_host	NA	NA	NA	NA	NA	NA
MDS2	chr1	23581495	23640568	59074	+	HAVANA	gene	NA	NA	ENSG00000197880.8	lncRNA	2	HGNC:29633	OTTHUMG00000002927.1	NA	NA	NA	NA	NA	NA	NA	NA	NA	NA	NA
ELOA-AS1	chr1	23706901	23778296	71396	-	HAVANA	gene	NA	NA	ENSG00000236810.6	lncRNA	2	HGNC:50582	OTTHUMG00000002959.1	NA	NA	NA	NA	NA	NA	NA	NA	NA	NA	NA
RCAN3AS	chr1	24496254	24535400	39147	-	HAVANA	gene	NA	NA	ENSG00000286061.1	lncRNA	2	HGNC:39009	OTTHUMG00000193467.1	NA	NA	NA	NA	NA	NA	NA	NA	NA	NA	NA
AL050344.1	chr1	25043707	25113120	69414	-	HAVANA	gene	NA	NA	ENSG00000233755.1	lncRNA	1	NA	OTTHUMG00000003326.1	NA	NA	NA	NA	NA	NA	NA	NA	NA	NA	NA
AL031432.4	chr1	25232586	25234775	2190	+	HAVANA	gene	NA	NA	ENSG00000284602.1	lncRNA	2	NA	OTTHUMG00000192305.1	NA	NA	NA	NA	NA	NA	NA	NA	NA	NA	NA
AL606491.1	chr1	25581478	25590356	8879	+	HAVANA	gene	NA	NA	ENSG00000225643.1	lncRNA	1	NA	OTTHUMG00000004419.1	NA	NA	NA	NA	NA	NA	NA	NA	NA	NA	NA
AL020996.1	chr1	25816749	25820797	4049	-	HAVANA	gene	NA	NA	ENSG00000228172.5	lncRNA	2	NA	OTTHUMG00000007376.1	NA	NA	NA	NA	NA	NA	NA	NA	NA	NA	NA
AL033528.3	chr1	25859613	25863420	3808	+	HAVANA	gene	NA	NA	ENSG00000236528.1	lncRNA	2	NA	OTTHUMG00000007374.1	NA	NA	NA	NA	NA	NA	NA	NA	NA	NA	NA
AL512408.1	chr1	26692132	26694131	2000	-	HAVANA	gene	NA	NA	ENSG00000260063.1	lncRNA	2	NA	OTTHUMG00000175777.1	NA	NA	NA	NA	NA	NA	NA	NA	NA	NA	NA
AL020997.2	chr1	27773858	27774041	184	+	HAVANA	gene	NA	NA	ENSG00000269971.1	lncRNA	2	NA	OTTHUMG00000183954.1	NA	NA	NA	NA	overlapping_locus	NA	NA	NA	NA	NA	NA
AL020997.3	chr1	27819983	27820341	359	+	HAVANA	gene	NA	NA	ENSG00000270031.1	lncRNA	2	NA	OTTHUMG00000183955.1	NA	NA	NA	NA	overlapping_locus	NA	NA	NA	NA	NA	NA
AL353622.1	chr1	28239509	28241453	1945	-	HAVANA	gene	NA	NA	ENSG00000270605.1	lncRNA	2	NA	OTTHUMG00000185161.1	NA	NA	NA	NA	NA	NA	NA	NA	NA	NA	NA
SNHG3	chr1	28505980	28510892	4913	+	HAVANA	gene	NA	NA	ENSG00000242125.3	lncRNA	2	HGNC:10118	OTTHUMG00000003657.1	NA	NA	NA	NA	overlapping_locus	NA	NA	NA	NA	NA	NA
SNHG12	chr1	28578538	28583132	4595	-	HAVANA	gene	NA	NA	ENSG00000197989.14	lncRNA	2	HGNC:30062	OTTHUMG00000003654.1	NA	NA	NA	NA	ncRNA_host	NA	NA	NA	NA	NA	NA
LINC01715	chr1	28643228	28648581	5354	+	HAVANA	gene	NA	NA	ENSG00000229388.1	lncRNA	1	HGNC:52502	OTTHUMG00000003649.1	NA	NA	NA	NA	NA	NA	NA	NA	NA	NA	NA
AL360012.1	chr1	28648600	28648730	131	+	HAVANA	gene	NA	NA	ENSG00000270103.3	lncRNA	2	NA	OTTHUMG00000183994.1	NA	NA	NA	NA	NA	NA	NA	NA	NA	NA	NA
MATN1-AS1	chr1	30718504	30726827	8324	+	HAVANA	gene	NA	NA	ENSG00000186056.10	lncRNA	2	HGNC:40364	OTTHUMG00000003706.1	NA	NA	NA	NA	NA	NA	NA	NA	NA	NA	NA
AL451070.1	chr1	31333067	31346799	13733	-	HAVANA	gene	NA	NA	ENSG00000229044.1	lncRNA	1	NA	OTTHUMG00000003794.1	NA	NA	NA	NA	NA	NA	NA	NA	NA	NA	NA
AL136115.2	chr1	31851913	31921841	69929	-	HAVANA	gene	NA	NA	ENSG00000269967.1	lncRNA	2	NA	OTTHUMG00000184139.1	NA	NA	NA	NA	overlapping_locus	NA	NA	NA	NA	NA	NA
AL049795.1	chr1	32204769	32206814	2046	-	HAVANA	gene	NA	NA	ENSG00000224066.1	lncRNA	1	NA	OTTHUMG00000005740.1	NA	NA	NA	NA	NA	NA	NA	NA	NA	NA	NA
AL109945.1	chr1	32349194	32350663	1470	-	HAVANA	gene	NA	NA	ENSG00000233775.1	lncRNA	2	NA	OTTHUMG00000007633.1	NA	NA	NA	NA	NA	NA	NA	NA	NA	NA	NA
AL513327.2	chr1	33261212	33261680	469	+	HAVANA	gene	NA	NA	ENSG00000270115.1	lncRNA	2	NA	OTTHUMG00000183926.1	NA	NA	NA	NA	overlapping_locus	NA	NA	NA	NA	NA	NA
PHC2-AS1	chr1	33350352	33363245	12894	+	HAVANA	gene	NA	NA	ENSG00000233246.1	lncRNA	1	HGNC:40205	OTTHUMG00000004127.1	NA	NA	NA	NA	NA	NA	NA	NA	NA	NA	NA
AC004865.2	chr1	35569813	35577729	7917	-	HAVANA	gene	NA	NA	ENSG00000239636.1	lncRNA	2	NA	OTTHUMG00000004372.1	NA	NA	NA	NA	NA	NA	NA	NA	NA	NA	NA
LINC01137	chr1	37350934	37474411	123478	-	HAVANA	gene	NA	NA	ENSG00000233621.2	lncRNA	2	HGNC:49453	OTTHUMG00000004224.1	NA	NA	NA	NA	NA	NA	NA	NA	NA	NA	NA
AL929472.3	chr1	37799720	37800879	1160	-	HAVANA	gene	NA	NA	ENSG00000233728.1	lncRNA	2	NA	OTTHUMG00000037488.1	NA	NA	NA	NA	NA	NA	NA	NA	NA	NA	NA
AL139260.1	chr1	38859912	38965038	105127	+	HAVANA	gene	NA	NA	ENSG00000228436.3	lncRNA	2	NA	OTTHUMG00000000491.1	NA	NA	NA	NA	ncRNA_host	NA	NA	NA	NA	NA	NA
AL033527.4	chr1	39799422	39809450	10029	+	HAVANA	gene	NA	NA	ENSG00000284719.1	lncRNA	2	NA	OTTHUMG00000192324.1	NA	NA	NA	NA	NA	NA	NA	NA	NA	NA	NA
AL050341.2	chr1	40256427	40257967	1541	-	HAVANA	gene	NA	NA	ENSG00000259943.1	lncRNA	2	NA	OTTHUMG00000175805.1	NA	NA	NA	NA	NA	NA	NA	NA	NA	NA	NA
AL031985.3	chr1	40464319	40466767	2449	+	HAVANA	gene	NA	NA	ENSG00000260920.2	lncRNA	2	NA	OTTHUMG00000175830.1	NA	NA	NA	NA	NA	NA	NA	NA	NA	NA	NA
AL603839.3	chr1	40493157	40508661	15505	-	HAVANA	gene	NA	NA	ENSG00000238287.1	lncRNA	2	NA	OTTHUMG00000007304.1	NA	NA	NA	NA	NA	NA	NA	NA	NA	NA	NA
NFYC-AS1	chr1	40690380	40692066	1687	-	HAVANA	gene	NA	NA	ENSG00000272145.1	lncRNA	2	HGNC:49451	OTTHUMG00000185712.1	NA	NA	NA	NA	NA	NA	NA	NA	NA	NA	NA
SLFNL1-AS1	chr1	41014590	41043890	29301	+	HAVANA	gene	NA	NA	ENSG00000281207.1	lncRNA	2	HGNC:44126	OTTHUMG00000189531.1	NA	NA	NA	NA	NA	NA	NA	NA	NA	NA	NA
AC098484.4	chr1	42658687	42682160	23474	-	HAVANA	gene	NA	NA	ENSG00000285728.2	lncRNA	2	NA	OTTHUMG00000192821.1	NA	NA	NA	NA	NA	NA	NA	NA	NA	NA	NA
AC098484.2	chr1	42678735	42681659	2925	+	HAVANA	gene	NA	NA	ENSG00000234917.2	lncRNA	2	NA	OTTHUMG00000007522.1	NA	NA	NA	NA	NA	NA	NA	NA	NA	NA	NA
AL512353.1	chr1	42832522	42846422	13901	-	HAVANA	gene	NA	NA	ENSG00000228192.8	lncRNA	2	NA	OTTHUMG00000007621.1	NA	NA	NA	NA	NA	NA	NA	NA	NA	NA	NA
SLC2A1-AS1	chr1	42959049	42996814	37766	+	HAVANA	gene	NA	NA	ENSG00000227533.6	lncRNA	2	HGNC:44187	OTTHUMG00000007699.1	NA	NA	NA	NA	ncRNA_host	NA	NA	NA	NA	NA	NA
AL139289.2	chr1	43348288	43348844	557	-	HAVANA	gene	NA	NA	ENSG00000287113.1	lncRNA	2	NA	OTTHUMG00000193999.1	NA	NA	NA	NA	NA	NA	NA	NA	NA	NA	NA
AL139289.1	chr1	43354684	43358658	3975	-	HAVANA	gene	NA	NA	ENSG00000234694.1	lncRNA	2	NA	OTTHUMG00000007424.1	NA	NA	NA	NA	NA	NA	NA	NA	NA	NA	NA
SZT2-AS1	chr1	43447776	43448644	869	-	HAVANA	gene	NA	NA	ENSG00000229372.1	lncRNA	2	HGNC:41225	OTTHUMG00000007428.1	NA	NA	NA	NA	NA	NA	NA	NA	NA	NA	NA
KDM4A-AS1	chr1	43685123	43708138	23016	-	HAVANA	gene	NA	NA	ENSG00000236200.6	lncRNA	2	HGNC:40528	OTTHUMG00000007557.1	NA	NA	NA	NA	NA	NA	NA	NA	NA	NA	NA
AL357079.1	chr1	43937918	43940781	2864	-	HAVANA	gene	NA	NA	ENSG00000237950.3	lncRNA	1	NA	OTTHUMG00000007704.1	NA	NA	NA	NA	NA	NA	NA	NA	NA	NA	NA
AL357079.3	chr1	43944370	43946551	2182	-	HAVANA	gene	NA	NA	ENSG00000288573.1	lncRNA	2	NA	OTTHUMG00000196003.1	NA	NA	NA	NA	NA	NA	NA	NA	NA	NA	NA
AL139220.2	chr1	44030437	44115913	85477	+	HAVANA	gene	NA	NA	ENSG00000230615.7	lncRNA	2	NA	OTTHUMG00000008300.1	NA	NA	NA	NA	NA	NA	NA	NA	NA	NA	NA
ERI3-IT1	chr1	44243408	44244273	866	-	HAVANA	gene	NA	NA	ENSG00000233602.1	lncRNA	2	HGNC:41431	OTTHUMG00000037293.1	NA	NA	NA	NA	overlapping_locus	NA	NA	NA	NA	NA	NA
AL592166.1	chr1	44759037	44775810	16774	-	HAVANA	gene	NA	NA	ENSG00000225721.5	lncRNA	2	NA	OTTHUMG00000008489.1	NA	NA	NA	NA	NA	NA	NA	NA	NA	NA	NA
LINC01144	chr1	45303910	45305619	1710	+	HAVANA	gene	NA	NA	ENSG00000281912.1	lncRNA	2	HGNC:49460	OTTHUMG00000189536.1	NA	NA	NA	NA	NA	NA	NA	NA	NA	NA	NA
AL604028.1	chr1	45694684	45697075	2392	-	HAVANA	gene	NA	NA	ENSG00000230896.1	lncRNA	2	NA	OTTHUMG00000085067.1	NA	NA	NA	NA	overlapping_locus	NA	NA	NA	NA	NA	NA
LINC00853	chr1	47179250	47180339	1090	+	HAVANA	gene	NA	NA	ENSG00000224805.2	lncRNA	2	HGNC:43716	OTTHUMG00000007850.1	NA	NA	NA	NA	NA	NA	NA	NA	NA	NA	NA
AL135960.1	chr1	47225797	47230750	4954	+	HAVANA	gene	NA	NA	ENSG00000226252.1	lncRNA	2	NA	OTTHUMG00000007844.1	NA	NA	NA	NA	NA	NA	NA	NA	NA	NA	NA
FOXD2-AS1	chr1	47432133	47434641	2509	-	HAVANA	gene	NA	NA	ENSG00000237424.1	lncRNA	2	HGNC:44256	OTTHUMG00000007949.1	NA	NA	NA	NA	NA	NA	NA	NA	NA	NA	NA
AL109659.2	chr1	48227888	48229561	1674	-	HAVANA	gene	NA	NA	ENSG00000272491.1	lncRNA	2	NA	OTTHUMG00000185781.1	NA	NA	NA	NA	NA	NA	NA	NA	NA	NA	NA
AL050343.2	chr1	51793934	51799154	5221	+	HAVANA	gene	NA	NA	ENSG00000266993.3	lncRNA	2	NA	OTTHUMG00000008380.1	NA	NA	NA	NA	overlapping_locus	NA	NA	NA	NA	NA	NA
AL050343.3	chr1	51801028	51801307	280	+	HAVANA	gene	NA	NA	ENSG00000272175.1	lncRNA	2	NA	OTTHUMG00000185785.1	NA	NA	NA	NA	NA	NA	NA	NA	NA	NA	NA
AL513218.1	chr1	52353487	52353877	391	+	HAVANA	gene	NA	NA	ENSG00000272100.1	lncRNA	2	NA	OTTHUMG00000185808.1	NA	NA	NA	NA	NA	NA	NA	NA	NA	NA	NA
AL591167.1	chr1	52554818	52555273	456	+	HAVANA	gene	NA	NA	ENSG00000272371.1	lncRNA	2	NA	OTTHUMG00000185810.1	NA	NA	NA	NA	NA	NA	NA	NA	NA	NA	NA
AL606760.2	chr1	53209783	53213775	3993	-	HAVANA	gene	NA	NA	ENSG00000236723.2	lncRNA	2	NA	OTTHUMG00000008939.1	NA	NA	NA	NA	NA	NA	NA	NA	NA	NA	NA
LINC01771	chr1	53328233	53336509	8277	+	HAVANA	gene	NA	NA	ENSG00000225675.2	lncRNA	2	HGNC:52561	OTTHUMG00000008948.1	NA	NA	NA	NA	NA	NA	NA	NA	NA	NA	NA
LINC02812	chr1	53366656	53368245	1590	-	HAVANA	gene	NA	NA	ENSG00000230138.2	lncRNA	2	HGNC:54344	OTTHUMG00000008077.1	NA	NA	NA	NA	NA	NA	NA	NA	NA	NA	NA
AL603840.1	chr1	55329288	56070513	741226	+	HAVANA	gene	NA	NA	ENSG00000234810.4	lncRNA	2	NA	OTTHUMG00000008243.1	NA	NA	NA	NA	overlapping_locus	NA	NA	NA	NA	NA	NA
AC119674.1	chr1	56154545	56477687	323143	-	HAVANA	gene	NA	NA	ENSG00000260971.4	lncRNA	2	NA	OTTHUMG00000175839.1	NA	NA	NA	NA	overlapping_locus	NA	NA	NA	NA	NA	NA
AL136985.3	chr1	58715609	58771295	55687	+	HAVANA	gene	NA	NA	ENSG00000283445.1	lncRNA	2	NA	OTTHUMG00000191617.1	NA	NA	NA	NA	NA	NA	NA	NA	NA	NA	NA
LINC01135	chr1	58785128	58901109	115982	+	HAVANA	gene	NA	NA	ENSG00000234807.7	lncRNA	2	HGNC:49450	OTTHUMG00000008377.1	NA	NA	NA	NA	NA	NA	NA	NA	NA	NA	NA
AC099791.2	chr1	61741998	61742424	427	-	HAVANA	gene	NA	NA	ENSG00000271200.1	lncRNA	2	NA	OTTHUMG00000185115.1	NA	NA	NA	NA	NA	NA	NA	NA	NA	NA	NA
AC103923.1	chr1	62688482	62710694	22213	+	HAVANA	gene	NA	NA	ENSG00000235545.1	lncRNA	1	NA	OTTHUMG00000009136.1	NA	NA	NA	NA	NA	NA	NA	NA	NA	NA	NA
DLEU2L	chr1	63547082	63550636	3555	+	HAVANA	gene	NA	NA	ENSG00000116652.6	lncRNA	2	HGNC:13225	OTTHUMG00000008984.1	NA	NA	NA	NA	overlapping_locus	NA	NA	NA	NA	NA	NA
LINC01359	chr1	64972225	65002489	30265	-	HAVANA	gene	NA	NA	ENSG00000226891.9	lncRNA	2	HGNC:50591	OTTHUMG00000009307.1	NA	NA	NA	NA	overlapping_locus	NA	NA	NA	NA	NA	NA
AL357078.2	chr1	65003470	65004087	618	-	HAVANA	gene	NA	NA	ENSG00000272506.1	lncRNA	2	NA	OTTHUMG00000185817.1	NA	NA	NA	NA	NA	NA	NA	NA	NA	NA	NA
AC119800.1	chr1	65486406	65494188	7783	+	HAVANA	gene	NA	NA	ENSG00000237852.1	lncRNA	1	NA	OTTHUMG00000009114.1	NA	NA	NA	NA	overlapping_locus	NA	NA	NA	NA	NA	NA
ZRANB2-AS2	chr1	71081324	71489976	408653	+	HAVANA	gene	NA	NA	ENSG00000229956.11	lncRNA	2	HGNC:43595	OTTHUMG00000009733.1	NA	NA	NA	NA	overlapping_locus	NA	NA	NA	NA	NA	NA
AC135803.1	chr1	74698769	74699333	565	-	HAVANA	gene	NA	NA	ENSG00000272864.1	lncRNA	2	NA	OTTHUMG00000186134.1	NA	NA	NA	NA	NA	NA	NA	NA	NA	NA	NA
NEXN-AS1	chr1	77881348	77889539	8192	-	HAVANA	gene	NA	NA	ENSG00000235927.4	lncRNA	2	HGNC:31983	OTTHUMG00000040531.1	NA	NA	NA	NA	NA	NA	NA	NA	NA	NA	NA
AC103591.3	chr1	78004346	78004554	209	-	HAVANA	gene	NA	NA	ENSG00000273338.1	lncRNA	2	NA	OTTHUMG00000186144.1	NA	NA	NA	NA	NA	NA	NA	NA	NA	NA	NA
AC096531.2	chr1	78229599	78369464	139866	+	HAVANA	gene	NA	NA	ENSG00000237413.5	lncRNA	2	NA	OTTHUMG00000041107.1	NA	NA	NA	NA	overlapping_locus	NA	NA	NA	NA	NA	NA
LINC01781	chr1	80535755	80646791	111037	+	HAVANA	gene	NA	NA	ENSG00000234184.6	lncRNA	2	HGNC:52571	OTTHUMG00000000507.1	NA	NA	NA	NA	NA	NA	NA	NA	NA	NA	NA
AC116099.1	chr1	83397555	83425353	27799	-	HAVANA	gene	NA	NA	ENSG00000285782.2	lncRNA	2	NA	OTTHUMG00000193192.1	NA	NA	NA	NA	NA	NA	NA	NA	NA	NA	NA
LINC01725	chr1	83575776	83861023	285248	-	HAVANA	gene	NA	NA	ENSG00000233008.6	lncRNA	2	HGNC:52513	OTTHUMG00000009930.1	NA	NA	NA	NA	NA	NA	NA	NA	NA	NA	NA
TTLL7-IT1	chr1	83979118	83984300	5183	-	HAVANA	gene	NA	NA	ENSG00000233061.1	lncRNA	2	HGNC:41486	OTTHUMG00000009973.1	NA	NA	NA	NA	overlapping_locus	NA	NA	NA	NA	NA	NA
AL359504.1	chr1	84076331	84077931	1601	-	HAVANA	gene	NA	NA	ENSG00000271576.1	lncRNA	2	NA	OTTHUMG00000185155.1	NA	NA	NA	NA	NA	NA	NA	NA	NA	NA	NA
AL359762.3	chr1	84498350	84556688	58339	-	HAVANA	gene	NA	NA	ENSG00000285851.1	lncRNA	2	NA	OTTHUMG00000193362.1	NA	NA	NA	NA	overlapping_locus	NA	NA	NA	NA	NA	NA
AL359762.1	chr1	84574129	84583620	9492	+	HAVANA	gene	NA	NA	ENSG00000284882.1	lncRNA	2	NA	OTTHUMG00000192374.1	NA	NA	NA	NA	NA	NA	NA	NA	NA	NA	NA
AL078459.1	chr1	85276388	85448124	171737	+	HAVANA	gene	NA	NA	ENSG00000223653.6	lncRNA	2	NA	OTTHUMG00000010579.1	NA	NA	NA	NA	NA	NA	NA	NA	NA	NA	NA
AC092807.4	chr1	85482281	85578250	95970	-	HAVANA	gene	NA	NA	ENSG00000282057.1	lncRNA	2	NA	OTTHUMG00000010578.1	NA	NA	NA	NA	overlapping_locus	NA	NA	NA	NA	NA	NA
LINC02795	chr1	86288704	86320711	32008	-	HAVANA	gene	NA	NA	ENSG00000285210.1	lncRNA	2	HGNC:54319	OTTHUMG00000192378.1	NA	NA	NA	NA	NA	NA	NA	NA	NA	NA	NA
AL049597.2	chr1	86703502	86704462	961	-	HAVANA	gene	NA	NA	ENSG00000261737.1	lncRNA	2	NA	OTTHUMG00000175864.1	NA	NA	NA	NA	NA	NA	NA	NA	NA	NA	NA
LINC01140	chr1	87129765	87169198	39434	+	HAVANA	gene	NA	NA	ENSG00000267272.5	lncRNA	2	HGNC:27922	OTTHUMG00000181765.1	NA	NA	NA	NA	overlapping_locus	NA	NA	NA	NA	NA	NA
AC099063.4	chr1	89198714	89207040	8327	+	HAVANA	gene	NA	NA	ENSG00000284734.1	lncRNA	2	NA	OTTHUMG00000192339.1	NA	NA	NA	NA	NA	NA	NA	NA	NA	NA	NA
LRRC8C-DT	chr1	89581291	89632916	51626	-	HAVANA	gene	NA	NA	ENSG00000231999.7	lncRNA	1	HGNC:53731	OTTHUMG00000010130.1	NA	NA	NA	NA	NA	NA	NA	NA	NA	NA	NA
AC093423.2	chr1	89629725	89676386	46662	+	HAVANA	gene	NA	NA	ENSG00000230735.1	lncRNA	2	NA	OTTHUMG00000040465.1	NA	NA	NA	NA	overlapping_locus	NA	NA	NA	NA	NA	NA
AC099568.1	chr1	89788914	89790492	1579	+	HAVANA	gene	NA	NA	ENSG00000231613.1	lncRNA	2	NA	OTTHUMG00000010584.1	NA	NA	NA	NA	overlapping_locus	NA	NA	NA	NA	NA	NA
AC099568.2	chr1	89820174	89820868	695	-	HAVANA	gene	NA	NA	ENSG00000272931.1	lncRNA	2	NA	OTTHUMG00000186155.1	NA	NA	NA	NA	NA	NA	NA	NA	NA	NA	NA
AL391497.1	chr1	89939601	89940147	547	+	HAVANA	gene	NA	NA	ENSG00000272672.1	lncRNA	2	NA	OTTHUMG00000186158.1	NA	NA	NA	NA	NA	NA	NA	NA	NA	NA	NA
LINC02609	chr1	90769086	90851658	82573	-	HAVANA	gene	NA	NA	ENSG00000233593.10	lncRNA	2	HGNC:27140	OTTHUMG00000010018.1	NA	NA	NA	NA	NA	NA	NA	NA	NA	NA	NA
CCDC18-AS1	chr1	93262186	93346025	83840	-	HAVANA	gene	NA	NA	ENSG00000223745.8	lncRNA	2	HGNC:52262	OTTHUMG00000010705.1	NA	NA	NA	NA	overlapping_locus	NA	NA	NA	NA	NA	NA
BCAR3-AS1	chr1	93592199	93605573	13375	+	HAVANA	gene	NA	NA	ENSG00000224093.5	lncRNA	1	HGNC:40093	OTTHUMG00000010302.1	NA	NA	NA	NA	NA	NA	NA	NA	NA	NA	NA
AL049796.1	chr1	93847174	93848939	1766	+	HAVANA	gene	NA	NA	ENSG00000260464.1	lncRNA	2	NA	OTTHUMG00000175883.1	NA	NA	NA	NA	NA	NA	NA	NA	NA	NA	NA
AC105942.1	chr1	94927361	94963616	36256	+	HAVANA	gene	NA	NA	ENSG00000235501.6	lncRNA	2	NA	OTTHUMG00000010780.1	NA	NA	NA	NA	NA	NA	NA	NA	NA	NA	NA
AC092802.2	chr1	95161676	95233982	72307	-	HAVANA	gene	NA	NA	ENSG00000226026.6	lncRNA	2	NA	OTTHUMG00000010849.1	NA	NA	NA	NA	NA	NA	NA	NA	NA	NA	NA
DPYD-IT1	chr1	97394154	97420141	25988	-	HAVANA	gene	NA	NA	ENSG00000232542.1	lncRNA	2	HGNC:41326	OTTHUMG00000039679.1	NA	NA	NA	NA	overlapping_locus	NA	NA	NA	NA	NA	NA
AC118553.1	chr1	99968383	99969864	1482	-	HAVANA	gene	NA	NA	ENSG00000228084.1	lncRNA	1	NA	OTTHUMG00000010804.1	NA	NA	NA	NA	NA	NA	NA	NA	NA	NA	NA
RTCA-AS1	chr1	100251528	100266179	14652	-	HAVANA	gene	NA	NA	ENSG00000224616.3	lncRNA	2	HGNC:50573	OTTHUMG00000040490.1	NA	NA	NA	NA	NA	NA	NA	NA	NA	NA	NA
AC093157.2	chr1	100995473	100996260	788	+	HAVANA	gene	NA	NA	ENSG00000235795.1	lncRNA	2	NA	OTTHUMG00000010830.1	NA	NA	NA	NA	NA	NA	NA	NA	NA	NA	NA
AC093157.1	chr1	101025844	101090513	64670	+	HAVANA	gene	NA	NA	ENSG00000233184.7	lncRNA	2	NA	OTTHUMG00000010831.1	NA	NA	NA	NA	NA	NA	NA	NA	NA	NA	NA
AL109741.1	chr1	101235683	101236528	846	-	HAVANA	gene	NA	NA	ENSG00000225938.1	lncRNA	1	NA	OTTHUMG00000010942.1	NA	NA	NA	NA	NA	NA	NA	NA	NA	NA	NA
VAV3-AS1	chr1	107964443	107994607	30165	+	HAVANA	gene	NA	NA	ENSG00000230489.1	lncRNA	2	HGNC:40608	OTTHUMG00000010994.1	NA	NA	NA	NA	NA	NA	NA	NA	NA	NA	NA
LINC02785	chr1	108040263	108076020	35758	+	HAVANA	gene	NA	NA	ENSG00000226822.3	lncRNA	1	HGNC:54305	OTTHUMG00000011012.1	NA	NA	NA	NA	NA	NA	NA	NA	NA	NA	NA
AL160171.1	chr1	108661533	108666246	4714	+	HAVANA	gene	NA	NA	ENSG00000285923.1	lncRNA	2	NA	OTTHUMG00000193071.1	NA	NA	NA	NA	NA	NA	NA	NA	NA	NA	NA
AL356488.3	chr1	109087971	109090858	2888	-	HAVANA	gene	NA	NA	ENSG00000273382.1	lncRNA	2	NA	OTTHUMG00000186359.1	NA	NA	NA	NA	NA	NA	NA	NA	NA	NA	NA
AL160006.1	chr1	110058340	110062555	4216	+	HAVANA	gene	NA	NA	ENSG00000258634.3	lncRNA	2	NA	OTTHUMG00000170608.1	NA	NA	NA	NA	overlapping_locus	NA	NA	NA	NA	NA	NA
LINC02586	chr1	110208834	110209987	1154	-	HAVANA	gene	NA	NA	ENSG00000224965.1	lncRNA	1	HGNC:39958	OTTHUMG00000040850.1	NA	NA	NA	NA	NA	NA	NA	NA	NA	NA	NA
AL355488.1	chr1	110370154	110373003	2850	+	HAVANA	gene	NA	NA	ENSG00000273373.1	lncRNA	2	NA	OTTHUMG00000186360.1	NA	NA	NA	NA	NA	NA	NA	NA	NA	NA	NA
LAMTOR5-AS1	chr1	110347116	110443817	96702	+	HAVANA	gene	NA	NA	ENSG00000224699.9	lncRNA	2	HGNC:40823	OTTHUMG00000019824.1	NA	NA	NA	NA	NA	NA	NA	NA	NA	NA	NA
AL365361.1	chr1	110653560	110657040	3481	-	HAVANA	gene	NA	NA	ENSG00000259834.1	lncRNA	2	NA	OTTHUMG00000175965.1	NA	NA	NA	NA	NA	NA	NA	NA	NA	NA	NA
AL360270.2	chr1	110936369	110942353	5985	-	HAVANA	gene	NA	NA	ENSG00000261654.1	lncRNA	2	NA	OTTHUMG00000175996.1	NA	NA	NA	NA	NA	NA	NA	NA	NA	NA	NA
AL360270.3	chr1	110963302	110964649	1348	+	HAVANA	gene	NA	NA	ENSG00000273010.1	lncRNA	2	NA	OTTHUMG00000186361.1	NA	NA	NA	NA	NA	NA	NA	NA	NA	NA	NA
AL355816.2	chr1	111184415	111185061	647	-	HAVANA	gene	NA	NA	ENSG00000273221.1	lncRNA	2	NA	OTTHUMG00000186363.1	NA	NA	NA	NA	NA	NA	NA	NA	NA	NA	NA
AL390195.3	chr1	111431046	111433068	2023	-	HAVANA	gene	NA	NA	ENSG00000260948.1	lncRNA	2	NA	OTTHUMG00000176034.1	NA	NA	NA	NA	NA	NA	NA	NA	NA	NA	NA
AL390195.2	chr1	111438638	111441364	2727	-	HAVANA	gene	NA	NA	ENSG00000243960.1	lncRNA	1	NA	OTTHUMG00000011749.1	NA	NA	NA	NA	overlapping_locus	NA	NA	NA	NA	NA	NA
INKA2-AS1	chr1	111739579	111747798	8220	+	HAVANA	gene	NA	NA	ENSG00000227811.3	lncRNA	1	HGNC:49446	OTTHUMG00000011954.1	NA	NA	NA	NA	NA	NA	NA	NA	NA	NA	NA
AL445426.1	chr1	112177234	112360625	183392	-	HAVANA	gene	NA	NA	ENSG00000231246.2	lncRNA	2	NA	OTTHUMG00000012183.1	NA	NA	NA	NA	NA	NA	NA	NA	NA	NA	NA
AL354760.1	chr1	112517799	112518441	643	-	HAVANA	gene	NA	NA	ENSG00000273483.1	lncRNA	2	NA	OTTHUMG00000186364.1	NA	NA	NA	NA	NA	NA	NA	NA	NA	NA	NA
SLC16A1-AS1	chr1	112956415	113047055	90641	+	HAVANA	gene	NA	NA	ENSG00000226419.8	lncRNA	2	HGNC:49445	OTTHUMG00000012128.1	NA	NA	NA	NA	NA	NA	NA	NA	NA	NA	NA
AP4B1-AS1	chr1	113856635	113901237	44603	+	HAVANA	gene	NA	NA	ENSG00000226167.1	lncRNA	2	HGNC:44114	OTTHUMG00000011941.1	NA	NA	NA	NA	NA	NA	NA	NA	NA	NA	NA
HIPK1-AS1	chr1	113924000	113929495	5496	-	HAVANA	gene	NA	NA	ENSG00000235527.7	lncRNA	1	HGNC:50576	OTTHUMG00000011982.1	NA	NA	NA	NA	NA	NA	NA	NA	NA	NA	NA
LINC01765	chr1	115099672	115102658	2987	+	HAVANA	gene	NA	NA	ENSG00000233730.1	lncRNA	2	HGNC:52555	OTTHUMG00000011879.1	NA	NA	NA	NA	NA	NA	NA	NA	NA	NA	NA
ATP1A1-AS1	chr1	116390575	116418635	28061	-	HAVANA	gene	NA	NA	ENSG00000203865.10	lncRNA	2	HGNC:28262	OTTHUMG00000012111.1	NA	NA	NA	NA	ncRNA_host	NA	NA	NA	NA	NA	NA
LINC01762	chr1	116423724	116478842	55119	-	HAVANA	gene	NA	NA	ENSG00000233154.6	lncRNA	2	HGNC:52552	OTTHUMG00000014035.1	NA	NA	NA	NA	overlapping_locus	NA	NA	NA	NA	NA	NA
AL390066.2	chr1	116493016	116499212	6197	-	HAVANA	gene	NA	NA	ENSG00000224950.2	lncRNA	2	NA	OTTHUMG00000019417.1	NA	NA	NA	NA	NA	NA	NA	NA	NA	NA	NA
AL445231.1	chr1	117025482	117059490	34009	-	HAVANA	gene	NA	NA	ENSG00000236137.1	lncRNA	2	NA	OTTHUMG00000012031.1	NA	NA	NA	NA	NA	NA	NA	NA	NA	NA	NA
AL358072.1	chr1	117364899	117365473	575	-	HAVANA	gene	NA	NA	ENSG00000271427.1	lncRNA	2	NA	OTTHUMG00000185248.1	NA	NA	NA	NA	NA	NA	NA	NA	NA	NA	NA
WARS2-IT1	chr1	119047405	119064785	17381	+	HAVANA	gene	NA	NA	ENSG00000224238.2	lncRNA	2	HGNC:41393	OTTHUMG00000012341.1	NA	NA	NA	NA	NA	NA	NA	NA	NA	NA	NA
WARS2-AS1	chr1	119140391	119275973	135583	+	HAVANA	gene	NA	NA	ENSG00000231365.6	lncRNA	2	HGNC:40612	OTTHUMG00000012342.1	NA	NA	NA	NA	NA	NA	NA	NA	NA	NA	NA
LINC00622	chr1	119597702	119599271	1570	-	HAVANA	gene	NA	NA	ENSG00000260941.1	lncRNA	2	HGNC:44251	OTTHUMG00000176048.1	NA	NA	NA	NA	NA	NA	NA	NA	NA	NA	NA
AC253572.2	chr1	120849674	120850985	1312	-	HAVANA	gene	NA	NA	ENSG00000287979.1	lncRNA	2	NA	OTTHUMG00000194126.1	NA	NA	NA	NA	ncRNA_host	NA	NA	NA	NA	NA	NA
LINC00623	chr1	120913184	121009291	96108	+	HAVANA	gene	NA	NA	ENSG00000226067.7	lncRNA	2	HGNC:44252	OTTHUMG00000185016.1	NA	NA	NA	NA	ncRNA_host	NA	NA	NA	NA	NA	NA
AC244453.3	chr1	121087528	121116676	29149	-	HAVANA	gene	NA	NA	ENSG00000234998.1	lncRNA	2	NA	OTTHUMG00000041039.1	NA	NA	NA	NA	overlapping_locus	NA	NA	NA	NA	NA	NA
AL592494.2	chr1	121518366	121518829	464	-	HAVANA	gene	NA	NA	ENSG00000272583.1	lncRNA	2	NA	OTTHUMG00000186402.1	NA	NA	NA	NA	NA	NA	NA	NA	NA	NA	NA
AC239800.2	chr1	143736066	143739506	3441	+	HAVANA	gene	NA	NA	ENSG00000232721.2	lncRNA	2	NA	OTTHUMG00000041573.1	NA	NA	NA	NA	NA	NA	NA	NA	NA	NA	NA
LINC02591	chr1	143790010	143797108	7099	+	HAVANA	gene	NA	NA	ENSG00000263590.2	lncRNA	2	HGNC:53901	OTTHUMG00000041568.1	NA	NA	NA	NA	NA	NA	NA	NA	NA	NA	NA
LINC02802	chr1	144227029	144250326	23298	-	HAVANA	gene	NA	NA	ENSG00000232527.8	lncRNA	2	HGNC:54326	OTTHUMG00000017423.1	NA	NA	NA	NA	NA	NA	NA	NA	NA	NA	NA
AC246785.3	chr1	144418113	144419192	1080	-	HAVANA	gene	NA	NA	ENSG00000237343.1	lncRNA	2	NA	OTTHUMG00000040699.1	NA	NA	NA	NA	NA	NA	NA	NA	NA	NA	NA
AC245014.1	chr1	145286610	145287755	1146	-	HAVANA	gene	NA	NA	ENSG00000236140.1	lncRNA	2	NA	OTTHUMG00000042457.1	NA	NA	NA	NA	NA	NA	NA	NA	NA	NA	NA
AC239799.2	chr1	146050441	146052244	1804	-	HAVANA	gene	NA	NA	ENSG00000287190.1	lncRNA	2	NA	OTTHUMG00000194047.1	NA	NA	NA	NA	ncRNA_host	NA	NA	NA	NA	NA	NA
LINC01719	chr1	146052566	146061948	9383	+	HAVANA	gene	NA	NA	ENSG00000233396.8	lncRNA	2	HGNC:52506	OTTHUMG00000042244.1	NA	NA	NA	NA	NA	NA	NA	NA	NA	NA	NA
AC245407.2	chr1	146387202	146388092	891	+	HAVANA	gene	NA	NA	ENSG00000287978.1	lncRNA	2	NA	OTTHUMG00000194732.1	NA	NA	NA	NA	NA	NA	NA	NA	NA	NA	NA
AC242426.2	chr1	147172755	147295734	122980	+	HAVANA	gene	NA	NA	ENSG00000237188.5	lncRNA	2	NA	OTTHUMG00000185879.1	NA	NA	NA	NA	overlapping_locus	NA	NA	NA	NA	NA	NA
LINC02805	chr1	148156139	148186980	30842	+	HAVANA	gene	NA	NA	ENSG00000232265.8	lncRNA	2	HGNC:54339	OTTHUMG00000043431.1	NA	NA	NA	NA	NA	NA	NA	NA	NA	NA	NA
AC239809.3	chr1	148159213	148255012	95800	-	HAVANA	gene	NA	NA	ENSG00000227733.10	lncRNA	2	NA	OTTHUMG00000013881.1	NA	NA	NA	NA	NA	NA	NA	NA	NA	NA	NA
LINC01138	chr1	148290889	148519604	228716	-	HAVANA	gene	NA	NA	ENSG00000274020.4	lncRNA	2	HGNC:49454	OTTHUMG00000185296.1	NA	NA	NA	NA	overlapping_locus	NA	NA	NA	NA	NA	NA
AC245100.7	chr1	148358245	148358686	442	-	HAVANA	gene	NA	NA	ENSG00000272824.1	lncRNA	2	NA	OTTHUMG00000186413.1	NA	NA	NA	NA	NA	NA	NA	NA	NA	NA	NA
AC239804.1	chr1	149048576	149051273	2698	+	HAVANA	gene	NA	NA	ENSG00000254539.1	lncRNA	2	NA	OTTHUMG00000165519.1	NA	NA	NA	NA	NA	NA	NA	NA	NA	NA	NA
AC245297.4	chr1	149175748	149259987	84240	+	HAVANA	gene	NA	NA	ENSG00000274265.5	lncRNA	2	NA	OTTHUMG00000188629.1	NA	NA	NA	NA	NA	NA	NA	NA	NA	NA	NA
AC245297.2	chr1	149264252	149264816	565	+	HAVANA	gene	NA	NA	ENSG00000272755.1	lncRNA	2	NA	OTTHUMG00000186408.1	NA	NA	NA	NA	NA	NA	NA	NA	NA	NA	NA
AC239868.1	chr1	149861271	149862504	1234	+	HAVANA	gene	NA	NA	ENSG00000264207.1	lncRNA	2	NA	OTTHUMG00000178927.1	NA	NA	NA	NA	NA	NA	NA	NA	NA	NA	NA
AC244033.2	chr1	150045660	150067701	22042	-	HAVANA	gene	NA	NA	ENSG00000285184.3	lncRNA	2	NA	OTTHUMG00000192484.1	NA	NA	NA	NA	NA	NA	NA	NA	NA	NA	NA
AC242988.2	chr1	150173049	150181429	8381	+	HAVANA	gene	NA	NA	ENSG00000285554.1	lncRNA	2	NA	OTTHUMG00000193069.1	NA	NA	NA	NA	NA	NA	NA	NA	NA	NA	NA
FALEC	chr1	150515757	150518032	2276	+	HAVANA	gene	NA	NA	ENSG00000228126.1	lncRNA	2	HGNC:43713	OTTHUMG00000035849.1	NA	NA	NA	NA	NA	NA	NA	NA	NA	NA	NA
ADAMTSL4-AS2	chr1	150548562	150557724	9163	-	HAVANA	gene	NA	NA	ENSG00000237781.3	lncRNA	2	HGNC:40895	OTTHUMG00000034864.1	NA	NA	NA	NA	NA	NA	NA	NA	NA	NA	NA
ADAMTSL4-AS1	chr1	150560202	150574552	14351	-	HAVANA	gene	NA	NA	ENSG00000203804.4	lncRNA	2	HGNC:32041	OTTHUMG00000034866.1	NA	NA	NA	NA	ncRNA_host	NA	NA	NA	NA	NA	NA
AL590133.1	chr1	150973123	150975534	2412	+	HAVANA	gene	NA	NA	ENSG00000231073.1	lncRNA	2	NA	OTTHUMG00000035065.1	NA	NA	NA	NA	NA	NA	NA	NA	NA	NA	NA
ZNF687-AS1	chr1	151279678	151281950	2273	-	HAVANA	gene	NA	NA	ENSG00000232671.6	lncRNA	1	HGNC:54048	OTTHUMG00000012346.1	NA	NA	NA	NA	NA	NA	NA	NA	NA	NA	NA
AL391069.3	chr1	151327949	151328429	481	+	HAVANA	gene	NA	NA	ENSG00000273481.1	lncRNA	2	NA	OTTHUMG00000186416.1	NA	NA	NA	NA	NA	NA	NA	NA	NA	NA	NA
AL391069.2	chr1	151346967	151348027	1061	+	HAVANA	gene	NA	NA	ENSG00000237976.1	lncRNA	2	NA	OTTHUMG00000012496.1	NA	NA	NA	NA	NA	NA	NA	NA	NA	NA	NA
AL589765.1	chr1	151701026	151708386	7361	+	HAVANA	gene	NA	NA	ENSG00000227045.1	lncRNA	2	NA	OTTHUMG00000045372.1	NA	NA	NA	NA	NA	NA	NA	NA	NA	NA	NA
TDRKH-AS1	chr1	151790804	151794402	3599	+	HAVANA	gene	NA	NA	ENSG00000203288.4	lncRNA	1	HGNC:40578	OTTHUMG00000013060.1	NA	NA	NA	NA	NA	NA	NA	NA	NA	NA	NA
C2CD4D-AS1	chr1	151841877	151850385	8509	+	HAVANA	gene	NA	NA	ENSG00000234614.1	lncRNA	1	HGNC:54045	OTTHUMG00000013071.1	NA	NA	NA	NA	NA	NA	NA	NA	NA	NA	NA
AL589986.2	chr1	152205858	152207057	1200	+	HAVANA	gene	NA	NA	ENSG00000236427.1	lncRNA	2	NA	OTTHUMG00000012244.1	NA	NA	NA	NA	overlapping_locus	NA	NA	NA	NA	NA	NA
FLG-AS1	chr1	152168125	152445456	277332	+	HAVANA	gene	NA	NA	ENSG00000237975.7	lncRNA	2	HGNC:27913	OTTHUMG00000012203.1	NA	NA	NA	NA	overlapping_locus	NA	NA	NA	NA	NA	NA
BX470102.1	chr1	153533603	153535115	1513	+	HAVANA	gene	NA	NA	ENSG00000238279.1	lncRNA	2	NA	OTTHUMG00000013548.1	NA	NA	NA	NA	NA	NA	NA	NA	NA	NA	NA
BX470102.2	chr1	153586813	153606283	19471	-	HAVANA	gene	NA	NA	ENSG00000285867.1	lncRNA	2	NA	OTTHUMG00000192833.1	NA	NA	NA	NA	NA	NA	NA	NA	NA	NA	NA
AL162258.2	chr1	153631438	153634397	2960	-	HAVANA	gene	NA	NA	ENSG00000272030.1	lncRNA	2	NA	OTTHUMG00000185745.1	NA	NA	NA	NA	overlapping_locus	NA	NA	NA	NA	NA	NA
AL358472.5	chr1	153923337	153935240	11904	+	HAVANA	gene	NA	NA	ENSG00000284738.1	lncRNA	2	NA	OTTHUMG00000192262.1	NA	NA	NA	NA	NA	NA	NA	NA	NA	NA	NA
AL358472.4	chr1	153964361	153965070	710	+	HAVANA	gene	NA	NA	ENSG00000282386.1	lncRNA	2	NA	OTTHUMG00000191427.1	NA	NA	NA	NA	NA	NA	NA	NA	NA	NA	NA
AL358472.3	chr1	153966516	153966930	415	+	HAVANA	gene	NA	NA	ENSG00000273026.1	lncRNA	2	NA	OTTHUMG00000186417.1	NA	NA	NA	NA	NA	NA	NA	NA	NA	NA	NA
AL358472.2	chr1	153977743	153979160	1418	+	HAVANA	gene	NA	NA	ENSG00000272654.1	lncRNA	2	NA	OTTHUMG00000186418.1	NA	NA	NA	NA	NA	NA	NA	NA	NA	NA	NA
IL6R-AS1	chr1	154402328	154406564	4237	-	HAVANA	gene	NA	NA	ENSG00000228013.1	lncRNA	2	HGNC:53716	OTTHUMG00000036070.1	NA	NA	NA	NA	NA	NA	NA	NA	NA	NA	NA
AL592078.1	chr1	154579065	154579663	599	-	HAVANA	gene	NA	NA	ENSG00000233875.1	lncRNA	2	NA	OTTHUMG00000041315.1	NA	NA	NA	NA	NA	NA	NA	NA	NA	NA	NA
AL451085.2	chr1	154937370	154938059	690	+	HAVANA	gene	NA	NA	ENSG00000270361.1	lncRNA	2	NA	OTTHUMG00000185167.1	NA	NA	NA	NA	NA	NA	NA	NA	NA	NA	NA
DCST1-AS1	chr1	155045191	155046118	928	-	HAVANA	gene	NA	NA	ENSG00000232093.1	lncRNA	2	HGNC:41147	OTTHUMG00000041316.1	NA	NA	NA	NA	NA	NA	NA	NA	NA	NA	NA
AC234582.1	chr1	155195004	155205495	10492	+	HAVANA	gene	NA	NA	ENSG00000231064.7	lncRNA	2	NA	OTTHUMG00000035709.1	NA	NA	NA	NA	ncRNA_host	NA	NA	NA	NA	NA	NA
RUSC1-AS1	chr1	155316863	155324176	7314	-	HAVANA	gene	NA	NA	ENSG00000225855.7	lncRNA	2	HGNC:26680	OTTHUMG00000013912.1	NA	NA	NA	NA	NA	NA	NA	NA	NA	NA	NA
ASH1L-IT1	chr1	155396010	155396978	969	-	HAVANA	gene	NA	NA	ENSG00000227773.1	lncRNA	2	HGNC:41449	OTTHUMG00000014015.1	NA	NA	NA	NA	overlapping_locus	NA	NA	NA	NA	NA	NA
ASH1L-AS1	chr1	155562042	155563944	1903	+	HAVANA	gene	NA	NA	ENSG00000235919.4	lncRNA	2	HGNC:44146	OTTHUMG00000014012.1	NA	NA	NA	NA	NA	NA	NA	NA	NA	NA	NA
AL353807.2	chr1	155609776	155610380	605	-	HAVANA	gene	NA	NA	ENSG00000232519.2	lncRNA	2	NA	OTTHUMG00000014027.1	NA	NA	NA	NA	NA	NA	NA	NA	NA	NA	NA
AL353807.5	chr1	155626757	155637604	10848	-	HAVANA	gene	NA	NA	ENSG00000287839.1	lncRNA	2	NA	OTTHUMG00000194515.1	NA	NA	NA	NA	NA	NA	NA	NA	NA	NA	NA
AL355388.1	chr1	155978799	155982986	4188	+	HAVANA	gene	NA	NA	ENSG00000273002.1	lncRNA	2	NA	OTTHUMG00000186425.1	NA	NA	NA	NA	NA	NA	NA	NA	NA	NA	NA
AL590666.1	chr1	156712212	156713174	963	-	HAVANA	gene	NA	NA	ENSG00000223356.1	lncRNA	1	NA	OTTHUMG00000041299.1	NA	NA	NA	NA	NA	NA	NA	NA	NA	NA	NA
LINC02772	chr1	157273760	157283968	10209	+	HAVANA	gene	NA	NA	ENSG00000271736.2	lncRNA	2	HGNC:54292	OTTHUMG00000185718.1	NA	NA	NA	NA	NA	NA	NA	NA	NA	NA	NA
KIRREL1-IT1	chr1	158025550	158031166	5617	+	HAVANA	gene	NA	NA	ENSG00000226520.1	lncRNA	2	HGNC:41412	OTTHUMG00000035615.1	NA	NA	NA	NA	overlapping_locus	NA	NA	NA	NA	NA	NA
CADM3-AS1	chr1	159194325	159207973	13649	-	HAVANA	gene	NA	NA	ENSG00000225670.4	lncRNA	2	HGNC:40812	OTTHUMG00000037178.1	NA	NA	NA	NA	NA	NA	NA	NA	NA	NA	NA
AL590560.3	chr1	159854870	159867685	12816	+	HAVANA	gene	NA	NA	ENSG00000272668.2	lncRNA	2	NA	OTTHUMG00000192504.1	NA	NA	NA	NA	NA	NA	NA	NA	NA	NA	NA
LINC01133	chr1	159958035	159984750	26716	+	HAVANA	gene	NA	NA	ENSG00000224259.7	lncRNA	2	HGNC:49447	OTTHUMG00000024077.1	NA	NA	NA	NA	NA	NA	NA	NA	NA	NA	NA
AL139011.1	chr1	160261741	160263328	1588	+	HAVANA	gene	NA	NA	ENSG00000228606.3	lncRNA	2	NA	OTTHUMG00000033109.1	NA	NA	NA	NA	NA	NA	NA	NA	NA	NA	NA
AL121985.1	chr1	160670778	160699761	28984	+	HAVANA	gene	NA	NA	ENSG00000228863.8	lncRNA	1	NA	OTTHUMG00000024005.1	NA	NA	NA	NA	overlapping_locus	NA	NA	NA	NA	NA	NA
AL590714.1	chr1	161153760	161159349	5590	-	HAVANA	gene	NA	NA	ENSG00000224985.1	lncRNA	2	NA	OTTHUMG00000033156.1	NA	NA	NA	NA	NA	NA	NA	NA	NA	NA	NA
AL592295.4	chr1	161399409	161422424	23016	+	HAVANA	gene	NA	NA	ENSG00000283696.1	lncRNA	2	NA	OTTHUMG00000191708.1	NA	NA	NA	NA	ncRNA_host	NA	NA	NA	NA	NA	NA
AL592295.5	chr1	161399998	161401868	1871	+	HAVANA	gene	NA	NA	ENSG00000288093.1	lncRNA	2	NA	OTTHUMG00000194040.1	NA	NA	NA	NA	ncRNA_host	NA	NA	NA	NA	NA	NA
AL596325.2	chr1	162593103	162593754	652	+	HAVANA	gene	NA	NA	ENSG00000272574.1	lncRNA	2	NA	OTTHUMG00000185962.1	NA	NA	NA	NA	overlapping_locus	NA	NA	NA	NA	NA	NA
AL592435.1	chr1	163244505	163321894	77390	-	HAVANA	gene	NA	NA	ENSG00000232995.7	lncRNA	1	NA	OTTHUMG00000033150.1	NA	NA	NA	NA	overlapping_locus	NA	NA	NA	NA	NA	NA
AL391001.1	chr1	164680085	164680799	715	+	HAVANA	gene	NA	NA	ENSG00000269887.1	lncRNA	2	NA	OTTHUMG00000184145.1	NA	NA	NA	NA	overlapping_locus	NA	NA	NA	NA	NA	NA
AL357568.1	chr1	164828436	164829952	1517	+	HAVANA	gene	NA	NA	ENSG00000271917.1	lncRNA	2	NA	OTTHUMG00000185515.1	NA	NA	NA	NA	overlapping_locus	NA	NA	NA	NA	NA	NA
TMCO1-AS1	chr1	165768929	165775176	6248	+	HAVANA	gene	NA	NA	ENSG00000224358.1	lncRNA	2	HGNC:54046	OTTHUMG00000034703.1	NA	NA	NA	NA	NA	NA	NA	NA	NA	NA	NA
AL596087.3	chr1	166147782	166165095	17314	-	HAVANA	gene	NA	NA	ENSG00000230898.1	lncRNA	2	NA	OTTHUMG00000156136.1	NA	NA	NA	NA	overlapping_locus	NA	NA	NA	NA	NA	NA
AL451050.2	chr1	167219831	167220512	682	-	HAVANA	gene	NA	NA	ENSG00000272205.1	lncRNA	2	NA	OTTHUMG00000185307.1	NA	NA	NA	NA	NA	NA	NA	NA	NA	NA	NA
AL136984.1	chr1	167379108	167381000	1893	+	HAVANA	gene	NA	NA	ENSG00000272033.1	lncRNA	2	NA	OTTHUMG00000185366.1	NA	NA	NA	NA	overlapping_locus	NA	NA	NA	NA	NA	NA
AL359962.1	chr1	167457383	167458661	1279	-	HAVANA	gene	NA	NA	ENSG00000233411.1	lncRNA	2	NA	OTTHUMG00000040633.1	NA	NA	NA	NA	overlapping_locus	NA	NA	NA	NA	NA	NA
AL359962.2	chr1	167457742	167459891	2150	-	HAVANA	gene	NA	NA	ENSG00000273160.1	lncRNA	2	NA	OTTHUMG00000185991.1	NA	NA	NA	NA	overlapping_locus	NA	NA	NA	NA	NA	NA
AL031733.2	chr1	167627385	167630674	3290	-	HAVANA	gene	NA	NA	ENSG00000241666.2	lncRNA	2	NA	OTTHUMG00000035319.1	NA	NA	NA	NA	NA	NA	NA	NA	NA	NA	NA
LINC00626	chr1	168784012	168792886	8875	+	HAVANA	gene	NA	NA	ENSG00000225826.2	lncRNA	2	HGNC:44257	OTTHUMG00000034551.1	NA	NA	NA	NA	NA	NA	NA	NA	NA	NA	NA
Z97200.1	chr1	170667381	170669425	2045	+	HAVANA	gene	NA	NA	ENSG00000271811.1	lncRNA	2	NA	OTTHUMG00000185301.1	NA	NA	NA	NA	overlapping_locus	NA	NA	NA	NA	NA	NA
BX284613.2	chr1	170748573	171251857	503285	-	HAVANA	gene	NA	NA	ENSG00000231424.3	lncRNA	1	NA	OTTHUMG00000035508.1	NA	NA	NA	NA	ncRNA_host	NA	NA	NA	NA	NA	NA
DNM3-IT1	chr1	171864187	171864687	501	+	HAVANA	gene	NA	NA	ENSG00000233540.1	lncRNA	2	HGNC:41494	OTTHUMG00000046154.1	NA	NA	NA	NA	overlapping_locus	NA	NA	NA	NA	NA	NA
DNM3OS	chr1	172138397	172144840	6444	-	HAVANA	gene	NA	NA	ENSG00000230630.5	lncRNA	2	HGNC:41228	OTTHUMG00000040855.1	NA	NA	NA	NA	ncRNA_host	NA	NA	NA	NA	NA	NA
AL031599.1	chr1	172775905	173064015	288111	+	HAVANA	gene	NA	NA	ENSG00000224228.2	lncRNA	2	NA	OTTHUMG00000040853.1	NA	NA	NA	NA	overlapping_locus	NA	NA	NA	NA	NA	NA
AL645568.1	chr1	173417793	173489407	71615	-	HAVANA	gene	NA	NA	ENSG00000203739.4	lncRNA	2	NA	OTTHUMG00000034807.1	NA	NA	NA	NA	NA	NA	NA	NA	NA	NA	NA
GAS5	chr1	173858559	173868882	10324	-	HAVANA	gene	NA	NA	ENSG00000234741.8	lncRNA	2	HGNC:16355	OTTHUMG00000037216.1	NA	NA	NA	NA	NA	NA	NA	NA	NA	NA	NA
GAS5-AS1	chr1	173862473	173863941	1469	+	HAVANA	gene	NA	NA	ENSG00000270084.2	lncRNA	2	HGNC:44119	OTTHUMG00000184089.1	NA	NA	NA	NA	NA	NA	NA	NA	NA	NA	NA
RABGAP1L-IT1	chr1	174896958	174897996	1039	+	HAVANA	gene	NA	NA	ENSG00000223525.1	lncRNA	2	HGNC:41471	OTTHUMG00000034938.1	NA	NA	NA	NA	overlapping_locus	NA	NA	NA	NA	NA	NA
Z99127.4	chr1	174998353	174999623	1271	-	HAVANA	gene	NA	NA	ENSG00000287697.1	lncRNA	2	NA	OTTHUMG00000194004.1	NA	NA	NA	NA	NA	NA	NA	NA	NA	NA	NA
LINC02803	chr1	175904762	175921057	16296	-	HAVANA	gene	NA	NA	ENSG00000227740.2	lncRNA	1	HGNC:54328	OTTHUMG00000034985.1	NA	NA	NA	NA	NA	NA	NA	NA	NA	NA	NA
AL591043.2	chr1	176207648	176447919	240272	+	HAVANA	gene	NA	NA	ENSG00000236021.2	lncRNA	1	NA	OTTHUMG00000034988.1	NA	NA	NA	NA	ncRNA_host	NA	NA	NA	NA	NA	NA
CRYZL2P-SEC16B	chr1	177928788	178038007	109220	-	HAVANA	gene	NA	NA	ENSG00000254154.8	lncRNA	2	HGNC:53757	OTTHUMG00000035027.1	NA	NA	NA	NA	overlapping_locus	NA	NA	NA	NA	NA	NA
C1orf220	chr1	178542752	178548889	6138	+	HAVANA	gene	NA	NA	ENSG00000213057.5	lncRNA	2	HGNC:33805	OTTHUMG00000035078.1	NA	NA	NA	NA	overlapping_locus	NA	NA	NA	NA	NA	NA
AL449106.1	chr1	178724306	178726285	1980	-	HAVANA	gene	NA	NA	ENSG00000273062.1	lncRNA	2	NA	OTTHUMG00000186473.1	NA	NA	NA	NA	NA	NA	NA	NA	NA	NA	NA
AL353708.3	chr1	179881607	179882595	989	-	HAVANA	gene	NA	NA	ENSG00000272906.1	lncRNA	2	NA	OTTHUMG00000186037.1	NA	NA	NA	NA	NA	NA	NA	NA	NA	NA	NA
AL353708.1	chr1	179953184	179954440	1257	-	HAVANA	gene	NA	NA	ENSG00000260360.1	lncRNA	2	NA	OTTHUMG00000176152.1	NA	NA	NA	NA	NA	NA	NA	NA	NA	NA	NA
LINC02816	chr1	180906651	180909166	2516	+	HAVANA	gene	NA	NA	ENSG00000225857.5	lncRNA	2	HGNC:54348	OTTHUMG00000035182.1	NA	NA	NA	NA	NA	NA	NA	NA	NA	NA	NA
AL162431.1	chr1	180944042	180976482	32441	-	HAVANA	gene	NA	NA	ENSG00000243155.1	lncRNA	2	NA	OTTHUMG00000035174.1	NA	NA	NA	NA	overlapping_locus	NA	NA	NA	NA	NA	NA
KIAA1614-AS1	chr1	180949699	180954887	5189	-	HAVANA	gene	NA	NA	ENSG00000232586.1	lncRNA	2	HGNC:50644	OTTHUMG00000035173.1	NA	NA	NA	NA	overlapping_locus	NA	NA	NA	NA	NA	NA
LINC00272	chr1	182407621	182414815	7195	+	HAVANA	gene	NA	NA	ENSG00000203729.8	lncRNA	2	HGNC:26898	OTTHUMG00000037402.1	NA	NA	NA	NA	NA	NA	NA	NA	NA	NA	NA
SMG7-AS1	chr1	183460874	183472265	11392	-	HAVANA	gene	NA	NA	ENSG00000232860.8	lncRNA	1	HGNC:24518	OTTHUMG00000035521.1	NA	NA	NA	NA	NA	NA	NA	NA	NA	NA	NA
AL445228.3	chr1	184385753	184386704	952	-	HAVANA	gene	NA	NA	ENSG00000271387.1	lncRNA	2	NA	OTTHUMG00000185159.1	NA	NA	NA	NA	NA	NA	NA	NA	NA	NA	NA
AL078645.1	chr1	184408337	184412360	4024	+	HAVANA	gene	NA	NA	ENSG00000230470.1	lncRNA	2	NA	OTTHUMG00000035468.1	NA	NA	NA	NA	overlapping_locus	NA	NA	NA	NA	NA	NA
AL078644.2	chr1	185317779	185318530	752	+	HAVANA	gene	NA	NA	ENSG00000273004.1	lncRNA	2	NA	OTTHUMG00000186480.1	NA	NA	NA	NA	NA	NA	NA	NA	NA	NA	NA
PDC-AS1	chr1	186423481	186521147	97667	+	HAVANA	gene	NA	NA	ENSG00000229739.4	lncRNA	2	HGNC:40432	OTTHUMG00000196000.1	NA	NA	NA	NA	NA	NA	NA	NA	NA	NA	NA
PACERR	chr1	186680622	186681446	825	+	HAVANA	gene	NA	NA	ENSG00000273129.1	lncRNA	2	HGNC:50552	OTTHUMG00000186484.1	NA	NA	NA	NA	NA	NA	NA	NA	NA	NA	NA
ERVMER61-1	chr1	187070700	187686628	615929	+	HAVANA	gene	NA	NA	ENSG00000230426.4	lncRNA	2	HGNC:27919	OTTHUMG00000035513.1	NA	NA	NA	NA	NA	NA	NA	NA	NA	NA	NA
AL390957.1	chr1	192167786	192957713	789928	-	HAVANA	gene	NA	NA	ENSG00000285280.2	lncRNA	2	NA	OTTHUMG00000041137.1	NA	NA	NA	NA	ncRNA_host	NA	NA	NA	NA	NA	NA
AL138778.1	chr1	193457422	193465198	7777	+	HAVANA	gene	NA	NA	ENSG00000286285.1	lncRNA	2	NA	OTTHUMG00000195714.1	NA	NA	NA	NA	NA	NA	NA	NA	NA	NA	NA
AL136456.1	chr1	193473224	194198708	725485	+	HAVANA	gene	NA	NA	ENSG00000227240.2	lncRNA	2	NA	OTTHUMG00000035564.1	NA	NA	NA	NA	overlapping_locus	NA	NA	NA	NA	NA	NA
AL357793.1	chr1	193678894	193727035	48142	+	HAVANA	gene	NA	NA	ENSG00000226640.2	lncRNA	2	NA	OTTHUMG00000035690.1	NA	NA	NA	NA	NA	NA	NA	NA	NA	NA	NA
AC097065.2	chr1	200315435	200315967	533	-	HAVANA	gene	NA	NA	ENSG00000273093.1	lncRNA	2	NA	OTTHUMG00000186492.1	NA	NA	NA	NA	NA	NA	NA	NA	NA	NA	NA
LINC00862	chr1	200253419	200400705	147287	-	HAVANA	gene	NA	NA	ENSG00000203721.7	lncRNA	2	HGNC:21901	OTTHUMG00000035722.1	NA	NA	NA	NA	NA	NA	NA	NA	NA	NA	NA
AC096677.1	chr1	201507241	201534784	27544	+	HAVANA	gene	NA	NA	ENSG00000224536.2	lncRNA	2	NA	OTTHUMG00000035772.1	NA	NA	NA	NA	NA	NA	NA	NA	NA	NA	NA
AC104463.2	chr1	202604268	202605293	1026	+	HAVANA	gene	NA	NA	ENSG00000226862.1	lncRNA	2	NA	OTTHUMG00000041394.1	NA	NA	NA	NA	NA	NA	NA	NA	NA	NA	NA
AC098934.4	chr1	202810238	202810829	592	-	HAVANA	gene	NA	NA	ENSG00000260021.1	lncRNA	2	NA	OTTHUMG00000176317.1	NA	NA	NA	NA	NA	NA	NA	NA	NA	NA	NA
LINC01353	chr1	203273221	203288804	15584	+	HAVANA	gene	NA	NA	ENSG00000231507.2	lncRNA	2	HGNC:50580	OTTHUMG00000041219.1	NA	NA	NA	NA	NA	NA	NA	NA	NA	NA	NA
LINC01136	chr1	203298758	203305309	6552	-	HAVANA	gene	NA	NA	ENSG00000233791.5	lncRNA	2	HGNC:49452	OTTHUMG00000035835.1	NA	NA	NA	NA	NA	NA	NA	NA	NA	NA	NA
AL512306.3	chr1	204603035	204616565	13531	+	HAVANA	gene	NA	NA	ENSG00000240710.1	lncRNA	1	NA	OTTHUMG00000037031.1	NA	NA	NA	NA	NA	NA	NA	NA	NA	NA	NA
AL512306.2	chr1	204626775	204629712	2938	+	HAVANA	gene	NA	NA	ENSG00000240219.1	lncRNA	2	NA	OTTHUMG00000040691.1	NA	NA	NA	NA	NA	NA	NA	NA	NA	NA	NA
AC119673.3	chr1	205813322	205896082	82761	+	HAVANA	gene	NA	NA	ENSG00000286619.1	lncRNA	2	NA	OTTHUMG00000195733.1	NA	NA	NA	NA	NA	NA	NA	NA	NA	NA	NA
AC244034.2	chr1	206503948	206504456	509	+	HAVANA	gene	NA	NA	ENSG00000261000.1	lncRNA	2	NA	OTTHUMG00000176318.1	NA	NA	NA	NA	NA	NA	NA	NA	NA	NA	NA
MIR29B2CHG	chr1	207801518	207879115	77598	-	HAVANA	gene	NA	NA	ENSG00000203709.12	lncRNA	2	HGNC:32018	OTTHUMG00000036553.1	NA	NA	NA	NA	ncRNA_host	NA	NA	NA	NA	NA	NA
LINC02767	chr1	207959292	207969329	10038	+	HAVANA	gene	NA	NA	ENSG00000284237.1	lncRNA	2	HGNC:54287	OTTHUMG00000191985.1	NA	NA	NA	NA	NA	NA	NA	NA	NA	NA	NA
HSD11B1-AS1	chr1	209661364	209724125	62762	-	HAVANA	gene	NA	NA	ENSG00000227591.5	lncRNA	2	HGNC:54053	OTTHUMG00000036478.1	NA	NA	NA	NA	NA	NA	NA	NA	NA	NA	NA
SERTAD4-AS1	chr1	210231456	210234047	2592	-	HAVANA	gene	NA	NA	ENSG00000203706.8	lncRNA	2	HGNC:32019	OTTHUMG00000036392.1	NA	NA	NA	NA	NA	NA	NA	NA	NA	NA	NA
LINC00467	chr1	211382736	211435570	52835	+	HAVANA	gene	NA	NA	ENSG00000153363.13	lncRNA	2	HGNC:28227	OTTHUMG00000036998.1	NA	NA	NA	NA	overlapping_locus	NA	NA	NA	NA	NA	NA
AL360091.1	chr1	212357418	212358353	936	+	HAVANA	gene	NA	NA	ENSG00000229832.1	lncRNA	2	NA	OTTHUMG00000036745.1	NA	NA	NA	NA	overlapping_locus	NA	NA	NA	NA	NA	NA
AC092803.1	chr1	212557833	212559731	1899	-	HAVANA	gene	NA	NA	ENSG00000260805.2	lncRNA	2	NA	OTTHUMG00000186548.1	NA	NA	NA	NA	NA	NA	NA	NA	NA	NA	NA
FLVCR1-DT	chr1	212852105	212858126	6022	-	HAVANA	gene	NA	NA	ENSG00000198468.9	lncRNA	2	HGNC:39077	OTTHUMG00000036923.1	NA	NA	NA	NA	overlapping_locus	NA	NA	NA	NA	NA	NA
AL929236.1	chr1	214344172	214357615	13444	-	HAVANA	gene	NA	NA	ENSG00000228470.1	lncRNA	2	NA	OTTHUMG00000041153.1	NA	NA	NA	NA	overlapping_locus	NA	NA	NA	NA	NA	NA
LYPLAL1-DT	chr1	218983023	219173961	190939	-	HAVANA	gene	NA	NA	ENSG00000228063.2	lncRNA	2	HGNC:50560	OTTHUMG00000041228.1	NA	NA	NA	NA	NA	NA	NA	NA	NA	NA	NA
AC096642.1	chr1	219270774	219273387	2614	+	HAVANA	gene	NA	NA	ENSG00000277007.1	lncRNA	2	NA	OTTHUMG00000186549.1	NA	NA	NA	NA	NA	NA	NA	NA	NA	NA	NA
AC096642.2	chr1	219294982	219297668	2687	+	HAVANA	gene	NA	NA	ENSG00000287676.1	lncRNA	2	NA	OTTHUMG00000194586.1	NA	NA	NA	NA	NA	NA	NA	NA	NA	NA	NA
AL445423.1	chr1	220828676	220829211	536	-	HAVANA	gene	NA	NA	ENSG00000272823.1	lncRNA	2	NA	OTTHUMG00000185889.1	NA	NA	NA	NA	NA	NA	NA	NA	NA	NA	NA
LINC01352	chr1	220829255	220832429	3175	+	HAVANA	gene	NA	NA	ENSG00000238078.1	lncRNA	2	HGNC:50578	OTTHUMG00000037355.1	NA	NA	NA	NA	NA	NA	NA	NA	NA	NA	NA
LINC02257	chr1	221880981	221978523	97543	-	HAVANA	gene	NA	NA	ENSG00000238042.5	lncRNA	2	HGNC:53159	OTTHUMG00000037423.1	NA	NA	NA	NA	NA	NA	NA	NA	NA	NA	NA
LINC01705	chr1	222010825	222064773	53949	-	HAVANA	gene	NA	NA	ENSG00000232679.2	lncRNA	2	HGNC:52493	OTTHUMG00000037425.1	NA	NA	NA	NA	NA	NA	NA	NA	NA	NA	NA
AL513314.2	chr1	222477252	222504622	27371	-	HAVANA	gene	NA	NA	ENSG00000276997.4	lncRNA	2	NA	OTTHUMG00000186710.1	NA	NA	NA	NA	ncRNA_host	NA	NA	NA	NA	NA	NA
TAF1A-AS1	chr1	222589825	222593843	4019	+	HAVANA	gene	NA	NA	ENSG00000225265.2	lncRNA	1	HGNC:40573	OTTHUMG00000037542.1	NA	NA	NA	NA	NA	NA	NA	NA	NA	NA	NA
AL592148.3	chr1	222658867	222661512	2646	-	HAVANA	gene	NA	NA	ENSG00000272750.1	lncRNA	2	NA	OTTHUMG00000185864.1	NA	NA	NA	NA	NA	NA	NA	NA	NA	NA	NA
AL392172.1	chr1	222815022	222837384	22363	+	HAVANA	gene	NA	NA	ENSG00000228106.6	lncRNA	1	NA	OTTHUMG00000037767.1	NA	NA	NA	NA	overlapping_locus	NA	NA	NA	NA	NA	NA
AC093152.1	chr1	222815064	222994906	179843	+	HAVANA	gene	NA	NA	ENSG00000278610.1	lncRNA	2	NA	OTTHUMG00000186730.1	NA	NA	NA	NA	overlapping_locus	NA	NA	NA	NA	NA	NA
AC099066.2	chr1	225700264	225752258	51995	+	HAVANA	gene	NA	NA	ENSG00000227496.3	lncRNA	2	NA	OTTHUMG00000037739.1	NA	NA	NA	NA	ncRNA_host	NA	NA	NA	NA	NA	NA
AL512343.2	chr1	226045561	226061898	16338	-	HAVANA	gene	NA	NA	ENSG00000272562.2	lncRNA	2	NA	OTTHUMG00000186458.1	NA	NA	NA	NA	NA	NA	NA	NA	NA	NA	NA
ITPKB-IT1	chr1	226656640	226675067	18428	-	HAVANA	gene	NA	NA	ENSG00000228382.1	lncRNA	2	HGNC:41349	OTTHUMG00000037587.1	NA	NA	NA	NA	overlapping_locus	NA	NA	NA	NA	NA	NA
AL451054.4	chr1	227518738	227520619	1882	-	HAVANA	gene	NA	NA	ENSG00000287205.1	lncRNA	2	NA	OTTHUMG00000194425.1	NA	NA	NA	NA	NA	NA	NA	NA	NA	NA	NA
AL731702.1	chr1	227786753	227792179	5427	+	HAVANA	gene	NA	NA	ENSG00000286389.1	lncRNA	2	NA	OTTHUMG00000195694.1	NA	NA	NA	NA	NA	NA	NA	NA	NA	NA	NA
LINC02809	chr1	228073909	228076550	2642	-	HAVANA	gene	NA	NA	ENSG00000276255.2	lncRNA	2	HGNC:54341	OTTHUMG00000189299.1	NA	NA	NA	NA	NA	NA	NA	NA	NA	NA	NA
IBA57-DT	chr1	228164086	228165512	1427	-	HAVANA	gene	NA	NA	ENSG00000203684.5	lncRNA	2	HGNC:32062	OTTHUMG00000039768.1	NA	NA	NA	NA	NA	NA	NA	NA	NA	NA	NA
OBSCN-AS1	chr1	228203503	228213664	10162	-	HAVANA	gene	NA	NA	ENSG00000162913.10	lncRNA	1	HGNC:32047	OTTHUMG00000039770.1	NA	NA	NA	NA	NA	NA	NA	NA	NA	NA	NA
AL670729.3	chr1	228357012	228368554	11543	-	HAVANA	gene	NA	NA	ENSG00000287315.1	lncRNA	2	NA	OTTHUMG00000193832.1	NA	NA	NA	NA	NA	NA	NA	NA	NA	NA	NA
AL139288.1	chr1	228407365	228410870	3506	+	HAVANA	gene	NA	NA	ENSG00000231563.2	lncRNA	2	NA	OTTHUMG00000039975.1	NA	NA	NA	NA	NA	NA	NA	NA	NA	NA	NA
AL162595.1	chr1	229256892	229271242	14351	-	HAVANA	gene	NA	NA	ENSG00000177788.6	lncRNA	2	NA	OTTHUMG00000037660.1	NA	NA	NA	NA	NA	NA	NA	NA	NA	NA	NA
AL117350.1	chr1	229319403	229323087	3685	+	HAVANA	gene	NA	NA	ENSG00000237481.1	lncRNA	2	NA	OTTHUMG00000037662.1	NA	NA	NA	NA	NA	NA	NA	NA	NA	NA	NA
LINC01736	chr1	230002372	230007195	4824	+	HAVANA	gene	NA	NA	ENSG00000228058.2	lncRNA	1	HGNC:52524	OTTHUMG00000037758.1	NA	NA	NA	NA	NA	NA	NA	NA	NA	NA	NA
AL445524.1	chr1	231520729	231528618	7890	-	HAVANA	gene	NA	NA	ENSG00000233461.6	lncRNA	2	NA	OTTHUMG00000039487.1	NA	NA	NA	NA	NA	NA	NA	NA	NA	NA	NA
LINC00582	chr1	231591292	231612090	20799	-	HAVANA	gene	NA	NA	ENSG00000229228.1	lncRNA	2	HGNC:43842	OTTHUMG00000039488.1	NA	NA	NA	NA	NA	NA	NA	NA	NA	NA	NA
DISC1-IT1	chr1	231925834	231945233	19400	+	HAVANA	gene	NA	NA	ENSG00000226758.1	lncRNA	2	HGNC:41325	OTTHUMG00000037834.1	NA	NA	NA	NA	overlapping_locus	NA	NA	NA	NA	NA	NA
AL355472.2	chr1	234357006	234365828	8823	+	HAVANA	gene	NA	NA	ENSG00000236358.1	lncRNA	2	NA	OTTHUMG00000037944.1	NA	NA	NA	NA	NA	NA	NA	NA	NA	NA	NA
COA6-AS1	chr1	234372807	234373593	787	-	HAVANA	gene	NA	NA	ENSG00000231663.1	lncRNA	1	HGNC:40825	OTTHUMG00000037946.1	NA	NA	NA	NA	NA	NA	NA	NA	NA	NA	NA
AL391832.1	chr1	234957231	234959989	2759	+	HAVANA	gene	NA	NA	ENSG00000237520.1	lncRNA	1	NA	OTTHUMG00000038015.1	NA	NA	NA	NA	NA	NA	NA	NA	NA	NA	NA
AL391832.2	chr1	234957342	234970062	12721	-	HAVANA	gene	NA	NA	ENSG00000238005.4	lncRNA	2	NA	OTTHUMG00000038014.1	NA	NA	NA	NA	NA	NA	NA	NA	NA	NA	NA
AL391832.3	chr1	234979647	234980804	1158	-	HAVANA	gene	NA	NA	ENSG00000258082.1	lncRNA	2	NA	OTTHUMG00000170191.1	NA	NA	NA	NA	NA	NA	NA	NA	NA	NA	NA
AL732292.2	chr1	235104180	235104609	430	-	HAVANA	gene	NA	NA	ENSG00000273416.1	lncRNA	2	NA	OTTHUMG00000185835.1	NA	NA	NA	NA	NA	NA	NA	NA	NA	NA	NA
LGALS8-AS1	chr1	236523052	236524508	1457	-	HAVANA	gene	NA	NA	ENSG00000223776.5	lncRNA	2	HGNC:40340	OTTHUMG00000039952.1	NA	NA	NA	NA	NA	NA	NA	NA	NA	NA	NA
AL359921.2	chr1	236536162	236536704	543	-	HAVANA	gene	NA	NA	ENSG00000273058.2	lncRNA	2	NA	OTTHUMG00000185854.1	NA	NA	NA	NA	NA	NA	NA	NA	NA	NA	NA
AL359921.1	chr1	236540094	236550280	10187	-	HAVANA	gene	NA	NA	ENSG00000230325.1	lncRNA	2	NA	OTTHUMG00000041413.1	NA	NA	NA	NA	overlapping_locus	NA	NA	NA	NA	NA	NA
LINC01139	chr1	238476542	238486060	9519	-	HAVANA	gene	NA	NA	ENSG00000215808.4	lncRNA	2	HGNC:27924	OTTHUMG00000039532.1	NA	NA	NA	NA	NA	NA	NA	NA	NA	NA	NA
CHRM3-AS2	chr1	239703381	239770130	66750	-	HAVANA	gene	NA	NA	ENSG00000233355.7	lncRNA	1	HGNC:43725	OTTHUMG00000039648.1	NA	NA	NA	NA	NA	NA	NA	NA	NA	NA	NA
AL358176.4	chr1	240588522	240590748	2227	-	HAVANA	gene	NA	NA	ENSG00000231440.1	lncRNA	2	NA	OTTHUMG00000040729.1	NA	NA	NA	NA	overlapping_locus	NA	NA	NA	NA	NA	NA
AL591686.2	chr1	242147230	242209129	61900	+	HAVANA	gene	NA	NA	ENSG00000272865.2	lncRNA	2	NA	OTTHUMG00000186269.1	NA	NA	NA	NA	overlapping_locus	NA	NA	NA	NA	NA	NA
AL662889.1	chr1	243702857	243740821	37965	-	HAVANA	gene	NA	NA	ENSG00000232184.1	lncRNA	2	NA	OTTHUMG00000039995.1	NA	NA	NA	NA	overlapping_locus	NA	NA	NA	NA	NA	NA
AKT3-IT1	chr1	243793205	243794400	1196	-	HAVANA	gene	NA	NA	ENSG00000228939.1	lncRNA	1	HGNC:41304	OTTHUMG00000039993.1	NA	NA	NA	NA	overlapping_locus	NA	NA	NA	NA	NA	NA
BX323046.2	chr1	244834374	244835011	638	-	HAVANA	gene	NA	NA	ENSG00000287601.1	lncRNA	2	NA	OTTHUMG00000193943.1	NA	NA	NA	NA	NA	NA	NA	NA	NA	NA	NA
BX323046.1	chr1	244864738	244865272	535	+	HAVANA	gene	NA	NA	ENSG00000273175.1	lncRNA	2	NA	OTTHUMG00000185822.1	NA	NA	NA	NA	NA	NA	NA	NA	NA	NA	NA
AL356512.1	chr1	244969350	244971088	1739	-	HAVANA	gene	NA	NA	ENSG00000272195.1	lncRNA	2	NA	OTTHUMG00000185820.1	NA	NA	NA	NA	NA	NA	NA	NA	NA	NA	NA
SMYD3-IT1	chr1	246321663	246322438	776	-	HAVANA	gene	NA	NA	ENSG00000230184.1	lncRNA	2	HGNC:41406	OTTHUMG00000040509.1	NA	NA	NA	NA	overlapping_locus	NA	NA	NA	NA	NA	NA
AL591623.1	chr1	246605873	246608102	2230	+	HAVANA	gene	NA	NA	ENSG00000225300.1	lncRNA	2	NA	OTTHUMG00000040132.1	NA	NA	NA	NA	overlapping_locus	NA	NA	NA	NA	NA	NA
AL591848.3	chr1	246682108	246685075	2968	+	HAVANA	gene	NA	NA	ENSG00000260698.1	lncRNA	2	NA	OTTHUMG00000176475.1	NA	NA	NA	NA	NA	NA	NA	NA	NA	NA	NA
AL591848.4	chr1	246772301	246775772	3472	+	HAVANA	gene	NA	NA	ENSG00000260855.1	lncRNA	2	NA	OTTHUMG00000176476.1	NA	NA	NA	NA	NA	NA	NA	NA	NA	NA	NA
LINC01341	chr1	246775880	246792385	16506	+	HAVANA	gene	NA	NA	ENSG00000227953.7	lncRNA	2	HGNC:49457	OTTHUMG00000040519.1	NA	NA	NA	NA	NA	NA	NA	NA	NA	NA	NA
AL390728.6	chr1	247187281	247188526	1246	-	HAVANA	gene	NA	NA	ENSG00000259865.1	lncRNA	2	NA	OTTHUMG00000176477.1	NA	NA	NA	NA	NA	NA	NA	NA	NA	NA	NA
AC079779.2	chr2	286419	301515	15097	+	HAVANA	gene	NA	NA	ENSG00000228643.1	lncRNA	2	NA	OTTHUMG00000151364.1	NA	NA	NA	NA	NA	NA	NA	NA	NA	NA	NA
SNTG2-AS1	chr2	949627	950274	648	-	HAVANA	gene	NA	NA	ENSG00000235688.2	lncRNA	2	HGNC:54058	OTTHUMG00000151389.1	NA	NA	NA	NA	NA	NA	NA	NA	NA	NA	NA
EIPR1-IT1	chr2	3298341	3301465	3125	-	HAVANA	gene	NA	NA	ENSG00000224885.1	lncRNA	2	HGNC:41392	OTTHUMG00000151430.1	NA	NA	NA	NA	overlapping_locus	NA	NA	NA	NA	NA	NA
AC231981.1	chr2	3519275	3523197	3923	+	HAVANA	gene	NA	NA	ENSG00000235078.1	lncRNA	1	NA	OTTHUMG00000151471.1	NA	NA	NA	NA	NA	NA	NA	NA	NA	NA	NA
AC108488.1	chr2	3531813	3536873	5061	-	HAVANA	gene	NA	NA	ENSG00000242282.6	lncRNA	2	NA	OTTHUMG00000151418.1	NA	NA	NA	NA	overlapping_locus	NA	NA	NA	NA	NA	NA
RNASEH1-AS1	chr2	3558474	3564842	6369	+	HAVANA	gene	NA	NA	ENSG00000234171.3	lncRNA	2	HGNC:49289	OTTHUMG00000151419.1	NA	NA	NA	NA	NA	NA	NA	NA	NA	NA	NA
AC108488.3	chr2	3568505	3575100	6596	-	HAVANA	gene	NA	NA	ENSG00000287126.1	lncRNA	2	NA	OTTHUMG00000195597.1	NA	NA	NA	NA	NA	NA	NA	NA	NA	NA	NA
NRIR	chr2	6819463	6840464	21002	-	HAVANA	gene	NA	NA	ENSG00000225964.6	lncRNA	1	HGNC:51269	OTTHUMG00000151730.1	NA	NA	NA	NA	NA	NA	NA	NA	NA	NA	NA
RNF144A-AS1	chr2	6911754	6918734	6981	-	HAVANA	gene	NA	NA	ENSG00000228203.7	lncRNA	2	HGNC:30963	OTTHUMG00000151701.1	NA	NA	NA	NA	NA	NA	NA	NA	NA	NA	NA
AC010904.2	chr2	7260871	7261504	634	+	HAVANA	gene	NA	NA	ENSG00000272002.1	lncRNA	2	NA	OTTHUMG00000185344.1	NA	NA	NA	NA	NA	NA	NA	NA	NA	NA	NA
LINC01871	chr2	7725801	7730705	4905	+	HAVANA	gene	NA	NA	ENSG00000235576.1	lncRNA	1	HGNC:52690	OTTHUMG00000151591.1	NA	NA	NA	NA	NA	NA	NA	NA	NA	NA	NA
LINC00299	chr2	7988683	8488090	499408	-	HAVANA	gene	NA	NA	ENSG00000236790.6	lncRNA	2	HGNC:27940	OTTHUMG00000112455.1	NA	NA	NA	NA	overlapping_locus	NA	NA	NA	NA	NA	NA
LINC01814	chr2	8461703	8592903	131201	-	HAVANA	gene	NA	NA	ENSG00000236008.3	lncRNA	2	HGNC:52618	OTTHUMG00000151623.1	NA	NA	NA	NA	overlapping_locus	NA	NA	NA	NA	NA	NA
ID2-AS1	chr2	8666636	8681864	15229	-	HAVANA	gene	NA	NA	ENSG00000235092.6	lncRNA	1	HGNC:51103	OTTHUMG00000151625.1	NA	NA	NA	NA	NA	NA	NA	NA	NA	NA	NA
AC080162.1	chr2	9501466	9512413	10948	+	HAVANA	gene	NA	NA	ENSG00000239300.6	lncRNA	2	NA	OTTHUMG00000159106.1	NA	NA	NA	NA	NA	NA	NA	NA	NA	NA	NA
AC073195.2	chr2	9555899	9556775	877	+	HAVANA	gene	NA	NA	ENSG00000271855.1	lncRNA	2	NA	OTTHUMG00000185545.1	NA	NA	NA	NA	NA	NA	NA	NA	NA	NA	NA
AC010969.2	chr2	9936360	9939590	3231	+	HAVANA	gene	NA	NA	ENSG00000269973.1	lncRNA	2	NA	OTTHUMG00000183966.1	NA	NA	NA	NA	NA	NA	NA	NA	NA	NA	NA
AC104794.3	chr2	10039092	10040663	1572	-	HAVANA	gene	NA	NA	ENSG00000260077.1	lncRNA	2	NA	OTTHUMG00000175729.1	NA	NA	NA	NA	NA	NA	NA	NA	NA	NA	NA
AC007240.3	chr2	10287800	10302485	14686	-	HAVANA	gene	NA	NA	ENSG00000285872.1	lncRNA	2	NA	OTTHUMG00000192932.1	NA	NA	NA	NA	ncRNA_host	NA	NA	NA	NA	NA	NA
ODC1-DT	chr2	10448689	10457693	9005	+	HAVANA	gene	NA	NA	ENSG00000257135.7	lncRNA	1	HGNC:54070	OTTHUMG00000170230.1	NA	NA	NA	NA	NA	NA	NA	NA	NA	NA	NA
RN7SL832P	chr2	10690344	10692099	1756	+	HAVANA	gene	NA	NA	ENSG00000243819.4	lncRNA	2	HGNC:46848	OTTHUMG00000185349.1	NA	NA	NA	NA	ncRNA_host	NA	NA	NA	NA	NA	NA
AC092687.3	chr2	10767875	10770058	2184	-	HAVANA	gene	NA	NA	ENSG00000272275.1	lncRNA	2	NA	OTTHUMG00000185558.1	NA	NA	NA	NA	NA	NA	NA	NA	NA	NA	NA
LINC01954	chr2	10844477	10885118	40642	+	HAVANA	gene	NA	NA	ENSG00000271952.2	lncRNA	2	HGNC:52779	OTTHUMG00000185559.1	NA	NA	NA	NA	NA	NA	NA	NA	NA	NA	NA
LINC00570	chr2	11391810	11403080	11271	+	HAVANA	gene	NA	NA	ENSG00000224177.7	lncRNA	2	HGNC:43717	OTTHUMG00000151818.1	NA	NA	NA	NA	NA	NA	NA	NA	NA	NA	NA
AC106053.1	chr2	18784807	18787752	2946	+	HAVANA	gene	NA	NA	ENSG00000224626.1	lncRNA	2	NA	OTTHUMG00000151764.1	NA	NA	NA	NA	NA	NA	NA	NA	NA	NA	NA
LINC01376	chr2	18986451	19348067	361617	-	HAVANA	gene	NA	NA	ENSG00000236204.6	lncRNA	2	HGNC:50637	OTTHUMG00000151766.1	NA	NA	NA	NA	NA	NA	NA	NA	NA	NA	NA
LINC00954	chr2	19868860	19885047	16188	+	HAVANA	gene	NA	NA	ENSG00000228784.9	lncRNA	2	HGNC:48668	OTTHUMG00000151773.1	NA	NA	NA	NA	NA	NA	NA	NA	NA	NA	NA
AC013400.1	chr2	19902025	19902569	545	+	HAVANA	gene	NA	NA	ENSG00000271991.1	lncRNA	2	NA	OTTHUMG00000185562.1	NA	NA	NA	NA	NA	NA	NA	NA	NA	NA	NA
AC023137.2	chr2	20451042	20452947	1906	+	HAVANA	gene	NA	NA	ENSG00000228950.1	lncRNA	1	NA	OTTHUMG00000151780.1	NA	NA	NA	NA	NA	NA	NA	NA	NA	NA	NA
AC012065.3	chr2	20586248	20586686	439	-	HAVANA	gene	NA	NA	ENSG00000269976.1	lncRNA	2	NA	OTTHUMG00000183968.1	NA	NA	NA	NA	overlapping_locus	NA	NA	NA	NA	NA	NA
AC012065.4	chr2	20678254	20678932	679	-	HAVANA	gene	NA	NA	ENSG00000270100.1	lncRNA	2	NA	OTTHUMG00000183969.1	NA	NA	NA	NA	NA	NA	NA	NA	NA	NA	NA
AC018742.1	chr2	21221169	21970959	749791	+	HAVANA	gene	NA	NA	ENSG00000233005.2	lncRNA	2	NA	OTTHUMG00000151796.1	NA	NA	NA	NA	overlapping_locus	NA	NA	NA	NA	NA	NA
AC008073.1	chr2	24199839	24201698	1860	-	HAVANA	gene	NA	NA	ENSG00000223754.1	lncRNA	2	NA	OTTHUMG00000151894.1	NA	NA	NA	NA	NA	NA	NA	NA	NA	NA	NA
AC009228.1	chr2	24210650	24222201	11552	+	HAVANA	gene	NA	NA	ENSG00000242628.6	lncRNA	1	NA	OTTHUMG00000151893.1	NA	NA	NA	NA	NA	NA	NA	NA	NA	NA	NA
AC012073.1	chr2	24825610	24826717	1108	+	HAVANA	gene	NA	NA	ENSG00000271936.1	lncRNA	2	NA	OTTHUMG00000185752.1	NA	NA	NA	NA	NA	NA	NA	NA	NA	NA	NA
DNAJC27-AS1	chr2	24971390	25039716	68327	+	HAVANA	gene	NA	NA	ENSG00000224165.6	lncRNA	1	HGNC:42943	OTTHUMG00000151981.1	NA	NA	NA	NA	NA	NA	NA	NA	NA	NA	NA
ARNILA	chr2	25369136	25375845	6710	-	HAVANA	gene	NA	NA	ENSG00000235072.2	lncRNA	1	HGNC:54484	OTTHUMG00000152130.1	NA	NA	NA	NA	NA	NA	NA	NA	NA	NA	NA
DTNB-AS1	chr2	25421117	25427643	6527	+	HAVANA	gene	NA	NA	ENSG00000224220.1	lncRNA	1	HGNC:40198	OTTHUMG00000155125.1	NA	NA	NA	NA	NA	NA	NA	NA	NA	NA	NA
AC010896.1	chr2	26298570	26306340	7771	+	HAVANA	gene	NA	NA	ENSG00000286707.1	lncRNA	2	NA	OTTHUMG00000195616.1	NA	NA	NA	NA	NA	NA	NA	NA	NA	NA	NA
AC013472.2	chr2	27053618	27054276	659	-	HAVANA	gene	NA	NA	ENSG00000272056.1	lncRNA	2	NA	OTTHUMG00000185589.1	NA	NA	NA	NA	NA	NA	NA	NA	NA	NA	NA
AGBL5-IT1	chr2	27061038	27061815	778	+	HAVANA	gene	NA	NA	ENSG00000229122.1	lncRNA	2	HGNC:41484	OTTHUMG00000151991.1	NA	NA	NA	NA	overlapping_locus	NA	NA	NA	NA	NA	NA
AC013403.2	chr2	27062428	27062907	480	-	HAVANA	gene	NA	NA	ENSG00000272148.1	lncRNA	2	NA	OTTHUMG00000185590.1	NA	NA	NA	NA	NA	NA	NA	NA	NA	NA	NA
AC074117.1	chr2	27356246	27367622	11377	+	HAVANA	gene	NA	NA	ENSG00000234072.1	lncRNA	2	NA	OTTHUMG00000151914.1	NA	NA	NA	NA	NA	NA	NA	NA	NA	NA	NA
AC104695.3	chr2	28425945	28426719	775	+	HAVANA	gene	NA	NA	ENSG00000270210.1	lncRNA	2	NA	OTTHUMG00000185292.1	NA	NA	NA	NA	NA	NA	NA	NA	NA	NA	NA
AC092164.1	chr2	28707511	28751722	44212	-	HAVANA	gene	NA	NA	ENSG00000226833.6	lncRNA	1	NA	OTTHUMG00000152012.1	NA	NA	NA	NA	NA	NA	NA	NA	NA	NA	NA
LINC01936	chr2	30346623	30361010	14388	+	HAVANA	gene	NA	NA	ENSG00000235997.3	lncRNA	2	HGNC:52759	OTTHUMG00000152052.1	NA	NA	NA	NA	NA	NA	NA	NA	NA	NA	NA
AL121658.1	chr2	32165046	32165757	712	-	HAVANA	gene	NA	NA	ENSG00000272716.1	lncRNA	2	NA	OTTHUMG00000185842.1	NA	NA	NA	NA	NA	NA	NA	NA	NA	NA	NA
AL133245.1	chr2	32321638	32323002	1365	+	HAVANA	gene	NA	NA	ENSG00000272754.1	lncRNA	2	NA	OTTHUMG00000185846.1	NA	NA	NA	NA	NA	NA	NA	NA	NA	NA	NA
AL133243.3	chr2	32526504	32529507	3004	+	HAVANA	gene	NA	NA	ENSG00000276517.1	lncRNA	2	NA	OTTHUMG00000188158.1	NA	NA	NA	NA	NA	NA	NA	NA	NA	NA	NA
AL133243.1	chr2	32548675	32549040	366	+	HAVANA	gene	NA	NA	ENSG00000274159.1	lncRNA	2	NA	OTTHUMG00000188159.1	NA	NA	NA	NA	NA	NA	NA	NA	NA	NA	NA
CRIM1-DT	chr2	36354749	36355114	366	-	HAVANA	gene	NA	NA	ENSG00000260025.1	lncRNA	2	HGNC:54057	OTTHUMG00000175796.1	NA	NA	NA	NA	NA	NA	NA	NA	NA	NA	NA
AC007378.1	chr2	36513255	36513732	478	-	HAVANA	gene	NA	NA	ENSG00000273090.1	lncRNA	2	NA	OTTHUMG00000185847.1	NA	NA	NA	NA	NA	NA	NA	NA	NA	NA	NA
AC007390.1	chr2	37208875	37212677	3803	+	HAVANA	gene	NA	NA	ENSG00000272054.1	lncRNA	2	NA	OTTHUMG00000185598.1	NA	NA	NA	NA	overlapping_locus	NA	NA	NA	NA	NA	NA
AC006369.1	chr2	37562486	37646698	84213	+	HAVANA	gene	NA	NA	ENSG00000236213.2	lncRNA	2	NA	OTTHUMG00000152557.1	NA	NA	NA	NA	NA	NA	NA	NA	NA	NA	NA
LINC00211	chr2	37820498	37876274	55777	-	HAVANA	gene	NA	NA	ENSG00000237803.6	lncRNA	2	HGNC:37459	OTTHUMG00000152169.1	NA	NA	NA	NA	NA	NA	NA	NA	NA	NA	NA
RMDN2-AS1	chr2	37949911	38067041	117131	-	HAVANA	gene	NA	NA	ENSG00000235848.4	lncRNA	2	HGNC:41150	OTTHUMG00000152578.1	NA	NA	NA	NA	overlapping_locus	NA	NA	NA	NA	NA	NA
CYP1B1-AS1	chr2	38073447	38231651	158205	+	HAVANA	gene	NA	NA	ENSG00000232973.13	lncRNA	2	HGNC:28543	OTTHUMG00000128569.1	NA	NA	NA	NA	ncRNA_host	NA	NA	NA	NA	NA	NA
AC009229.2	chr2	38132637	38138946	6310	-	HAVANA	gene	NA	NA	ENSG00000229160.1	lncRNA	2	NA	OTTHUMG00000152559.1	NA	NA	NA	NA	NA	NA	NA	NA	NA	NA	NA
AC009229.3	chr2	38193348	38193629	282	+	HAVANA	gene	NA	NA	ENSG00000273006.1	lncRNA	2	NA	OTTHUMG00000185850.1	NA	NA	NA	NA	NA	NA	NA	NA	NA	NA	NA
AC009229.1	chr2	38203363	38239590	36228	-	HAVANA	gene	NA	NA	ENSG00000227292.1	lncRNA	2	NA	OTTHUMG00000152269.1	NA	NA	NA	NA	NA	NA	NA	NA	NA	NA	NA
LINC02613	chr2	38406527	38515934	109408	-	HAVANA	gene	NA	NA	ENSG00000231367.6	lncRNA	1	HGNC:54068	OTTHUMG00000153431.1	NA	NA	NA	NA	NA	NA	NA	NA	NA	NA	NA
SOS1-IT1	chr2	38992279	38993857	1579	-	HAVANA	gene	NA	NA	ENSG00000229692.3	lncRNA	2	HGNC:41385	OTTHUMG00000153569.1	NA	NA	NA	NA	overlapping_locus	NA	NA	NA	NA	NA	NA
AC007684.2	chr2	39323328	39323804	477	-	HAVANA	gene	NA	NA	ENSG00000273035.1	lncRNA	2	NA	OTTHUMG00000185858.1	NA	NA	NA	NA	overlapping_locus	NA	NA	NA	NA	NA	NA
MAP4K3-DT	chr2	39436530	39665343	228814	+	HAVANA	gene	NA	NA	ENSG00000231312.7	lncRNA	2	HGNC:54056	OTTHUMG00000152299.1	NA	NA	NA	NA	overlapping_locus	NA	NA	NA	NA	NA	NA
AC007877.1	chr2	40534806	40545781	10976	+	HAVANA	gene	NA	NA	ENSG00000287255.1	lncRNA	2	NA	OTTHUMG00000194784.1	NA	NA	NA	NA	NA	NA	NA	NA	NA	NA	NA
LINC02580	chr2	43092530	43132482	39953	-	HAVANA	gene	NA	NA	ENSG00000230587.2	lncRNA	1	HGNC:53751	OTTHUMG00000152374.1	NA	NA	NA	NA	NA	NA	NA	NA	NA	NA	NA
AC010883.2	chr2	43128819	43131999	3181	+	HAVANA	gene	NA	NA	ENSG00000286796.1	lncRNA	2	NA	OTTHUMG00000195686.1	NA	NA	NA	NA	NA	NA	NA	NA	NA	NA	NA
AC010883.3	chr2	43219849	43223227	3379	+	HAVANA	gene	NA	NA	ENSG00000287387.1	lncRNA	2	NA	OTTHUMG00000195746.1	NA	NA	NA	NA	NA	NA	NA	NA	NA	NA	NA
LINC01126	chr2	43227210	43228855	1646	+	HAVANA	gene	NA	NA	ENSG00000279873.2	lncRNA	2	HGNC:49275	OTTHUMG00000152397.1	NA	NA	NA	NA	NA	NA	NA	NA	NA	NA	NA
AC010883.1	chr2	43229573	43233394	3822	+	HAVANA	gene	NA	NA	ENSG00000234936.1	lncRNA	1	NA	OTTHUMG00000152402.1	NA	NA	NA	NA	NA	NA	NA	NA	NA	NA	NA
AC073283.1	chr2	47067822	47071204	3383	+	HAVANA	gene	NA	NA	ENSG00000225187.1	lncRNA	2	NA	OTTHUMG00000153134.1	NA	NA	NA	NA	overlapping_locus	NA	NA	NA	NA	NA	NA
EPCAM-DT	chr2	47192405	47345074	152670	-	HAVANA	gene	NA	NA	ENSG00000234690.7	lncRNA	1	HGNC:52639	OTTHUMG00000151698.1	NA	NA	NA	NA	NA	NA	NA	NA	NA	NA	NA
MSH2-OT1	chr2	47527008	47535199	8192	+	HAVANA	gene	NA	NA	ENSG00000235760.4	lncRNA	2	HGNC:40319	OTTHUMG00000151664.1	NA	NA	NA	NA	overlapping_locus	NA	NA	NA	NA	NA	NA
AC079807.1	chr2	47905678	47907810	2133	+	HAVANA	gene	NA	NA	ENSG00000233230.1	lncRNA	1	NA	OTTHUMG00000151834.1	NA	NA	NA	NA	NA	NA	NA	NA	NA	NA	NA
AC092650.1	chr2	47924181	48314224	390044	-	HAVANA	gene	NA	NA	ENSG00000230773.9	lncRNA	2	NA	OTTHUMG00000151756.1	NA	NA	NA	NA	NA	NA	NA	NA	NA	NA	NA
AC093635.1	chr2	48440043	48440597	555	-	HAVANA	gene	NA	NA	ENSG00000272663.1	lncRNA	2	NA	OTTHUMG00000185920.1	NA	NA	NA	NA	NA	NA	NA	NA	NA	NA	NA
AC008280.2	chr2	54082554	54085066	2513	+	HAVANA	gene	NA	NA	ENSG00000272156.1	lncRNA	2	NA	OTTHUMG00000185585.1	NA	NA	NA	NA	overlapping_locus	NA	NA	NA	NA	NA	NA
AC012358.1	chr2	55214387	55216126	1740	-	HAVANA	gene	NA	NA	ENSG00000203327.2	lncRNA	1	NA	OTTHUMG00000152548.1	NA	NA	NA	NA	overlapping_locus	NA	NA	NA	NA	NA	NA
AC012358.4	chr2	55282350	55346049	63700	+	HAVANA	gene	NA	NA	ENSG00000240401.9	lncRNA	1	NA	OTTHUMG00000152491.1	NA	NA	NA	NA	ncRNA_host	NA	NA	NA	NA	NA	NA
AC015982.2	chr2	55617909	55618373	465	+	HAVANA	gene	NA	NA	ENSG00000272606.1	lncRNA	2	NA	OTTHUMG00000185926.1	NA	NA	NA	NA	NA	NA	NA	NA	NA	NA	NA
AC007743.1	chr2	56173534	56185870	12337	-	HAVANA	gene	NA	NA	ENSG00000233251.8	lncRNA	2	NA	OTTHUMG00000152032.1	NA	NA	NA	NA	NA	NA	NA	NA	NA	NA	NA
AC132153.1	chr2	57289648	57380132	90485	-	HAVANA	gene	NA	NA	ENSG00000285755.2	lncRNA	2	NA	OTTHUMG00000192979.1	NA	NA	NA	NA	NA	NA	NA	NA	NA	NA	NA
AC068193.1	chr2	58040211	58046700	6490	-	HAVANA	gene	NA	NA	ENSG00000287875.1	lncRNA	2	NA	OTTHUMG00000195778.1	NA	NA	NA	NA	NA	NA	NA	NA	NA	NA	NA
AC007250.1	chr2	58241349	58241686	338	+	HAVANA	gene	NA	NA	ENSG00000273063.1	lncRNA	2	NA	OTTHUMG00000185927.1	NA	NA	NA	NA	NA	NA	NA	NA	NA	NA	NA
AC007381.1	chr2	60336446	60439828	103383	-	HAVANA	gene	NA	NA	ENSG00000228590.2	lncRNA	2	NA	OTTHUMG00000152618.1	NA	NA	NA	NA	ncRNA_host	NA	NA	NA	NA	NA	NA
AC010733.1	chr2	60925909	60931610	5702	+	HAVANA	gene	NA	NA	ENSG00000267520.2	lncRNA	2	NA	OTTHUMG00000179927.1	NA	NA	NA	NA	overlapping_locus	NA	NA	NA	NA	NA	NA
AC016747.4	chr2	61115787	61164825	49039	+	HAVANA	gene	NA	NA	ENSG00000274769.1	lncRNA	2	NA	OTTHUMG00000129421.1	NA	NA	NA	NA	overlapping_locus	NA	NA	NA	NA	NA	NA
AC016747.1	chr2	61141592	61144969	3378	-	HAVANA	gene	NA	NA	ENSG00000212978.6	lncRNA	1	NA	OTTHUMG00000152156.1	NA	NA	NA	NA	NA	NA	NA	NA	NA	NA	NA
AC016747.3	chr2	61199979	61200769	791	+	HAVANA	gene	NA	NA	ENSG00000273302.1	lncRNA	2	NA	OTTHUMG00000185935.1	NA	NA	NA	NA	NA	NA	NA	NA	NA	NA	NA
AC016727.1	chr2	61471188	61484130	12943	+	HAVANA	gene	NA	NA	ENSG00000270820.6	lncRNA	2	NA	OTTHUMG00000185251.1	NA	NA	NA	NA	NA	NA	NA	NA	NA	NA	NA
AC009501.3	chr2	63106879	63197037	90159	+	HAVANA	gene	NA	NA	ENSG00000286480.1	lncRNA	2	NA	OTTHUMG00000195386.1	NA	NA	NA	NA	ncRNA_host	NA	NA	NA	NA	NA	NA
AC012368.2	chr2	64086353	64088246	1894	-	HAVANA	gene	NA	NA	ENSG00000228079.2	lncRNA	2	NA	OTTHUMG00000152631.1	NA	NA	NA	NA	NA	NA	NA	NA	NA	NA	NA
AC012368.1	chr2	64143239	64252859	109621	+	HAVANA	gene	NA	NA	ENSG00000225889.8	lncRNA	2	NA	OTTHUMG00000152632.1	NA	NA	NA	NA	NA	NA	NA	NA	NA	NA	NA
AC114752.2	chr2	64338067	64341647	3581	-	HAVANA	gene	NA	NA	ENSG00000238201.1	lncRNA	2	NA	OTTHUMG00000152672.1	NA	NA	NA	NA	ncRNA_host	NA	NA	NA	NA	NA	NA
LGALSL-DT	chr2	64395220	64453967	58748	-	HAVANA	gene	NA	NA	ENSG00000223935.3	lncRNA	2	HGNC:53951	OTTHUMG00000152670.1	NA	NA	NA	NA	NA	NA	NA	NA	NA	NA	NA
AC008074.2	chr2	64522187	64524093	1907	-	HAVANA	gene	NA	NA	ENSG00000260101.1	lncRNA	2	NA	OTTHUMG00000175896.1	NA	NA	NA	NA	NA	NA	NA	NA	NA	NA	NA
AC007365.1	chr2	64644612	64646698	2087	+	HAVANA	gene	NA	NA	ENSG00000226756.1	lncRNA	1	NA	OTTHUMG00000152702.1	NA	NA	NA	NA	NA	NA	NA	NA	NA	NA	NA
LINC01800	chr2	64846130	64863626	17497	-	HAVANA	gene	NA	NA	ENSG00000234572.1	lncRNA	2	HGNC:52590	OTTHUMG00000152703.1	NA	NA	NA	NA	NA	NA	NA	NA	NA	NA	NA
LINC02245	chr2	64901840	65056168	154329	-	HAVANA	gene	NA	NA	ENSG00000237638.2	lncRNA	2	HGNC:53134	OTTHUMG00000152704.1	NA	NA	NA	NA	ncRNA_host	NA	NA	NA	NA	NA	NA
LINC02576	chr2	65030727	65053017	22291	+	HAVANA	gene	NA	NA	ENSG00000232613.6	lncRNA	1	HGNC:53748	OTTHUMG00000152699.1	NA	NA	NA	NA	NA	NA	NA	NA	NA	NA	NA
AC012370.1	chr2	65373700	65380685	6986	-	HAVANA	gene	NA	NA	ENSG00000232693.2	lncRNA	2	NA	OTTHUMG00000152757.1	NA	NA	NA	NA	overlapping_locus	NA	NA	NA	NA	NA	NA
AC017083.1	chr2	68252870	68253848	979	+	HAVANA	gene	NA	NA	ENSG00000273064.1	lncRNA	2	NA	OTTHUMG00000185957.1	NA	NA	NA	NA	NA	NA	NA	NA	NA	NA	NA
LINC01888	chr2	68832014	68837726	5713	+	HAVANA	gene	NA	NA	ENSG00000237576.2	lncRNA	2	HGNC:52707	OTTHUMG00000152623.1	NA	NA	NA	NA	NA	NA	NA	NA	NA	NA	NA
PCBP1-AS1	chr2	69962263	70103220	140958	-	HAVANA	gene	NA	NA	ENSG00000179818.14	lncRNA	2	HGNC:42948	OTTHUMG00000153728.1	NA	NA	NA	NA	overlapping_locus	NA	NA	NA	NA	NA	NA
AC016700.2	chr2	70089721	70096100	6380	+	HAVANA	gene	NA	NA	ENSG00000233060.1	lncRNA	2	NA	OTTHUMG00000153127.1	NA	NA	NA	NA	NA	NA	NA	NA	NA	NA	NA
LINC01816	chr2	70124036	70125317	1282	-	HAVANA	gene	NA	NA	ENSG00000231327.1	lncRNA	1	HGNC:52621	OTTHUMG00000153133.1	NA	NA	NA	NA	NA	NA	NA	NA	NA	NA	NA
AC007881.3	chr2	71067519	71068125	607	-	HAVANA	gene	NA	NA	ENSG00000272735.1	lncRNA	2	NA	OTTHUMG00000185975.1	NA	NA	NA	NA	NA	NA	NA	NA	NA	NA	NA
AC007878.1	chr2	71373938	71376320	2383	+	HAVANA	gene	NA	NA	ENSG00000281195.1	lncRNA	2	NA	OTTHUMG00000189547.1	NA	NA	NA	NA	overlapping_locus	NA	NA	NA	NA	NA	NA
AC012366.1	chr2	72932974	72934355	1382	-	HAVANA	gene	NA	NA	ENSG00000278060.1	lncRNA	2	NA	OTTHUMG00000187934.1	NA	NA	NA	NA	NA	NA	NA	NA	NA	NA	NA
ALMS1-IT1	chr2	73456764	73459482	2719	+	HAVANA	gene	NA	NA	ENSG00000230002.3	lncRNA	1	HGNC:41305	OTTHUMG00000152785.1	NA	NA	NA	NA	NA	NA	NA	NA	NA	NA	NA
AC074008.1	chr2	73469525	73471030	1506	+	HAVANA	gene	NA	NA	ENSG00000284902.1	lncRNA	2	NA	OTTHUMG00000192520.1	NA	NA	NA	NA	NA	NA	NA	NA	NA	NA	NA
AC092653.1	chr2	73750256	73750786	531	-	HAVANA	gene	NA	NA	ENSG00000273245.1	lncRNA	2	NA	OTTHUMG00000185985.1	NA	NA	NA	NA	NA	NA	NA	NA	NA	NA	NA
DGUOK-AS1	chr2	73947322	73981441	34120	-	HAVANA	gene	NA	NA	ENSG00000237883.2	lncRNA	1	HGNC:43441	OTTHUMG00000152820.1	NA	NA	NA	NA	ncRNA_host	NA	NA	NA	NA	NA	NA
BOLA3-AS1	chr2	74148007	74151952	3946	+	HAVANA	gene	NA	NA	ENSG00000225439.3	lncRNA	1	HGNC:42922	OTTHUMG00000152835.1	NA	NA	NA	NA	NA	NA	NA	NA	NA	NA	NA
AC005041.4	chr2	74415422	74416781	1360	+	HAVANA	gene	NA	NA	ENSG00000286623.1	lncRNA	2	NA	OTTHUMG00000193973.1	NA	NA	NA	NA	NA	NA	NA	NA	NA	NA	NA
AC005041.5	chr2	74465339	74472961	7623	+	HAVANA	gene	NA	NA	ENSG00000286883.1	lncRNA	2	NA	OTTHUMG00000194092.1	NA	NA	NA	NA	NA	NA	NA	NA	NA	NA	NA
LBX2-AS1	chr2	74502595	74504678	2084	+	HAVANA	gene	NA	NA	ENSG00000257702.3	lncRNA	2	HGNC:25136	OTTHUMG00000170509.1	NA	NA	NA	NA	NA	NA	NA	NA	NA	NA	NA
AC007387.1	chr2	74754773	74760227	5455	+	HAVANA	gene	NA	NA	ENSG00000286739.1	lncRNA	2	NA	OTTHUMG00000195695.1	NA	NA	NA	NA	NA	NA	NA	NA	NA	NA	NA
AC019069.1	chr2	74832655	74833987	1333	-	HAVANA	gene	NA	NA	ENSG00000272711.1	lncRNA	2	NA	OTTHUMG00000185987.1	NA	NA	NA	NA	NA	NA	NA	NA	NA	NA	NA
AC104135.1	chr2	74919555	74924846	5292	-	HAVANA	gene	NA	NA	ENSG00000236209.1	lncRNA	2	NA	OTTHUMG00000152930.1	NA	NA	NA	NA	NA	NA	NA	NA	NA	NA	NA
LINC01293	chr2	74940258	74942670	2413	+	HAVANA	gene	NA	NA	ENSG00000230836.1	lncRNA	2	HGNC:50362	OTTHUMG00000152931.1	NA	NA	NA	NA	NA	NA	NA	NA	NA	NA	NA
AC007681.1	chr2	75154366	75189949	35584	+	HAVANA	gene	NA	NA	ENSG00000270571.2	lncRNA	2	NA	OTTHUMG00000185268.1	NA	NA	NA	NA	NA	NA	NA	NA	NA	NA	NA
AC005034.6	chr2	75669989	75670454	466	+	HAVANA	gene	NA	NA	ENSG00000271452.1	lncRNA	2	NA	OTTHUMG00000185091.1	NA	NA	NA	NA	overlapping_locus	NA	NA	NA	NA	NA	NA
TCF7L1-IT1	chr2	85186409	85187253	845	+	HAVANA	gene	NA	NA	ENSG00000231134.1	lncRNA	1	HGNC:41388	OTTHUMG00000153211.1	NA	NA	NA	NA	overlapping_locus	NA	NA	NA	NA	NA	NA
AC062037.3	chr2	85387074	85387146	73	-	HAVANA	gene	NA	NA	ENSG00000273196.1	lncRNA	2	NA	OTTHUMG00000185994.1	NA	NA	NA	NA	NA	NA	NA	NA	NA	NA	NA
PARTICL	chr2	85537462	85538666	1205	-	HAVANA	gene	NA	NA	ENSG00000286532.1	lncRNA	2	HGNC:50886	OTTHUMG00000194079.1	NA	NA	NA	NA	NA	NA	NA	NA	NA	NA	NA
ST3GAL5-AS1	chr2	85889151	85891136	1986	+	HAVANA	gene	NA	NA	ENSG00000232504.5	lncRNA	1	HGNC:51129	OTTHUMG00000153169.1	NA	NA	NA	NA	NA	NA	NA	NA	NA	NA	NA
AC009309.2	chr2	86195590	86196049	460	+	HAVANA	gene	NA	NA	ENSG00000273080.1	lncRNA	2	NA	OTTHUMG00000185997.1	NA	NA	NA	NA	NA	NA	NA	NA	NA	NA	NA
AC015971.1	chr2	86562070	86618766	56697	+	HAVANA	gene	NA	NA	ENSG00000228363.2	lncRNA	1	NA	OTTHUMG00000153204.1	NA	NA	NA	NA	NA	NA	NA	NA	NA	NA	NA
AC125232.1	chr2	87030675	87076429	45755	-	HAVANA	gene	NA	NA	ENSG00000285793.1	lncRNA	2	NA	OTTHUMG00000193336.1	NA	NA	NA	NA	overlapping_locus	NA	NA	NA	NA	NA	NA
LINC01943	chr2	87439523	87459044	19522	-	HAVANA	gene	NA	NA	ENSG00000280721.1	lncRNA	2	HGNC:52767	OTTHUMG00000153255.1	NA	NA	NA	NA	NA	NA	NA	NA	NA	NA	NA
CYTOR	chr2	87454781	87636740	181960	+	HAVANA	gene	NA	NA	ENSG00000222041.11	lncRNA	1	HGNC:28717	OTTHUMG00000130273.1	NA	NA	NA	NA	overlapping_locus	NA	NA	NA	NA	NA	NA
AC133644.2	chr2	87455476	87767359	311884	+	HAVANA	gene	NA	NA	ENSG00000284879.1	lncRNA	2	NA	OTTHUMG00000192459.1	NA	NA	NA	NA	overlapping_locus	NA	NA	NA	NA	NA	NA
AC108479.1	chr2	88016780	88021451	4672	+	HAVANA	gene	NA	NA	ENSG00000287670.1	lncRNA	2	NA	OTTHUMG00000195688.1	NA	NA	NA	NA	NA	NA	NA	NA	NA	NA	NA
EIF2AK3-DT	chr2	88627539	88631821	4283	+	HAVANA	gene	NA	NA	ENSG00000234028.3	lncRNA	1	HGNC:54066	OTTHUMG00000155049.1	NA	NA	NA	NA	NA	NA	NA	NA	NA	NA	NA
AC062029.1	chr2	88690177	88691464	1288	-	HAVANA	gene	NA	NA	ENSG00000287686.1	lncRNA	2	NA	OTTHUMG00000195082.1	NA	NA	NA	NA	NA	NA	NA	NA	NA	NA	NA
AC233266.2	chr2	91580336	91580863	528	+	HAVANA	gene	NA	NA	ENSG00000261600.1	lncRNA	2	NA	OTTHUMG00000176044.1	NA	NA	NA	NA	NA	NA	NA	NA	NA	NA	NA
AC009237.15	chr2	95537969	95538469	501	+	HAVANA	gene	NA	NA	ENSG00000273305.1	lncRNA	2	NA	OTTHUMG00000186025.1	NA	NA	NA	NA	NA	NA	NA	NA	NA	NA	NA
LINC00342	chr2	95807052	95835003	27952	-	HAVANA	gene	NA	NA	ENSG00000232931.6	lncRNA	2	HGNC:42470	OTTHUMG00000155186.1	NA	NA	NA	NA	NA	NA	NA	NA	NA	NA	NA
STARD7-AS1	chr2	96208403	96243353	34951	+	HAVANA	gene	NA	NA	ENSG00000204685.7	lncRNA	1	HGNC:40827	OTTHUMG00000155209.1	NA	NA	NA	NA	NA	NA	NA	NA	NA	NA	NA
AC021188.1	chr2	96307263	96321731	14469	-	HAVANA	gene	NA	NA	ENSG00000230747.1	lncRNA	1	NA	OTTHUMG00000155228.1	NA	NA	NA	NA	overlapping_locus	NA	NA	NA	NA	NA	NA
CNNM3-DT	chr2	96812239	96813657	1419	-	HAVANA	gene	NA	NA	ENSG00000273265.1	lncRNA	2	HGNC:53592	OTTHUMG00000186027.1	NA	NA	NA	NA	NA	NA	NA	NA	NA	NA	NA
AC159540.2	chr2	97281356	97291849	10494	+	HAVANA	gene	NA	NA	ENSG00000277701.5	lncRNA	2	NA	OTTHUMG00000188202.1	NA	NA	NA	NA	NA	NA	NA	NA	NA	NA	NA
AC092683.1	chr2	97416165	97433527	17363	-	HAVANA	gene	NA	NA	ENSG00000230606.11	lncRNA	1	NA	OTTHUMG00000152989.1	NA	NA	NA	NA	NA	NA	NA	NA	NA	NA	NA
LINC02611	chr2	98761098	98775361	14264	-	HAVANA	gene	NA	NA	ENSG00000226791.7	lncRNA	1	HGNC:54060	OTTHUMG00000153173.1	NA	NA	NA	NA	NA	NA	NA	NA	NA	NA	NA
AC018690.1	chr2	99405218	99405843	626	+	HAVANA	gene	NA	NA	ENSG00000273306.1	lncRNA	2	NA	OTTHUMG00000186029.1	NA	NA	NA	NA	NA	NA	NA	NA	NA	NA	NA
AC092168.2	chr2	100822661	100847220	24560	+	HAVANA	gene	NA	NA	ENSG00000232034.1	lncRNA	2	NA	OTTHUMG00000153029.1	NA	NA	NA	NA	overlapping_locus	NA	NA	NA	NA	NA	NA
LINC01127	chr2	101962056	101987167	25112	+	HAVANA	gene	NA	NA	ENSG00000281162.2	lncRNA	2	HGNC:49292	OTTHUMG00000189566.1	NA	NA	NA	NA	NA	NA	NA	NA	NA	NA	NA
AC007271.1	chr2	102037963	102058190	20228	+	HAVANA	gene	NA	NA	ENSG00000287771.1	lncRNA	2	NA	OTTHUMG00000195791.1	NA	NA	NA	NA	NA	NA	NA	NA	NA	NA	NA
AC012360.2	chr2	105249404	105249794	391	-	HAVANA	gene	NA	NA	ENSG00000272861.1	lncRNA	2	NA	OTTHUMG00000186031.1	NA	NA	NA	NA	NA	NA	NA	NA	NA	NA	NA
AC012360.1	chr2	105324210	105330529	6320	+	HAVANA	gene	NA	NA	ENSG00000235319.1	lncRNA	1	NA	OTTHUMG00000153107.1	NA	NA	NA	NA	NA	NA	NA	NA	NA	NA	NA
AC012360.3	chr2	105334027	105337475	3449	-	HAVANA	gene	NA	NA	ENSG00000272994.1	lncRNA	2	NA	OTTHUMG00000186032.1	NA	NA	NA	NA	NA	NA	NA	NA	NA	NA	NA
GCC2-AS1	chr2	108507515	108534196	26682	-	HAVANA	gene	NA	NA	ENSG00000214184.3	lncRNA	2	HGNC:28126	OTTHUMG00000153224.1	NA	NA	NA	NA	NA	NA	NA	NA	NA	NA	NA
AC011753.2	chr2	109594693	109605698	11006	-	HAVANA	gene	NA	NA	ENSG00000230696.1	lncRNA	2	NA	OTTHUMG00000154962.1	NA	NA	NA	NA	overlapping_locus	NA	NA	NA	NA	NA	NA
AC013268.5	chr2	109937438	109985124	47687	+	HAVANA	gene	NA	NA	ENSG00000283684.1	lncRNA	2	NA	OTTHUMG00000153222.1	NA	NA	NA	NA	overlapping_locus	NA	NA	NA	NA	NA	NA
LINC01123	chr2	109987063	109996140	9078	+	HAVANA	gene	NA	NA	ENSG00000204588.5	lncRNA	1	HGNC:49269	OTTHUMG00000154954.1	NA	NA	NA	NA	NA	NA	NA	NA	NA	NA	NA
AC140479.4	chr2	110245591	110285856	40266	+	HAVANA	gene	NA	NA	ENSG00000282304.1	lncRNA	2	NA	OTTHUMG00000176121.1	NA	NA	NA	NA	overlapping_locus	NA	NA	NA	NA	NA	NA
LINC01106	chr2	110375138	110384442	9305	-	HAVANA	gene	NA	NA	ENSG00000175772.11	lncRNA	1	HGNC:26769	OTTHUMG00000155034.1	NA	NA	NA	NA	NA	NA	NA	NA	NA	NA	NA
MIR4435-2HG	chr2	111006015	111523376	517362	-	HAVANA	gene	NA	NA	ENSG00000172965.17	lncRNA	2	HGNC:35163	OTTHUMG00000150313.1	NA	NA	NA	NA	overlapping_locus	NA	NA	NA	NA	NA	NA
AC068491.3	chr2	111266868	111267473	606	-	HAVANA	gene	NA	NA	ENSG00000270190.1	lncRNA	2	NA	OTTHUMG00000185276.1	NA	NA	NA	NA	overlapping_locus	NA	NA	NA	NA	NA	NA
SOCAR	chr2	111491272	111570974	79703	+	HAVANA	gene	NA	NA	ENSG00000240350.3	lncRNA	1	HGNC:54421	OTTHUMG00000153695.1	NA	NA	NA	NA	NA	NA	NA	NA	NA	NA	NA
AC092645.2	chr2	112239621	112244375	4755	+	HAVANA	gene	NA	NA	ENSG00000286545.1	lncRNA	2	NA	OTTHUMG00000195700.1	NA	NA	NA	NA	NA	NA	NA	NA	NA	NA	NA
AC012442.3	chr2	112589040	112614431	25392	+	HAVANA	gene	NA	NA	ENSG00000243389.1	lncRNA	2	NA	OTTHUMG00000153302.1	NA	NA	NA	NA	overlapping_locus	NA	NA	NA	NA	NA	NA
AC012442.2	chr2	112590796	112591939	1144	+	HAVANA	gene	NA	NA	ENSG00000228251.1	lncRNA	1	NA	OTTHUMG00000153300.1	NA	NA	NA	NA	overlapping_locus	NA	NA	NA	NA	NA	NA
AC079922.2	chr2	112641832	112645720	3889	-	HAVANA	gene	NA	NA	ENSG00000237753.2	lncRNA	2	NA	OTTHUMG00000153299.1	NA	NA	NA	NA	NA	NA	NA	NA	NA	NA	NA
PAX8-AS1	chr2	113211421	113276581	65161	+	HAVANA	gene	NA	NA	ENSG00000189223.15	lncRNA	1	HGNC:49271	OTTHUMG00000153340.1	NA	NA	NA	NA	overlapping_locus	NA	NA	NA	NA	NA	NA
AC016745.1	chr2	113325372	113425548	100177	+	HAVANA	gene	NA	NA	ENSG00000234997.2	lncRNA	2	NA	OTTHUMG00000153341.1	NA	NA	NA	NA	NA	NA	NA	NA	NA	NA	NA
AC016745.2	chr2	113432600	113436042	3443	+	HAVANA	gene	NA	NA	ENSG00000272563.1	lncRNA	2	NA	OTTHUMG00000186041.1	NA	NA	NA	NA	NA	NA	NA	NA	NA	NA	NA
PGM5P4-AS1	chr2	113526836	113542694	15859	-	HAVANA	gene	NA	NA	ENSG00000231943.9	lncRNA	2	HGNC:51195	OTTHUMG00000047830.1	NA	NA	NA	NA	NA	NA	NA	NA	NA	NA	NA
AC017074.1	chr2	113677702	113704078	26377	-	HAVANA	gene	NA	NA	ENSG00000227359.1	lncRNA	2	NA	OTTHUMG00000153380.1	NA	NA	NA	NA	NA	NA	NA	NA	NA	NA	NA
AC104653.2	chr2	113829390	113831119	1730	-	HAVANA	gene	NA	NA	ENSG00000244063.1	lncRNA	2	NA	OTTHUMG00000153498.1	NA	NA	NA	NA	overlapping_locus	NA	NA	NA	NA	NA	NA
AC104653.1	chr2	113831049	113843356	12308	-	HAVANA	gene	NA	NA	ENSG00000228857.2	lncRNA	1	NA	OTTHUMG00000153496.1	NA	NA	NA	NA	overlapping_locus	NA	NA	NA	NA	NA	NA
AC110769.2	chr2	113888203	113889750	1548	-	HAVANA	gene	NA	NA	ENSG00000270019.1	lncRNA	2	NA	OTTHUMG00000183982.1	NA	NA	NA	NA	NA	NA	NA	NA	NA	NA	NA
LINC01191	chr2	113970719	114007304	36586	+	HAVANA	gene	NA	NA	ENSG00000234199.3	lncRNA	1	HGNC:49595	OTTHUMG00000153529.1	NA	NA	NA	NA	overlapping_locus	NA	NA	NA	NA	NA	NA
AC110769.1	chr2	113979909	113983258	3350	+	HAVANA	gene	NA	NA	ENSG00000243179.1	lncRNA	2	NA	OTTHUMG00000153531.1	NA	NA	NA	NA	overlapping_locus	NA	NA	NA	NA	NA	NA
AC009404.1	chr2	117833937	117841658	7722	+	HAVANA	gene	NA	NA	ENSG00000236255.2	lncRNA	1	NA	OTTHUMG00000058513.1	NA	NA	NA	NA	NA	NA	NA	NA	NA	NA	NA
AC012447.1	chr2	121530422	121532705	2284	+	HAVANA	gene	NA	NA	ENSG00000265451.1	lncRNA	2	NA	OTTHUMG00000179705.1	NA	NA	NA	NA	ncRNA_host	NA	NA	NA	NA	NA	NA
NIFK-AS1	chr2	121649320	121728563	79244	+	HAVANA	gene	NA	NA	ENSG00000236859.7	lncRNA	1	HGNC:27385	OTTHUMG00000153332.1	NA	NA	NA	NA	overlapping_locus	NA	NA	NA	NA	NA	NA
AC013474.2	chr2	126640708	126646233	5526	-	HAVANA	gene	NA	NA	ENSG00000288524.1	lncRNA	2	NA	OTTHUMG00000195965.1	NA	NA	NA	NA	NA	NA	NA	NA	NA	NA	NA
MAP3K2-DT	chr2	127388184	127400580	12397	+	HAVANA	gene	NA	NA	ENSG00000236682.2	lncRNA	1	HGNC:54088	OTTHUMG00000153398.1	NA	NA	NA	NA	NA	NA	NA	NA	NA	NA	NA
AC010976.2	chr2	127625997	127626848	852	-	HAVANA	gene	NA	NA	ENSG00000272789.1	lncRNA	2	NA	OTTHUMG00000186042.1	NA	NA	NA	NA	NA	NA	NA	NA	NA	NA	NA
AC012306.2	chr2	127886556	127887185	630	+	HAVANA	gene	NA	NA	ENSG00000272667.1	lncRNA	2	NA	OTTHUMG00000186044.1	NA	NA	NA	NA	NA	NA	NA	NA	NA	NA	NA
AC012306.4	chr2	127888829	127892732	3904	+	HAVANA	gene	NA	NA	ENSG00000286873.1	lncRNA	2	NA	OTTHUMG00000195731.1	NA	NA	NA	NA	NA	NA	NA	NA	NA	NA	NA
AC073869.1	chr2	131461821	131463615	1795	-	HAVANA	gene	NA	NA	ENSG00000273073.1	lncRNA	2	NA	OTTHUMG00000186045.1	NA	NA	NA	NA	NA	NA	NA	NA	NA	NA	NA
C2orf27A	chr2	131647990	131767404	119415	+	HAVANA	gene	NA	NA	ENSG00000287151.1	lncRNA	2	NA	OTTHUMG00000193774.1	NA	NA	NA	NA	overlapping_locus	NA	NA	NA	NA	NA	NA
NCKAP5-AS2	chr2	133264968	133285445	20478	+	HAVANA	gene	NA	NA	ENSG00000226953.8	lncRNA	1	HGNC:54065	OTTHUMG00000153495.1	NA	NA	NA	NA	NA	NA	NA	NA	NA	NA	NA
NCKAP5-IT1	chr2	133431666	133433897	2232	-	HAVANA	gene	NA	NA	ENSG00000232474.1	lncRNA	2	HGNC:41497	OTTHUMG00000153666.1	NA	NA	NA	NA	overlapping_locus	NA	NA	NA	NA	NA	NA
CCNT2-AS1	chr2	134735464	134918710	183247	-	HAVANA	gene	NA	NA	ENSG00000224043.8	lncRNA	1	HGNC:40130	OTTHUMG00000154855.1	NA	NA	NA	NA	NA	NA	NA	NA	NA	NA	NA
DARS-AS1	chr2	135985176	136022593	37418	+	HAVANA	gene	NA	NA	ENSG00000231890.8	lncRNA	1	HGNC:40170	OTTHUMG00000153578.1	NA	NA	NA	NA	NA	NA	NA	NA	NA	NA	NA
AC114763.1	chr2	138418284	138501698	83415	-	HAVANA	gene	NA	NA	ENSG00000228043.5	lncRNA	1	NA	OTTHUMG00000153614.1	NA	NA	NA	NA	NA	NA	NA	NA	NA	NA	NA
AC092620.1	chr2	138569090	138574458	5369	+	HAVANA	gene	NA	NA	ENSG00000241772.2	lncRNA	1	NA	OTTHUMG00000153633.1	NA	NA	NA	NA	overlapping_locus	NA	NA	NA	NA	NA	NA
LINC02631	chr2	138601599	138617469	15871	+	HAVANA	gene	NA	NA	ENSG00000237772.2	lncRNA	2	HGNC:54112	OTTHUMG00000153631.1	NA	NA	NA	NA	NA	NA	NA	NA	NA	NA	NA
AC092652.2	chr2	143601517	143608759	7243	+	HAVANA	gene	NA	NA	ENSG00000283994.1	lncRNA	2	NA	OTTHUMG00000131845.1	NA	NA	NA	NA	overlapping_locus	NA	NA	NA	NA	NA	NA
ARHGAP15-AS1	chr2	143629133	143656179	27047	-	HAVANA	gene	NA	NA	ENSG00000231758.3	lncRNA	2	HGNC:40949	OTTHUMG00000153724.1	NA	NA	NA	NA	NA	NA	NA	NA	NA	NA	NA
AC092652.1	chr2	143674315	143741294	66980	-	HAVANA	gene	NA	NA	ENSG00000257277.2	lncRNA	2	NA	OTTHUMG00000169836.1	NA	NA	NA	NA	NA	NA	NA	NA	NA	NA	NA
ZEB2-AS1	chr2	144517978	144521477	3500	+	HAVANA	gene	NA	NA	ENSG00000238057.9	lncRNA	1	HGNC:37149	OTTHUMG00000153879.1	NA	NA	NA	NA	ncRNA_host	NA	NA	NA	NA	NA	NA
AC009951.6	chr2	144523552	144524651	1100	-	HAVANA	gene	NA	NA	ENSG00000287115.1	lncRNA	2	NA	OTTHUMG00000193812.1	NA	NA	NA	NA	NA	NA	NA	NA	NA	NA	NA
TEX41	chr2	144666312	145262988	596677	+	HAVANA	gene	NA	NA	ENSG00000226674.11	lncRNA	1	HGNC:48667	OTTHUMG00000153701.1	NA	NA	NA	NA	ncRNA_host	NA	NA	NA	NA	NA	NA
AC092484.1	chr2	145569294	145588024	18731	-	HAVANA	gene	NA	NA	ENSG00000225107.1	lncRNA	2	NA	OTTHUMG00000153709.1	NA	NA	NA	NA	NA	NA	NA	NA	NA	NA	NA
KIF5C-AS1	chr2	148866470	148888823	22354	-	HAVANA	gene	NA	NA	ENSG00000231079.7	lncRNA	2	HGNC:40325	OTTHUMG00000153737.1	NA	NA	NA	NA	overlapping_locus	NA	NA	NA	NA	NA	NA
AC105402.1	chr2	148909406	148927254	17849	-	HAVANA	gene	NA	NA	ENSG00000286167.1	lncRNA	2	NA	OTTHUMG00000193117.1	NA	NA	NA	NA	NA	NA	NA	NA	NA	NA	NA
MMADHC-DT	chr2	149587196	150047447	460252	+	HAVANA	gene	NA	NA	ENSG00000231969.2	lncRNA	1	HGNC:41087	OTTHUMG00000153745.1	NA	NA	NA	NA	NA	NA	NA	NA	NA	NA	NA
AC012443.2	chr2	152635268	152641275	6008	-	HAVANA	gene	NA	NA	ENSG00000286207.1	lncRNA	2	NA	OTTHUMG00000192835.1	NA	NA	NA	NA	NA	NA	NA	NA	NA	NA	NA
LINC01876	chr2	156011530	156254950	243421	-	HAVANA	gene	NA	NA	ENSG00000226383.7	lncRNA	1	HGNC:52695	OTTHUMG00000153834.1	NA	NA	NA	NA	NA	NA	NA	NA	NA	NA	NA
AC019186.1	chr2	157725708	157736005	10298	-	HAVANA	gene	NA	NA	ENSG00000234584.1	lncRNA	2	NA	OTTHUMG00000153914.1	NA	NA	NA	NA	NA	NA	NA	NA	NA	NA	NA
AC013731.1	chr2	157877683	157878565	883	+	HAVANA	gene	NA	NA	ENSG00000270557.1	lncRNA	2	NA	OTTHUMG00000185078.1	NA	NA	NA	NA	overlapping_locus	NA	NA	NA	NA	NA	NA
AC009506.2	chr2	159615296	159617082	1787	+	HAVANA	gene	NA	NA	ENSG00000224152.1	lncRNA	1	NA	OTTHUMG00000154041.1	NA	NA	NA	NA	NA	NA	NA	NA	NA	NA	NA
AC009961.1	chr2	159670708	159712435	41728	-	HAVANA	gene	NA	NA	ENSG00000226266.6	lncRNA	2	NA	OTTHUMG00000154081.1	NA	NA	NA	NA	overlapping_locus	NA	NA	NA	NA	NA	NA
AC009961.3	chr2	159797288	159798043	756	-	HAVANA	gene	NA	NA	ENSG00000287091.1	lncRNA	2	NA	OTTHUMG00000193918.1	NA	NA	NA	NA	overlapping_locus	NA	NA	NA	NA	NA	NA
LINC02478	chr2	160257718	160271880	14163	-	HAVANA	gene	NA	NA	ENSG00000285373.2	lncRNA	2	HGNC:53446	OTTHUMG00000192422.1	NA	NA	NA	NA	overlapping_locus	NA	NA	NA	NA	NA	NA
LINC01806	chr2	161244730	161249050	4321	+	HAVANA	gene	NA	NA	ENSG00000227403.2	lncRNA	1	HGNC:52599	OTTHUMG00000151885.1	NA	NA	NA	NA	NA	NA	NA	NA	NA	NA	NA
DPP4-DT	chr2	162073256	162077911	4656	+	HAVANA	gene	NA	NA	ENSG00000230918.2	lncRNA	2	HGNC:40191	OTTHUMG00000153863.1	NA	NA	NA	NA	NA	NA	NA	NA	NA	NA	NA
AC009495.3	chr2	165794851	165810010	15160	+	HAVANA	gene	NA	NA	ENSG00000235192.1	lncRNA	1	NA	OTTHUMG00000154036.1	NA	NA	NA	NA	NA	NA	NA	NA	NA	NA	NA
AC009495.1	chr2	165794857	165846091	51235	-	HAVANA	gene	NA	NA	ENSG00000229195.1	lncRNA	2	NA	OTTHUMG00000154038.1	NA	NA	NA	NA	overlapping_locus	NA	NA	NA	NA	NA	NA
AC007556.1	chr2	169100743	169101210	468	+	HAVANA	gene	NA	NA	ENSG00000235321.1	lncRNA	2	NA	OTTHUMG00000155318.1	NA	NA	NA	NA	NA	NA	NA	NA	NA	NA	NA
AC007405.2	chr2	170700368	170813670	113303	-	HAVANA	gene	NA	NA	ENSG00000234350.5	lncRNA	2	NA	OTTHUMG00000154055.1	NA	NA	NA	NA	NA	NA	NA	NA	NA	NA	NA
AC104088.1	chr2	172137345	172370401	233057	+	HAVANA	gene	NA	NA	ENSG00000232555.2	lncRNA	2	NA	OTTHUMG00000154230.1	NA	NA	NA	NA	NA	NA	NA	NA	NA	NA	NA
ITGA6-AS1	chr2	172464262	172466022	1761	-	HAVANA	gene	NA	NA	ENSG00000232788.1	lncRNA	1	HGNC:40308	OTTHUMG00000154089.1	NA	NA	NA	NA	NA	NA	NA	NA	NA	NA	NA
AC078883.1	chr2	172480840	172556596	75757	-	HAVANA	gene	NA	NA	ENSG00000225205.5	lncRNA	1	NA	OTTHUMG00000154088.1	NA	NA	NA	NA	NA	NA	NA	NA	NA	NA	NA
AC016737.1	chr2	173968351	173969418	1068	+	HAVANA	gene	NA	NA	ENSG00000271151.1	lncRNA	2	NA	OTTHUMG00000185087.1	NA	NA	NA	NA	NA	NA	NA	NA	NA	NA	NA
AC016737.2	chr2	174011856	174012975	1120	-	HAVANA	gene	NA	NA	ENSG00000273258.1	lncRNA	2	NA	OTTHUMG00000186065.1	NA	NA	NA	NA	NA	NA	NA	NA	NA	NA	NA
HOXD-AS2	chr2	176121611	176137098	15488	-	HAVANA	gene	NA	NA	ENSG00000237380.7	lncRNA	2	HGNC:43756	OTTHUMG00000154174.1	NA	NA	NA	NA	NA	NA	NA	NA	NA	NA	NA
HAGLR	chr2	176164051	176188958	24908	-	HAVANA	gene	NA	NA	ENSG00000224189.8	lncRNA	1	HGNC:43755	OTTHUMG00000154172.1	NA	NA	NA	NA	NA	NA	NA	NA	NA	NA	NA
LINC01116	chr2	176629572	176637931	8360	-	HAVANA	gene	NA	NA	ENSG00000163364.10	lncRNA	1	HGNC:49259	OTTHUMG00000154156.1	NA	NA	NA	NA	NA	NA	NA	NA	NA	NA	NA
LINC01117	chr2	176495255	176819180	323926	+	HAVANA	gene	NA	NA	ENSG00000224577.3	lncRNA	1	HGNC:49260	OTTHUMG00000154157.1	NA	NA	NA	NA	ncRNA_host	NA	NA	NA	NA	NA	NA
AC079305.4	chr2	177111036	177212662	101627	-	HAVANA	gene	NA	NA	ENSG00000229337.2	lncRNA	2	NA	OTTHUMG00000154102.1	NA	NA	NA	NA	overlapping_locus	NA	NA	NA	NA	NA	NA
AC019080.1	chr2	177283508	177392691	109184	-	HAVANA	gene	NA	NA	ENSG00000213963.6	lncRNA	2	NA	OTTHUMG00000132531.1	NA	NA	NA	NA	overlapping_locus	NA	NA	NA	NA	NA	NA
AC019080.5	chr2	177317715	177318471	757	-	HAVANA	gene	NA	NA	ENSG00000280374.1	lncRNA	2	NA	OTTHUMG00000189260.1	NA	NA	NA	NA	NA	NA	NA	NA	NA	NA	NA
CHROMR	chr2	178413635	178440243	26609	+	HAVANA	gene	NA	NA	ENSG00000223960.7	lncRNA	1	HGNC:54059	OTTHUMG00000154423.1	NA	NA	NA	NA	NA	NA	NA	NA	NA	NA	NA
TTN-AS1	chr2	178521183	178779963	258781	+	HAVANA	gene	NA	NA	ENSG00000237298.10	lncRNA	1	HGNC:44124	OTTHUMG00000133536.1	NA	NA	NA	NA	overlapping_locus	NA	NA	NA	NA	NA	NA
AC009948.2	chr2	178548884	178550681	1798	+	HAVANA	gene	NA	NA	ENSG00000270277.1	lncRNA	2	NA	OTTHUMG00000180305.1	NA	NA	NA	NA	overlapping_locus	NA	NA	NA	NA	NA	NA
AC010680.4	chr2	178616581	178617123	543	+	HAVANA	gene	NA	NA	ENSG00000271141.1	lncRNA	2	NA	OTTHUMG00000185187.1	NA	NA	NA	NA	overlapping_locus	NA	NA	NA	NA	NA	NA
AC010680.5	chr2	178644717	178645179	463	+	HAVANA	gene	NA	NA	ENSG00000271401.1	lncRNA	2	NA	OTTHUMG00000185188.1	NA	NA	NA	NA	overlapping_locus	NA	NA	NA	NA	NA	NA
AC104076.1	chr2	180979427	180980090	664	-	HAVANA	gene	NA	NA	ENSG00000236153.1	lncRNA	2	NA	OTTHUMG00000154204.1	NA	NA	NA	NA	NA	NA	NA	NA	NA	NA	NA
LINC01934	chr2	181086076	181409321	323246	+	HAVANA	gene	NA	NA	ENSG00000234663.7	lncRNA	2	HGNC:52757	OTTHUMG00000154205.1	NA	NA	NA	NA	NA	NA	NA	NA	NA	NA	NA
AC009962.1	chr2	181887851	181891663	3813	-	HAVANA	gene	NA	NA	ENSG00000260742.1	lncRNA	2	NA	OTTHUMG00000176262.1	NA	NA	NA	NA	NA	NA	NA	NA	NA	NA	NA
AC021851.1	chr2	183178806	183215414	36609	+	HAVANA	gene	NA	NA	ENSG00000272800.3	lncRNA	2	NA	OTTHUMG00000186271.1	NA	NA	NA	NA	NA	NA	NA	NA	NA	NA	NA
AC096667.1	chr2	184593577	184599008	5432	-	HAVANA	gene	NA	NA	ENSG00000283839.1	lncRNA	2	NA	OTTHUMG00000191989.1	NA	NA	NA	NA	NA	NA	NA	NA	NA	NA	NA
AC097500.1	chr2	185950469	185953171	2703	-	HAVANA	gene	NA	NA	ENSG00000287129.1	lncRNA	2	NA	OTTHUMG00000195790.1	NA	NA	NA	NA	NA	NA	NA	NA	NA	NA	NA
LINC01473	chr2	186032884	186422432	389549	-	HAVANA	gene	NA	NA	ENSG00000237877.7	lncRNA	1	HGNC:51109	OTTHUMG00000154250.1	NA	NA	NA	NA	NA	NA	NA	NA	NA	NA	NA
AC017071.1	chr2	186354570	186356773	2204	-	HAVANA	gene	NA	NA	ENSG00000259915.2	lncRNA	2	NA	OTTHUMG00000176270.1	NA	NA	NA	NA	NA	NA	NA	NA	NA	NA	NA
AC007319.1	chr2	187003220	187556288	553069	+	HAVANA	gene	NA	NA	ENSG00000224063.6	lncRNA	2	NA	OTTHUMG00000154263.1	NA	NA	NA	NA	overlapping_locus	NA	NA	NA	NA	NA	NA
OSGEPL1-AS1	chr2	189762704	189765556	2853	+	HAVANA	gene	NA	NA	ENSG00000253559.1	lncRNA	2	HGNC:41009	OTTHUMG00000164097.1	NA	NA	NA	NA	NA	NA	NA	NA	NA	NA	NA
AC013468.1	chr2	189763859	189764456	598	-	HAVANA	gene	NA	NA	ENSG00000273240.1	lncRNA	2	NA	OTTHUMG00000186272.1	NA	NA	NA	NA	NA	NA	NA	NA	NA	NA	NA
AC093388.1	chr2	190454092	190454521	430	-	HAVANA	gene	NA	NA	ENSG00000272979.1	lncRNA	2	NA	OTTHUMG00000186273.1	NA	NA	NA	NA	NA	NA	NA	NA	NA	NA	NA
AC108047.1	chr2	190534855	190569776	34922	+	HAVANA	gene	NA	NA	ENSG00000233654.2	lncRNA	1	NA	OTTHUMG00000154455.1	NA	NA	NA	NA	NA	NA	NA	NA	NA	NA	NA
AC006460.2	chr2	190607660	190649840	42181	-	HAVANA	gene	NA	NA	ENSG00000284052.1	lncRNA	2	NA	OTTHUMG00000191990.1	NA	NA	NA	NA	NA	NA	NA	NA	NA	NA	NA
AC005540.1	chr2	190880797	190882059	1263	-	HAVANA	gene	NA	NA	ENSG00000235852.1	lncRNA	2	NA	OTTHUMG00000154511.1	NA	NA	NA	NA	NA	NA	NA	NA	NA	NA	NA
AC092614.1	chr2	191229165	191246172	17008	-	HAVANA	gene	NA	NA	ENSG00000227542.1	lncRNA	2	NA	OTTHUMG00000154306.1	NA	NA	NA	NA	NA	NA	NA	NA	NA	NA	NA
CAVIN2-AS1	chr2	191846539	192044525	197987	+	HAVANA	gene	NA	NA	ENSG00000233766.7	lncRNA	1	HGNC:40517	OTTHUMG00000154332.1	NA	NA	NA	NA	NA	NA	NA	NA	NA	NA	NA
HECW2-AS1	chr2	196260024	196264204	4181	+	HAVANA	gene	NA	NA	ENSG00000229056.2	lncRNA	2	HGNC:54062	OTTHUMG00000154462.1	NA	NA	NA	NA	NA	NA	NA	NA	NA	NA	NA
ANKRD44-AS1	chr2	197197991	197199273	1283	+	HAVANA	gene	NA	NA	ENSG00000231621.1	lncRNA	1	HGNC:41090	OTTHUMG00000154428.1	NA	NA	NA	NA	NA	NA	NA	NA	NA	NA	NA
SATB2-AS1	chr2	199457700	199476935	19236	+	HAVANA	gene	NA	NA	ENSG00000225953.3	lncRNA	2	HGNC:26490	OTTHUMG00000154470.1	NA	NA	NA	NA	NA	NA	NA	NA	NA	NA	NA
AC012459.1	chr2	200390666	200478018	87353	-	HAVANA	gene	NA	NA	ENSG00000287299.1	lncRNA	2	NA	OTTHUMG00000195798.1	NA	NA	NA	NA	NA	NA	NA	NA	NA	NA	NA
AC069148.1	chr2	202032770	202033537	768	-	HAVANA	gene	NA	NA	ENSG00000273209.1	lncRNA	2	NA	OTTHUMG00000186300.1	NA	NA	NA	NA	NA	NA	NA	NA	NA	NA	NA
AC064836.3	chr2	202302122	202303614	1493	-	HAVANA	gene	NA	NA	ENSG00000286223.1	lncRNA	2	NA	OTTHUMG00000192903.1	NA	NA	NA	NA	NA	NA	NA	NA	NA	NA	NA
AC064836.1	chr2	202336739	202337200	462	+	HAVANA	gene	NA	NA	ENSG00000272966.1	lncRNA	2	NA	OTTHUMG00000186302.1	NA	NA	NA	NA	NA	NA	NA	NA	NA	NA	NA
AC064836.2	chr2	202374932	202375604	673	-	HAVANA	gene	NA	NA	ENSG00000273456.1	lncRNA	2	NA	OTTHUMG00000186303.1	NA	NA	NA	NA	NA	NA	NA	NA	NA	NA	NA
AC007383.1	chr2	206084605	206086564	1960	+	HAVANA	gene	NA	NA	ENSG00000227946.1	lncRNA	1	NA	OTTHUMG00000154653.1	NA	NA	NA	NA	NA	NA	NA	NA	NA	NA	NA
AC008269.1	chr2	206798325	206926876	128552	+	HAVANA	gene	NA	NA	ENSG00000229321.2	lncRNA	1	NA	OTTHUMG00000154733.1	NA	NA	NA	NA	NA	NA	NA	NA	NA	NA	NA
AC007879.3	chr2	207186717	207236066	49350	-	HAVANA	gene	NA	NA	ENSG00000234902.6	lncRNA	2	NA	OTTHUMG00000154732.1	NA	NA	NA	NA	overlapping_locus	NA	NA	NA	NA	NA	NA
AC007879.4	chr2	207235299	207237875	2577	-	HAVANA	gene	NA	NA	ENSG00000240440.1	lncRNA	2	NA	OTTHUMG00000154725.1	NA	NA	NA	NA	overlapping_locus	NA	NA	NA	NA	NA	NA
MYOSLID	chr2	207166120	207248668	82549	+	HAVANA	gene	NA	NA	ENSG00000229647.2	lncRNA	1	HGNC:51821	OTTHUMG00000154787.1	NA	NA	NA	NA	ncRNA_host	NA	NA	NA	NA	NA	NA
AC009226.1	chr2	207239864	207529795	289932	-	HAVANA	gene	NA	NA	ENSG00000223725.6	lncRNA	1	NA	OTTHUMG00000154795.1	NA	NA	NA	NA	ncRNA_host	NA	NA	NA	NA	NA	NA
LINC01857	chr2	207662375	207667024	4650	+	HAVANA	gene	NA	NA	ENSG00000224137.1	lncRNA	1	HGNC:52673	OTTHUMG00000154786.1	NA	NA	NA	NA	NA	NA	NA	NA	NA	NA	NA
AC096772.2	chr2	207753872	207754435	564	-	HAVANA	gene	NA	NA	ENSG00000272851.1	lncRNA	2	NA	OTTHUMG00000186306.1	NA	NA	NA	NA	NA	NA	NA	NA	NA	NA	NA
AC083900.1	chr2	207868582	207869915	1334	-	HAVANA	gene	NA	NA	ENSG00000225111.1	lncRNA	1	NA	OTTHUMG00000154794.1	NA	NA	NA	NA	overlapping_locus	NA	NA	NA	NA	NA	NA
AC019185.1	chr2	208469850	208540413	70564	+	HAVANA	gene	NA	NA	ENSG00000231896.1	lncRNA	2	NA	OTTHUMG00000155504.1	NA	NA	NA	NA	overlapping_locus	NA	NA	NA	NA	NA	NA
AC007038.1	chr2	210028417	210029156	740	+	HAVANA	gene	NA	NA	ENSG00000272807.1	lncRNA	2	NA	OTTHUMG00000186312.1	NA	NA	NA	NA	NA	NA	NA	NA	NA	NA	NA
AC093865.1	chr2	212581357	213021545	440189	-	HAVANA	gene	NA	NA	ENSG00000273118.1	lncRNA	2	NA	OTTHUMG00000154820.1	NA	NA	NA	NA	overlapping_locus	NA	NA	NA	NA	NA	NA
AC108066.2	chr2	212932894	212937520	4627	-	HAVANA	gene	NA	NA	ENSG00000286965.1	lncRNA	2	NA	OTTHUMG00000195573.1	NA	NA	NA	NA	NA	NA	NA	NA	NA	NA	NA
AC079610.1	chr2	213152970	213153659	690	+	HAVANA	gene	NA	NA	ENSG00000270659.1	lncRNA	2	NA	OTTHUMG00000185233.1	NA	NA	NA	NA	NA	NA	NA	NA	NA	NA	NA
AC068051.1	chr2	214241676	214684246	442571	-	HAVANA	gene	NA	NA	ENSG00000197585.10	lncRNA	2	NA	OTTHUMG00000154823.1	NA	NA	NA	NA	overlapping_locus	NA	NA	NA	NA	NA	NA
SNHG31	chr2	214810181	214963575	153395	+	HAVANA	gene	NA	NA	ENSG00000229267.3	lncRNA	2	HGNC:54196	OTTHUMG00000154799.1	NA	NA	NA	NA	overlapping_locus	NA	NA	NA	NA	NA	NA
LINC01614	chr2	215718043	215719424	1382	+	HAVANA	gene	NA	NA	ENSG00000230838.1	lncRNA	2	HGNC:51847	OTTHUMG00000154838.1	NA	NA	NA	NA	NA	NA	NA	NA	NA	NA	NA
AC093382.1	chr2	215939308	215941719	2412	-	HAVANA	gene	NA	NA	ENSG00000226276.1	lncRNA	2	NA	OTTHUMG00000154827.1	NA	NA	NA	NA	NA	NA	NA	NA	NA	NA	NA
AC098820.2	chr2	216479030	216498761	19732	-	HAVANA	gene	NA	NA	ENSG00000232485.3	lncRNA	1	NA	OTTHUMG00000154850.1	NA	NA	NA	NA	overlapping_locus	NA	NA	NA	NA	NA	NA
DIRC3	chr2	217284019	217756593	472575	-	HAVANA	gene	NA	NA	ENSG00000231672.7	lncRNA	1	HGNC:17805	OTTHUMG00000155287.1	NA	NA	NA	NA	NA	NA	NA	NA	NA	NA	NA
AC021016.1	chr2	218255319	218257366	2048	+	HAVANA	gene	NA	NA	ENSG00000261338.2	lncRNA	2	NA	OTTHUMG00000176328.1	NA	NA	NA	NA	NA	NA	NA	NA	NA	NA	NA
CATIP-AS1	chr2	218366665	218367835	1171	-	HAVANA	gene	NA	NA	ENSG00000225062.1	lncRNA	1	HGNC:41080	OTTHUMG00000155067.1	NA	NA	NA	NA	NA	NA	NA	NA	NA	NA	NA
AC021016.2	chr2	218398743	218399219	477	-	HAVANA	gene	NA	NA	ENSG00000273361.1	lncRNA	2	NA	OTTHUMG00000186313.1	NA	NA	NA	NA	NA	NA	NA	NA	NA	NA	NA
AC012510.1	chr2	218633256	218634014	759	-	HAVANA	gene	NA	NA	ENSG00000273466.1	lncRNA	2	NA	OTTHUMG00000186314.1	NA	NA	NA	NA	NA	NA	NA	NA	NA	NA	NA
AC009974.1	chr2	218818690	218819144	455	+	HAVANA	gene	NA	NA	ENSG00000272555.1	lncRNA	2	NA	OTTHUMG00000186315.1	NA	NA	NA	NA	NA	NA	NA	NA	NA	NA	NA
AC097468.3	chr2	219069354	219069809	456	-	HAVANA	gene	NA	NA	ENSG00000272644.1	lncRNA	2	NA	OTTHUMG00000186316.1	NA	NA	NA	NA	NA	NA	NA	NA	NA	NA	NA
AC016717.2	chr2	225698514	225703654	5141	+	HAVANA	gene	NA	NA	ENSG00000273301.1	lncRNA	2	NA	OTTHUMG00000186319.1	NA	NA	NA	NA	overlapping_locus	NA	NA	NA	NA	NA	NA
MFF-DT	chr2	227221052	227325711	104660	-	HAVANA	gene	NA	NA	ENSG00000236432.8	lncRNA	2	HGNC:41067	OTTHUMG00000149890.1	NA	NA	NA	NA	NA	NA	NA	NA	NA	NA	NA
AC009950.1	chr2	230121370	230174223	52854	+	HAVANA	gene	NA	NA	ENSG00000225963.8	lncRNA	1	NA	OTTHUMG00000154963.1	NA	NA	NA	NA	NA	NA	NA	NA	NA	NA	NA
LINC01907	chr2	230690065	230700529	10465	-	HAVANA	gene	NA	NA	ENSG00000226125.2	lncRNA	2	HGNC:52726	OTTHUMG00000153829.1	NA	NA	NA	NA	NA	NA	NA	NA	NA	NA	NA
AC017104.1	chr2	231388976	231394991	6016	+	HAVANA	gene	NA	NA	ENSG00000224376.1	lncRNA	1	NA	OTTHUMG00000153881.1	NA	NA	NA	NA	NA	NA	NA	NA	NA	NA	NA
LINC00471	chr2	231508422	231514366	5945	-	HAVANA	gene	NA	NA	ENSG00000181798.3	lncRNA	2	HGNC:28668	OTTHUMG00000133227.1	NA	NA	NA	NA	NA	NA	NA	NA	NA	NA	NA
AC017104.6	chr2	231518582	231521067	2486	-	HAVANA	gene	NA	NA	ENSG00000286942.1	lncRNA	2	NA	OTTHUMG00000195771.1	NA	NA	NA	NA	NA	NA	NA	NA	NA	NA	NA
AC073476.3	chr2	231809846	231812352	2507	+	HAVANA	gene	NA	NA	ENSG00000261096.1	lncRNA	2	NA	OTTHUMG00000176280.1	NA	NA	NA	NA	NA	NA	NA	NA	NA	NA	NA
AC013726.2	chr2	233351132	233353416	2285	-	HAVANA	gene	NA	NA	ENSG00000259793.1	lncRNA	2	NA	OTTHUMG00000176291.1	NA	NA	NA	NA	NA	NA	NA	NA	NA	NA	NA
AGAP1-IT1	chr2	235505751	235507566	1816	+	HAVANA	gene	NA	NA	ENSG00000235529.1	lncRNA	2	HGNC:41427	OTTHUMG00000153124.1	NA	NA	NA	NA	overlapping_locus	NA	NA	NA	NA	NA	NA
AC012063.1	chr2	236910797	237085838	175042	-	HAVANA	gene	NA	NA	ENSG00000227252.2	lncRNA	1	NA	OTTHUMG00000153027.1	NA	NA	NA	NA	ncRNA_host	NA	NA	NA	NA	NA	NA
AC112721.2	chr2	237428920	237434822	5903	-	HAVANA	gene	NA	NA	ENSG00000222032.1	lncRNA	2	NA	OTTHUMG00000152980.1	NA	NA	NA	NA	NA	NA	NA	NA	NA	NA	NA
LINC02610	chr2	238224552	238231699	7148	-	HAVANA	gene	NA	NA	ENSG00000186235.11	lncRNA	2	HGNC:27177	OTTHUMG00000152898.1	NA	NA	NA	NA	NA	NA	NA	NA	NA	NA	NA
LINC01107	chr2	238510690	238555054	44365	-	HAVANA	gene	NA	NA	ENSG00000225493.1	lncRNA	2	HGNC:49229	OTTHUMG00000152849.1	NA	NA	NA	NA	NA	NA	NA	NA	NA	NA	NA
HDAC4-AS1	chr2	239401436	239402364	929	+	HAVANA	gene	NA	NA	ENSG00000222020.3	lncRNA	2	HGNC:54064	OTTHUMG00000152658.1	NA	NA	NA	NA	NA	NA	NA	NA	NA	NA	NA
CAPN10-DT	chr2	240582700	240586699	4000	-	HAVANA	gene	NA	NA	ENSG00000260942.1	lncRNA	2	HGNC:48839	OTTHUMG00000170676.1	NA	NA	NA	NA	NA	NA	NA	NA	NA	NA	NA
AC104809.2	chr2	240954617	240967451	12835	-	HAVANA	gene	NA	NA	ENSG00000233392.5	lncRNA	1	NA	OTTHUMG00000151847.1	NA	NA	NA	NA	NA	NA	NA	NA	NA	NA	NA
LINC01237	chr2	241881363	242078722	197360	+	HAVANA	gene	NA	NA	ENSG00000233806.7	lncRNA	1	HGNC:49793	OTTHUMG00000151343.1	NA	NA	NA	NA	overlapping_locus	NA	NA	NA	NA	NA	NA
LINC01238	chr2	241970683	241977276	6594	+	HAVANA	gene	NA	NA	ENSG00000237940.3	lncRNA	2	HGNC:49795	OTTHUMG00000151373.1	NA	NA	NA	NA	overlapping_locus	NA	NA	NA	NA	NA	NA
LINC01238	chr2	242087351	242088457	1107	-	HAVANA	gene	NA	NA	ENSG00000261186.2	lncRNA	2	HGNC:49795	OTTHUMG00000176311.1	NA	NA	NA	NA	NA	NA	NA	NA	NA	NA	NA
LINC01266	chr3	536062	846561	310500	+	HAVANA	gene	NA	NA	ENSG00000224957.6	lncRNA	2	HGNC:50309	OTTHUMG00000154876.1	NA	NA	NA	NA	NA	NA	NA	NA	NA	NA	NA
AC087427.1	chr3	2135757	2141988	6232	+	HAVANA	gene	NA	NA	ENSG00000286363.1	lncRNA	2	NA	OTTHUMG00000195860.1	NA	NA	NA	NA	overlapping_locus	NA	NA	NA	NA	NA	NA
AC024060.2	chr3	3152942	3153435	494	+	HAVANA	gene	NA	NA	ENSG00000271870.1	lncRNA	2	NA	OTTHUMG00000185398.1	NA	NA	NA	NA	NA	NA	NA	NA	NA	NA	NA
AC023483.1	chr3	4269153	4311495	42343	-	HAVANA	gene	NA	NA	ENSG00000286579.1	lncRNA	2	NA	OTTHUMG00000195436.1	NA	NA	NA	NA	NA	NA	NA	NA	NA	NA	NA
ITPR1-DT	chr3	4490891	4493163	2273	-	HAVANA	gene	NA	NA	ENSG00000231249.1	lncRNA	1	HGNC:44470	OTTHUMG00000154994.1	NA	NA	NA	NA	NA	NA	NA	NA	NA	NA	NA
AC018816.1	chr3	4814294	4887293	73000	-	HAVANA	gene	NA	NA	ENSG00000235978.6	lncRNA	1	NA	OTTHUMG00000155240.1	NA	NA	NA	NA	NA	NA	NA	NA	NA	NA	NA
BHLHE40-AS1	chr3	4896809	4980414	83606	-	HAVANA	gene	NA	NA	ENSG00000235831.7	lncRNA	2	HGNC:44471	OTTHUMG00000155242.1	NA	NA	NA	NA	NA	NA	NA	NA	NA	NA	NA
AC026202.2	chr3	5156905	5187329	30425	-	HAVANA	gene	NA	NA	ENSG00000233912.1	lncRNA	2	NA	OTTHUMG00000154898.1	NA	NA	NA	NA	overlapping_locus	NA	NA	NA	NA	NA	NA
AC069277.1	chr3	6490460	6736750	246291	+	HAVANA	gene	NA	NA	ENSG00000189229.11	lncRNA	2	NA	OTTHUMG00000154923.1	NA	NA	NA	NA	overlapping_locus	NA	NA	NA	NA	NA	NA
AC026191.1	chr3	9292588	9363303	70716	-	HAVANA	gene	NA	NA	ENSG00000254485.5	lncRNA	2	NA	OTTHUMG00000165687.1	NA	NA	NA	NA	overlapping_locus	NA	NA	NA	NA	NA	NA
THUMPD3-AS1	chr3	9349689	9398579	48891	-	HAVANA	gene	NA	NA	ENSG00000206573.9	lncRNA	2	HGNC:44478	OTTHUMG00000164357.1	NA	NA	NA	NA	overlapping_locus	NA	NA	NA	NA	NA	NA
AC022382.1	chr3	9812762	9813097	336	-	HAVANA	gene	NA	NA	ENSG00000269886.1	lncRNA	2	NA	OTTHUMG00000183937.1	NA	NA	NA	NA	NA	NA	NA	NA	NA	NA	NA
AC018809.1	chr3	9935706	9936258	553	+	HAVANA	gene	NA	NA	ENSG00000269894.1	lncRNA	2	NA	OTTHUMG00000183938.1	NA	NA	NA	NA	overlapping_locus	NA	NA	NA	NA	NA	NA
PRRT3-AS1	chr3	9947404	9954787	7384	+	HAVANA	gene	NA	NA	ENSG00000230082.1	lncRNA	2	HGNC:41151	OTTHUMG00000155293.1	NA	NA	NA	NA	NA	NA	NA	NA	NA	NA	NA
AC018809.2	chr3	9958717	9962539	3823	+	HAVANA	gene	NA	NA	ENSG00000269982.1	lncRNA	2	NA	OTTHUMG00000183939.1	NA	NA	NA	NA	NA	NA	NA	NA	NA	NA	NA
AC022007.1	chr3	10004048	10011209	7162	-	HAVANA	gene	NA	NA	ENSG00000206567.10	lncRNA	2	NA	OTTHUMG00000155325.1	NA	NA	NA	NA	overlapping_locus	NA	NA	NA	NA	NA	NA
LINC00852	chr3	10284419	10285746	1328	+	HAVANA	gene	NA	NA	ENSG00000231177.4	lncRNA	2	HGNC:29904	OTTHUMG00000155362.1	NA	NA	NA	NA	overlapping_locus	NA	NA	NA	NA	NA	NA
GHRLOS	chr3	10285754	10294903	9150	+	HAVANA	gene	NA	NA	ENSG00000240288.8	lncRNA	2	HGNC:33885	OTTHUMG00000155359.1	NA	NA	NA	NA	overlapping_locus	NA	NA	NA	NA	NA	NA
AC083855.2	chr3	11193439	11225877	32439	-	HAVANA	gene	NA	NA	ENSG00000285906.2	lncRNA	2	NA	OTTHUMG00000193244.1	NA	NA	NA	NA	NA	NA	NA	NA	NA	NA	NA
AC022001.2	chr3	11607184	11610748	3565	+	HAVANA	gene	NA	NA	ENSG00000271716.1	lncRNA	2	NA	OTTHUMG00000185400.1	NA	NA	NA	NA	NA	NA	NA	NA	NA	NA	NA
AC034198.2	chr3	12832219	12832728	510	-	HAVANA	gene	NA	NA	ENSG00000272263.1	lncRNA	2	NA	OTTHUMG00000185403.1	NA	NA	NA	NA	NA	NA	NA	NA	NA	NA	NA
HDAC11-AS1	chr3	13476982	13480053	3072	-	HAVANA	gene	NA	NA	ENSG00000244502.2	lncRNA	1	HGNC:40868	OTTHUMG00000155438.1	NA	NA	NA	NA	NA	NA	NA	NA	NA	NA	NA
AC090004.2	chr3	14038647	14047181	8535	-	HAVANA	gene	NA	NA	ENSG00000287059.1	lncRNA	2	NA	OTTHUMG00000195806.1	NA	NA	NA	NA	NA	NA	NA	NA	NA	NA	NA
AC093495.1	chr3	14144637	14165978	21342	+	HAVANA	gene	NA	NA	ENSG00000228242.6	lncRNA	1	NA	OTTHUMG00000155524.1	NA	NA	NA	NA	overlapping_locus	NA	NA	NA	NA	NA	NA
AC090952.1	chr3	14648194	14649432	1239	-	HAVANA	gene	NA	NA	ENSG00000235629.1	lncRNA	1	NA	OTTHUMG00000155547.1	NA	NA	NA	NA	NA	NA	NA	NA	NA	NA	NA
FGD5-AS1	chr3	14920347	14948424	28078	-	HAVANA	gene	NA	NA	ENSG00000225733.6	lncRNA	2	HGNC:40410	OTTHUMG00000155555.1	NA	NA	NA	NA	NA	NA	NA	NA	NA	NA	NA
SH3BP5-AS1	chr3	15254184	15264515	10332	+	HAVANA	gene	NA	NA	ENSG00000224660.2	lncRNA	1	HGNC:44501	OTTHUMG00000155575.1	NA	NA	NA	NA	NA	NA	NA	NA	NA	NA	NA
EAF1-AS1	chr3	15436171	15455940	19770	-	HAVANA	gene	NA	NA	ENSG00000249786.7	lncRNA	1	HGNC:42328	OTTHUMG00000129858.1	NA	NA	NA	NA	overlapping_locus	NA	NA	NA	NA	NA	NA
AC090946.1	chr3	15970003	15971253	1251	+	HAVANA	gene	NA	NA	ENSG00000286689.1	lncRNA	2	NA	OTTHUMG00000195861.1	NA	NA	NA	NA	NA	NA	NA	NA	NA	NA	NA
AC090948.1	chr3	16314439	16314987	549	+	HAVANA	gene	NA	NA	ENSG00000271964.1	lncRNA	2	NA	OTTHUMG00000185426.1	NA	NA	NA	NA	overlapping_locus	NA	NA	NA	NA	NA	NA
AC090948.2	chr3	16339308	16339871	564	+	HAVANA	gene	NA	NA	ENSG00000272498.1	lncRNA	2	NA	OTTHUMG00000185427.1	NA	NA	NA	NA	overlapping_locus	NA	NA	NA	NA	NA	NA
AC090948.3	chr3	16345126	16346440	1315	+	HAVANA	gene	NA	NA	ENSG00000272529.1	lncRNA	2	NA	OTTHUMG00000185428.1	NA	NA	NA	NA	overlapping_locus	NA	NA	NA	NA	NA	NA
AC090948.4	chr3	16361348	16370398	9051	+	HAVANA	gene	NA	NA	ENSG00000287377.1	lncRNA	2	NA	OTTHUMG00000194961.1	NA	NA	NA	NA	NA	NA	NA	NA	NA	NA	NA
AC132807.2	chr3	18013226	18041603	28378	+	HAVANA	gene	NA	NA	ENSG00000274840.4	lncRNA	2	NA	OTTHUMG00000189276.1	NA	NA	NA	NA	NA	NA	NA	NA	NA	NA	NA
AC144521.1	chr3	18408680	18409635	956	-	HAVANA	gene	NA	NA	ENSG00000272477.1	lncRNA	2	NA	OTTHUMG00000185577.1	NA	NA	NA	NA	overlapping_locus	NA	NA	NA	NA	NA	NA
SATB1-AS1	chr3	18445024	18920401	475378	+	HAVANA	gene	NA	NA	ENSG00000228956.8	lncRNA	2	HGNC:50687	OTTHUMG00000155346.1	NA	NA	NA	NA	overlapping_locus	NA	NA	NA	NA	NA	NA
SGO1-AS1	chr3	20174244	21145967	971724	+	HAVANA	gene	NA	NA	ENSG00000231304.2	lncRNA	2	HGNC:41081	OTTHUMG00000155532.1	NA	NA	NA	NA	NA	NA	NA	NA	NA	NA	NA
AC116096.1	chr3	20388249	20390562	2314	+	HAVANA	gene	NA	NA	ENSG00000261734.1	lncRNA	2	NA	OTTHUMG00000175701.1	NA	NA	NA	NA	NA	NA	NA	NA	NA	NA	NA
ZNF385D-AS1	chr3	21542789	21579959	37171	+	HAVANA	gene	NA	NA	ENSG00000225542.2	lncRNA	1	HGNC:41136	OTTHUMG00000155559.1	NA	NA	NA	NA	NA	NA	NA	NA	NA	NA	NA
THRB-IT1	chr3	24455136	24459434	4299	-	HAVANA	gene	NA	NA	ENSG00000224822.1	lncRNA	2	HGNC:41390	OTTHUMG00000155680.1	NA	NA	NA	NA	overlapping_locus	NA	NA	NA	NA	NA	NA
LINC02084	chr3	27712910	27714005	1096	+	HAVANA	gene	NA	NA	ENSG00000272282.1	lncRNA	2	HGNC:52934	OTTHUMG00000185461.1	NA	NA	NA	NA	NA	NA	NA	NA	NA	NA	NA
AC097639.1	chr3	32236688	32238578	1891	-	HAVANA	gene	NA	NA	ENSG00000261572.1	lncRNA	2	NA	OTTHUMG00000175702.1	NA	NA	NA	NA	NA	NA	NA	NA	NA	NA	NA
AC112220.2	chr3	33793644	33798539	4896	-	HAVANA	gene	NA	NA	ENSG00000271643.2	lncRNA	2	NA	OTTHUMG00000185052.1	NA	NA	NA	NA	NA	NA	NA	NA	NA	NA	NA
LINC01811	chr3	33956972	34677247	720276	+	HAVANA	gene	NA	NA	ENSG00000226320.6	lncRNA	2	HGNC:52615	OTTHUMG00000155767.1	NA	NA	NA	NA	overlapping_locus	NA	NA	NA	NA	NA	NA
LINC02033	chr3	36819276	36822498	3223	-	HAVANA	gene	NA	NA	ENSG00000279727.1	lncRNA	2	HGNC:52867	OTTHUMG00000189233.1	NA	NA	NA	NA	NA	NA	NA	NA	NA	NA	NA
AC011816.2	chr3	36973117	36973672	556	-	HAVANA	gene	NA	NA	ENSG00000272334.1	lncRNA	2	NA	OTTHUMG00000185481.1	NA	NA	NA	NA	NA	NA	NA	NA	NA	NA	NA
AC126118.1	chr3	37182107	37182734	628	+	HAVANA	gene	NA	NA	ENSG00000271993.1	lncRNA	2	NA	OTTHUMG00000185491.1	NA	NA	NA	NA	NA	NA	NA	NA	NA	NA	NA
AC097359.2	chr3	37241789	37244177	2389	-	HAVANA	gene	NA	NA	ENSG00000270194.1	lncRNA	2	NA	OTTHUMG00000185097.1	NA	NA	NA	NA	NA	NA	NA	NA	NA	NA	NA
C3orf35	chr3	37381062	37440186	59125	+	HAVANA	gene	NA	NA	ENSG00000198590.12	lncRNA	2	HGNC:24082	OTTHUMG00000155923.1	NA	NA	NA	NA	NA	NA	NA	NA	NA	NA	NA
ITGA9-AS1	chr3	37693655	37861802	168148	-	HAVANA	gene	NA	NA	ENSG00000235257.9	lncRNA	2	HGNC:49668	OTTHUMG00000155924.1	NA	NA	NA	NA	overlapping_locus	NA	NA	NA	NA	NA	NA
AC092053.5	chr3	39177761	39179586	1826	+	HAVANA	gene	NA	NA	ENSG00000287620.1	lncRNA	2	NA	OTTHUMG00000195002.1	NA	NA	NA	NA	NA	NA	NA	NA	NA	NA	NA
AC104850.2	chr3	39292556	39384300	91745	-	HAVANA	gene	NA	NA	ENSG00000287780.1	lncRNA	2	NA	OTTHUMG00000194502.1	NA	NA	NA	NA	NA	NA	NA	NA	NA	NA	NA
EIF1B-AS1	chr3	40061110	40309698	248589	-	HAVANA	gene	NA	NA	ENSG00000280739.3	lncRNA	2	HGNC:44555	OTTHUMG00000189530.1	NA	NA	NA	NA	NA	NA	NA	NA	NA	NA	NA
ENTPD3-AS1	chr3	40313802	40453329	139528	-	HAVANA	gene	NA	NA	ENSG00000223797.6	lncRNA	1	HGNC:26710	OTTHUMG00000156074.1	NA	NA	NA	NA	overlapping_locus	NA	NA	NA	NA	NA	NA
AC099560.1	chr3	40719859	40862626	142768	+	HAVANA	gene	NA	NA	ENSG00000231873.2	lncRNA	1	NA	OTTHUMG00000156011.1	NA	NA	NA	NA	NA	NA	NA	NA	NA	NA	NA
AC099541.2	chr3	40869548	40875980	6433	+	HAVANA	gene	NA	NA	ENSG00000287415.1	lncRNA	2	NA	OTTHUMG00000195844.1	NA	NA	NA	NA	NA	NA	NA	NA	NA	NA	NA
VIPR1-AS1	chr3	42506465	42533258	26794	-	HAVANA	gene	NA	NA	ENSG00000232354.8	lncRNA	2	HGNC:40610	OTTHUMG00000156181.1	NA	NA	NA	NA	NA	NA	NA	NA	NA	NA	NA
AC006059.1	chr3	42601963	42654388	52426	-	HAVANA	gene	NA	NA	ENSG00000230084.6	lncRNA	2	NA	OTTHUMG00000156209.1	NA	NA	NA	NA	NA	NA	NA	NA	NA	NA	NA
LINC02158	chr3	42770612	42773635	3024	+	HAVANA	gene	NA	NA	ENSG00000225611.1	lncRNA	2	HGNC:53019	OTTHUMG00000156257.1	NA	NA	NA	NA	NA	NA	NA	NA	NA	NA	NA
AC099329.1	chr3	42785087	42852428	67342	-	HAVANA	gene	NA	NA	ENSG00000235288.3	lncRNA	2	NA	OTTHUMG00000156432.1	NA	NA	NA	NA	overlapping_locus	NA	NA	NA	NA	NA	NA
SNRK-AS1	chr3	43346923	43352152	5230	-	HAVANA	gene	NA	NA	ENSG00000234617.2	lncRNA	2	HGNC:41269	OTTHUMG00000156490.1	NA	NA	NA	NA	NA	NA	NA	NA	NA	NA	NA
ZKSCAN7-AS1	chr3	44557357	44685653	128297	-	HAVANA	gene	NA	NA	ENSG00000236869.1	lncRNA	2	HGNC:53964	OTTHUMG00000156455.1	NA	NA	NA	NA	overlapping_locus	NA	NA	NA	NA	NA	NA
AC124045.1	chr3	44667412	44669364	1953	+	HAVANA	gene	NA	NA	ENSG00000272077.1	lncRNA	2	NA	OTTHUMG00000185519.1	NA	NA	NA	NA	NA	NA	NA	NA	NA	NA	NA
LIMD1-AS1	chr3	45676369	45689200	12832	-	HAVANA	gene	NA	NA	ENSG00000230530.2	lncRNA	2	HGNC:44107	OTTHUMG00000156652.1	NA	NA	NA	NA	NA	NA	NA	NA	NA	NA	NA
CCR5AS	chr3	46364955	46407059	42105	-	HAVANA	gene	NA	NA	ENSG00000223552.1	lncRNA	2	HGNC:54398	OTTHUMG00000156326.1	NA	NA	NA	NA	NA	NA	NA	NA	NA	NA	NA
AC109583.4	chr3	46742092	46812558	70467	-	HAVANA	gene	NA	NA	ENSG00000284672.1	lncRNA	2	NA	OTTHUMG00000133480.1	NA	NA	NA	NA	overlapping_locus	NA	NA	NA	NA	NA	NA
KIF9-AS1	chr3	47164186	47246601	82416	+	HAVANA	gene	NA	NA	ENSG00000227398.4	lncRNA	2	HGNC:26822	OTTHUMG00000156533.1	NA	NA	NA	NA	NA	NA	NA	NA	NA	NA	NA
AC099778.1	chr3	47379089	47380999	1911	-	HAVANA	gene	NA	NA	ENSG00000260236.1	lncRNA	2	NA	OTTHUMG00000175709.1	NA	NA	NA	NA	NA	NA	NA	NA	NA	NA	NA
AC112512.1	chr3	47601715	47604677	2963	-	HAVANA	gene	NA	NA	ENSG00000214773.1	lncRNA	2	NA	OTTHUMG00000179466.1	NA	NA	NA	NA	overlapping_locus	NA	NA	NA	NA	NA	NA
PRKAR2A-AS1	chr3	48847572	48851981	4410	+	HAVANA	gene	NA	NA	ENSG00000224424.8	lncRNA	1	HGNC:40471	OTTHUMG00000156671.1	NA	NA	NA	NA	NA	NA	NA	NA	NA	NA	NA
AC137630.2	chr3	48979918	48983985	4068	-	HAVANA	gene	NA	NA	ENSG00000235236.1	lncRNA	2	NA	OTTHUMG00000156717.1	NA	NA	NA	NA	NA	NA	NA	NA	NA	NA	NA
AC121247.2	chr3	49260085	49261316	1232	+	HAVANA	gene	NA	NA	ENSG00000225399.4	lncRNA	2	NA	OTTHUMG00000156818.1	NA	NA	NA	NA	NA	NA	NA	NA	NA	NA	NA
RHOA-IT1	chr3	49365145	49367006	1862	-	HAVANA	gene	NA	NA	ENSG00000235908.1	lncRNA	2	HGNC:41308	OTTHUMG00000156844.1	NA	NA	NA	NA	overlapping_locus	NA	NA	NA	NA	NA	NA
AC105935.1	chr3	49903845	49916937	13093	+	HAVANA	gene	NA	NA	ENSG00000228008.1	lncRNA	1	NA	OTTHUMG00000156735.1	NA	NA	NA	NA	NA	NA	NA	NA	NA	NA	NA
U73169.1	chr3	50239618	50239984	367	+	HAVANA	gene	NA	NA	ENSG00000213600.3	lncRNA	2	NA	OTTHUMG00000186575.1	NA	NA	NA	NA	overlapping_locus	NA	NA	NA	NA	NA	NA
U73166.1	chr3	50260303	50263358	3056	+	HAVANA	gene	NA	NA	ENSG00000230454.1	lncRNA	1	NA	OTTHUMG00000156937.1	NA	NA	NA	NA	NA	NA	NA	NA	NA	NA	NA
Z84492.1	chr3	50365334	50368197	2864	+	HAVANA	gene	NA	NA	ENSG00000271858.5	lncRNA	2	NA	OTTHUMG00000185536.1	NA	NA	NA	NA	overlapping_locus	NA	NA	NA	NA	NA	NA
AC096920.1	chr3	50599879	50601148	1270	-	HAVANA	gene	NA	NA	ENSG00000280382.1	lncRNA	2	NA	OTTHUMG00000189232.1	NA	NA	NA	NA	NA	NA	NA	NA	NA	NA	NA
LINC02019	chr3	50669989	50672048	2060	+	HAVANA	gene	NA	NA	ENSG00000273356.1	lncRNA	2	HGNC:52854	OTTHUMG00000175710.1	NA	NA	NA	NA	NA	NA	NA	NA	NA	NA	NA
AC006252.1	chr3	52239258	52241097	1840	+	HAVANA	gene	NA	NA	ENSG00000243224.1	lncRNA	2	NA	OTTHUMG00000158107.1	NA	NA	NA	NA	NA	NA	NA	NA	NA	NA	NA
AC097015.1	chr3	53196820	53197359	540	+	HAVANA	gene	NA	NA	ENSG00000286531.1	lncRNA	2	NA	OTTHUMG00000195852.1	NA	NA	NA	NA	NA	NA	NA	NA	NA	NA	NA
AC012467.2	chr3	53858994	53861576	2583	-	HAVANA	gene	NA	NA	ENSG00000271976.1	lncRNA	2	NA	OTTHUMG00000185633.1	NA	NA	NA	NA	NA	NA	NA	NA	NA	NA	NA
AC092418.3	chr3	57555581	57556054	474	-	HAVANA	gene	NA	NA	ENSG00000287502.1	lncRNA	2	NA	OTTHUMG00000194360.1	NA	NA	NA	NA	NA	NA	NA	NA	NA	NA	NA
ARF4-AS1	chr3	57597531	57600927	3397	+	HAVANA	gene	NA	NA	ENSG00000272146.6	lncRNA	2	HGNC:51593	OTTHUMG00000185640.1	NA	NA	NA	NA	NA	NA	NA	NA	NA	NA	NA
AC098479.1	chr3	58329965	58330118	154	+	HAVANA	gene	NA	NA	ENSG00000273493.1	lncRNA	2	NA	OTTHUMG00000186496.1	NA	NA	NA	NA	NA	NA	NA	NA	NA	NA	NA
AC135507.1	chr3	58428255	58428815	561	+	HAVANA	gene	NA	NA	ENSG00000272182.1	lncRNA	2	NA	OTTHUMG00000185735.1	NA	NA	NA	NA	NA	NA	NA	NA	NA	NA	NA
AC116036.2	chr3	58490830	58491291	462	-	HAVANA	gene	NA	NA	ENSG00000272360.1	lncRNA	2	NA	OTTHUMG00000185737.1	NA	NA	NA	NA	NA	NA	NA	NA	NA	NA	NA
AC104162.2	chr3	63863155	63905879	42725	+	HAVANA	gene	NA	NA	ENSG00000285399.3	lncRNA	2	NA	OTTHUMG00000192514.1	NA	NA	NA	NA	overlapping_locus	NA	NA	NA	NA	NA	NA
PSMD6-AS2	chr3	64004022	64012148	8127	+	HAVANA	gene	NA	NA	ENSG00000239653.1	lncRNA	2	HGNC:44125	OTTHUMG00000158764.1	NA	NA	NA	NA	overlapping_locus	NA	NA	NA	NA	NA	NA
AC012557.2	chr3	64019508	64019925	418	+	HAVANA	gene	NA	NA	ENSG00000272181.1	lncRNA	2	NA	OTTHUMG00000185741.1	NA	NA	NA	NA	NA	NA	NA	NA	NA	NA	NA
ADAMTS9-AS2	chr3	64684909	65053439	368531	+	HAVANA	gene	NA	NA	ENSG00000241684.6	lncRNA	2	HGNC:42435	OTTHUMG00000158725.1	NA	NA	NA	NA	NA	NA	NA	NA	NA	NA	NA
AC121493.1	chr3	65359268	65359717	450	-	HAVANA	gene	NA	NA	ENSG00000270059.1	lncRNA	2	NA	OTTHUMG00000184087.1	NA	NA	NA	NA	overlapping_locus	NA	NA	NA	NA	NA	NA
MAGI1-IT1	chr3	65872815	65954558	81744	-	HAVANA	gene	NA	NA	ENSG00000272610.1	lncRNA	2	HGNC:42436	OTTHUMG00000186069.1	NA	NA	NA	NA	overlapping_locus	NA	NA	NA	NA	NA	NA
SUCLG2-AS1	chr3	67654669	67947713	293045	+	HAVANA	gene	NA	NA	ENSG00000241316.8	lncRNA	2	HGNC:49643	OTTHUMG00000158739.1	NA	NA	NA	NA	NA	NA	NA	NA	NA	NA	NA
AC109587.1	chr3	69013941	69056622	42682	+	HAVANA	gene	NA	NA	ENSG00000244513.7	lncRNA	2	NA	OTTHUMG00000158770.1	NA	NA	NA	NA	NA	NA	NA	NA	NA	NA	NA
FOXP1-IT1	chr3	71570255	71574457	4203	-	HAVANA	gene	NA	NA	ENSG00000242094.1	lncRNA	2	HGNC:41335	OTTHUMG00000158796.1	NA	NA	NA	NA	overlapping_locus	NA	NA	NA	NA	NA	NA
AC097634.3	chr3	71581721	71628558	46838	+	HAVANA	gene	NA	NA	ENSG00000277855.1	lncRNA	2	NA	OTTHUMG00000188144.1	NA	NA	NA	NA	NA	NA	NA	NA	NA	NA	NA
AC097634.1	chr3	71584943	71587409	2467	+	HAVANA	gene	NA	NA	ENSG00000270562.1	lncRNA	2	NA	OTTHUMG00000175716.1	NA	NA	NA	NA	NA	NA	NA	NA	NA	NA	NA
AC096970.1	chr3	71785428	71786425	998	+	HAVANA	gene	NA	NA	ENSG00000287131.1	lncRNA	2	NA	OTTHUMG00000195225.1	NA	NA	NA	NA	NA	NA	NA	NA	NA	NA	NA
LINC00877	chr3	71943592	72279503	335912	-	HAVANA	gene	NA	NA	ENSG00000241163.8	lncRNA	2	HGNC:27706	OTTHUMG00000158784.1	NA	NA	NA	NA	overlapping_locus	NA	NA	NA	NA	NA	NA
AC105265.3	chr3	72080564	72084641	4078	-	HAVANA	gene	NA	NA	ENSG00000276471.1	lncRNA	2	NA	OTTHUMG00000188113.1	NA	NA	NA	NA	overlapping_locus	NA	NA	NA	NA	NA	NA
LINC02018	chr3	75435232	75538029	102798	+	HAVANA	gene	NA	NA	ENSG00000272690.6	lncRNA	2	HGNC:52853	OTTHUMG00000185852.1	NA	NA	NA	NA	NA	NA	NA	NA	NA	NA	NA
AC108690.1	chr3	80602716	80677898	75183	-	HAVANA	gene	NA	NA	ENSG00000286329.1	lncRNA	2	NA	OTTHUMG00000195781.1	NA	NA	NA	NA	NA	NA	NA	NA	NA	NA	NA
AC068756.1	chr3	80761042	80788963	27922	-	HAVANA	gene	NA	NA	ENSG00000242828.1	lncRNA	2	NA	OTTHUMG00000158943.1	NA	NA	NA	NA	NA	NA	NA	NA	NA	NA	NA
LINC02050	chr3	80764862	80789388	24527	+	HAVANA	gene	NA	NA	ENSG00000242781.2	lncRNA	2	HGNC:52890	OTTHUMG00000158944.1	NA	NA	NA	NA	NA	NA	NA	NA	NA	NA	NA
AC107204.1	chr3	87089129	87158363	69235	+	HAVANA	gene	NA	NA	ENSG00000281392.2	lncRNA	2	NA	OTTHUMG00000189538.1	NA	NA	NA	NA	NA	NA	NA	NA	NA	NA	NA
ZBTB11-AS1	chr3	101676475	101679217	2743	+	HAVANA	gene	NA	NA	ENSG00000256628.3	lncRNA	2	HGNC:48573	OTTHUMG00000159176.1	NA	NA	NA	NA	NA	NA	NA	NA	NA	NA	NA
AC084198.4	chr3	101686827	101700926	14100	+	HAVANA	gene	NA	NA	ENSG00000286699.1	lncRNA	2	NA	OTTHUMG00000194879.1	NA	NA	NA	NA	NA	NA	NA	NA	NA	NA	NA
AC020651.2	chr3	101878333	101925726	47394	+	HAVANA	gene	NA	NA	ENSG00000287682.1	lncRNA	2	NA	OTTHUMG00000195148.1	NA	NA	NA	NA	NA	NA	NA	NA	NA	NA	NA
DUBR	chr3	107220744	107348464	127721	+	HAVANA	gene	NA	NA	ENSG00000243701.7	lncRNA	2	HGNC:48569	OTTHUMG00000159173.1	NA	NA	NA	NA	NA	NA	NA	NA	NA	NA	NA
AC063944.3	chr3	107329430	107329962	533	+	HAVANA	gene	NA	NA	ENSG00000272597.1	lncRNA	2	NA	OTTHUMG00000185877.1	NA	NA	NA	NA	NA	NA	NA	NA	NA	NA	NA
LINC01215	chr3	108125821	108138610	12790	+	HAVANA	gene	NA	NA	ENSG00000271856.1	lncRNA	2	HGNC:49651	OTTHUMG00000185591.1	NA	NA	NA	NA	NA	NA	NA	NA	NA	NA	NA
NECTIN3-AS1	chr3	110888384	111071553	183170	-	HAVANA	gene	NA	NA	ENSG00000242242.6	lncRNA	2	HGNC:40813	OTTHUMG00000159244.1	NA	NA	NA	NA	NA	NA	NA	NA	NA	NA	NA
TBILA	chr3	112133423	112135359	1937	+	HAVANA	gene	NA	NA	ENSG00000261488.1	lncRNA	2	HGNC:53943	OTTHUMG00000175748.1	NA	NA	NA	NA	NA	NA	NA	NA	NA	NA	NA
AC074044.1	chr3	112990447	112991153	707	-	HAVANA	gene	NA	NA	ENSG00000272844.1	lncRNA	2	NA	OTTHUMG00000185925.1	NA	NA	NA	NA	NA	NA	NA	NA	NA	NA	NA
AC078785.1	chr3	113019468	113184377	164910	+	HAVANA	gene	NA	NA	ENSG00000240057.6	lncRNA	2	NA	OTTHUMG00000159327.1	NA	NA	NA	NA	NA	NA	NA	NA	NA	NA	NA
AC128687.3	chr3	113986835	113992113	5279	+	HAVANA	gene	NA	NA	ENSG00000287805.1	lncRNA	2	NA	OTTHUMG00000195737.1	NA	NA	NA	NA	NA	NA	NA	NA	NA	NA	NA
AC093010.1	chr3	114214313	114236204	21892	+	HAVANA	gene	NA	NA	ENSG00000241490.1	lncRNA	2	NA	OTTHUMG00000159333.1	NA	NA	NA	NA	NA	NA	NA	NA	NA	NA	NA
ARHGAP31-AS1	chr3	119314293	119322760	8468	-	HAVANA	gene	NA	NA	ENSG00000241155.1	lncRNA	2	HGNC:41235	OTTHUMG00000159360.1	NA	NA	NA	NA	NA	NA	NA	NA	NA	NA	NA
AC073352.1	chr3	119497678	119498181	504	-	HAVANA	gene	NA	NA	ENSG00000272662.1	lncRNA	2	NA	OTTHUMG00000185933.1	NA	NA	NA	NA	NA	NA	NA	NA	NA	NA	NA
AC092910.3	chr3	120094895	120136783	41889	+	HAVANA	gene	NA	NA	ENSG00000242622.2	lncRNA	1	NA	OTTHUMG00000159401.1	NA	NA	NA	NA	ncRNA_host	NA	NA	NA	NA	NA	NA
AC083798.2	chr3	122416207	122443180	26974	+	HAVANA	gene	NA	NA	ENSG00000272758.6	lncRNA	2	NA	OTTHUMG00000185942.1	NA	NA	NA	NA	NA	NA	NA	NA	NA	NA	NA
LINC02035	chr3	122886941	122892416	5476	+	HAVANA	gene	NA	NA	ENSG00000273033.2	lncRNA	2	HGNC:52875	OTTHUMG00000185944.1	NA	NA	NA	NA	NA	NA	NA	NA	NA	NA	NA
AC112503.2	chr3	123277353	123277904	552	+	HAVANA	gene	NA	NA	ENSG00000273454.1	lncRNA	2	NA	OTTHUMG00000185945.1	NA	NA	NA	NA	NA	NA	NA	NA	NA	NA	NA
MYLK-AS1	chr3	123585300	123644568	59269	+	HAVANA	gene	NA	NA	ENSG00000239523.6	lncRNA	2	HGNC:42440	OTTHUMG00000159536.1	NA	NA	NA	NA	NA	NA	NA	NA	NA	NA	NA
AC020634.2	chr3	123715851	123716399	549	+	HAVANA	gene	NA	NA	ENSG00000273123.1	lncRNA	2	NA	OTTHUMG00000185948.1	NA	NA	NA	NA	NA	NA	NA	NA	NA	NA	NA
AC022336.2	chr3	124723788	124726325	2538	+	HAVANA	gene	NA	NA	ENSG00000260391.2	lncRNA	2	NA	OTTHUMG00000175759.1	NA	NA	NA	NA	overlapping_locus	NA	NA	NA	NA	NA	NA
AC092902.4	chr3	125766516	125852936	86421	+	HAVANA	gene	NA	NA	ENSG00000284624.1	lncRNA	2	NA	OTTHUMG00000192233.1	NA	NA	NA	NA	overlapping_locus	NA	NA	NA	NA	NA	NA
LINC02614	chr3	125827238	125916384	89147	-	HAVANA	gene	NA	NA	ENSG00000241288.8	lncRNA	2	HGNC:54072	OTTHUMG00000159585.1	NA	NA	NA	NA	NA	NA	NA	NA	NA	NA	NA
AC092903.2	chr3	125907765	125916360	8596	-	HAVANA	gene	NA	NA	ENSG00000248787.2	lncRNA	2	NA	OTTHUMG00000162648.1	NA	NA	NA	NA	NA	NA	NA	NA	NA	NA	NA
AC079848.1	chr3	126083659	126095349	11691	+	HAVANA	gene	NA	NA	ENSG00000250012.2	lncRNA	1	NA	OTTHUMG00000162639.1	NA	NA	NA	NA	NA	NA	NA	NA	NA	NA	NA
RUVBL1-AS1	chr3	128075810	128079056	3247	+	HAVANA	gene	NA	NA	ENSG00000239608.1	lncRNA	2	HGNC:40514	OTTHUMG00000159660.1	NA	NA	NA	NA	NA	NA	NA	NA	NA	NA	NA
GATA2-AS1	chr3	128489212	128502970	13759	+	HAVANA	gene	NA	NA	ENSG00000244300.3	lncRNA	2	HGNC:51108	OTTHUMG00000159693.1	NA	NA	NA	NA	NA	NA	NA	NA	NA	NA	NA
AC112484.3	chr3	128859716	128860526	811	-	HAVANA	gene	NA	NA	ENSG00000261159.1	lncRNA	2	NA	OTTHUMG00000175779.1	NA	NA	NA	NA	NA	NA	NA	NA	NA	NA	NA
AC112484.1	chr3	128860620	128871540	10921	-	HAVANA	gene	NA	NA	ENSG00000231305.4	lncRNA	2	NA	OTTHUMG00000159813.1	NA	NA	NA	NA	NA	NA	NA	NA	NA	NA	NA
AC112484.5	chr3	128872349	128876218	3870	-	HAVANA	gene	NA	NA	ENSG00000287110.1	lncRNA	2	NA	OTTHUMG00000195862.1	NA	NA	NA	NA	NA	NA	NA	NA	NA	NA	NA
AC108673.3	chr3	129163606	129163940	335	-	HAVANA	gene	NA	NA	ENSG00000273437.1	lncRNA	2	NA	OTTHUMG00000185974.1	NA	NA	NA	NA	NA	NA	NA	NA	NA	NA	NA
H1FX-AS1	chr3	129315392	129326225	10834	+	HAVANA	gene	NA	NA	ENSG00000206417.8	lncRNA	2	HGNC:27953	OTTHUMG00000159459.1	NA	NA	NA	NA	NA	NA	NA	NA	NA	NA	NA
TMCC1-AS1	chr3	129893811	129918575	24765	+	HAVANA	gene	NA	NA	ENSG00000271270.7	lncRNA	2	HGNC:49060	OTTHUMG00000185164.1	NA	NA	NA	NA	NA	NA	NA	NA	NA	NA	NA
LINC02014	chr3	130089433	130094304	4872	-	HAVANA	gene	NA	NA	ENSG00000248243.1	lncRNA	2	HGNC:52849	OTTHUMG00000159896.1	NA	NA	NA	NA	NA	NA	NA	NA	NA	NA	NA
LINC02021	chr3	130111669	130201336	89668	+	HAVANA	gene	NA	NA	ENSG00000249846.7	lncRNA	1	HGNC:52856	OTTHUMG00000159926.1	NA	NA	NA	NA	overlapping_locus	NA	NA	NA	NA	NA	NA
AC010210.1	chr3	131325092	131381656	56565	-	HAVANA	gene	NA	NA	ENSG00000250608.2	lncRNA	2	NA	OTTHUMG00000159632.1	NA	NA	NA	NA	NA	NA	NA	NA	NA	NA	NA
AC107027.3	chr3	131455126	131458598	3473	-	HAVANA	gene	NA	NA	ENSG00000261167.1	lncRNA	2	NA	OTTHUMG00000175784.1	NA	NA	NA	NA	NA	NA	NA	NA	NA	NA	NA
AC117382.2	chr3	136752630	136755780	3151	+	HAVANA	gene	NA	NA	ENSG00000261758.1	lncRNA	2	NA	OTTHUMG00000175808.1	NA	NA	NA	NA	NA	NA	NA	NA	NA	NA	NA
NCK1-DT	chr3	136835345	136862618	27274	-	HAVANA	gene	NA	NA	ENSG00000239213.6	lncRNA	2	HGNC:49645	OTTHUMG00000159786.1	NA	NA	NA	NA	NA	NA	NA	NA	NA	NA	NA
AC096992.2	chr3	136837338	136839021	1684	-	HAVANA	gene	NA	NA	ENSG00000273486.1	lncRNA	2	NA	OTTHUMG00000185980.1	NA	NA	NA	NA	NA	NA	NA	NA	NA	NA	NA
AC024933.1	chr3	139349024	139349371	348	-	HAVANA	gene	NA	NA	ENSG00000272656.1	lncRNA	2	NA	OTTHUMG00000185984.1	NA	NA	NA	NA	NA	NA	NA	NA	NA	NA	NA
AC046134.2	chr3	139389761	139782699	392939	+	HAVANA	gene	NA	NA	ENSG00000248932.6	lncRNA	2	NA	OTTHUMG00000159955.1	NA	NA	NA	NA	overlapping_locus	NA	NA	NA	NA	NA	NA
AC108727.1	chr3	140972744	140973255	512	+	HAVANA	gene	NA	NA	ENSG00000248773.1	lncRNA	2	NA	OTTHUMG00000160261.1	NA	NA	NA	NA	overlapping_locus	NA	NA	NA	NA	NA	NA
RASA2-IT1	chr3	141525133	141526121	989	+	HAVANA	gene	NA	NA	ENSG00000250170.1	lncRNA	2	HGNC:41376	OTTHUMG00000160224.1	NA	NA	NA	NA	overlapping_locus	NA	NA	NA	NA	NA	NA
AC109992.2	chr3	142465315	142472337	7023	-	HAVANA	gene	NA	NA	ENSG00000244327.1	lncRNA	2	NA	OTTHUMG00000159252.1	NA	NA	NA	NA	overlapping_locus	NA	NA	NA	NA	NA	NA
AC026304.1	chr3	143000907	143001467	561	-	HAVANA	gene	NA	NA	ENSG00000268129.1	lncRNA	2	NA	OTTHUMG00000182515.1	NA	NA	NA	NA	NA	NA	NA	NA	NA	NA	NA
AC131210.1	chr3	143313067	143314429	1363	-	HAVANA	gene	NA	NA	ENSG00000240888.1	lncRNA	1	NA	OTTHUMG00000159376.1	NA	NA	NA	NA	overlapping_locus	NA	NA	NA	NA	NA	NA
AC069410.1	chr3	148368384	148591927	223544	-	HAVANA	gene	NA	NA	ENSG00000285557.1	lncRNA	2	NA	OTTHUMG00000193154.1	NA	NA	NA	NA	NA	NA	NA	NA	NA	NA	NA
WWTR1-IT1	chr3	149648997	149650184	1188	-	HAVANA	gene	NA	NA	ENSG00000241985.1	lncRNA	2	HGNC:41469	OTTHUMG00000159620.1	NA	NA	NA	NA	overlapping_locus	NA	NA	NA	NA	NA	NA
ERICH6-AS1	chr3	150703564	150723005	19442	+	HAVANA	gene	NA	NA	ENSG00000240137.6	lncRNA	2	HGNC:41205	OTTHUMG00000159845.1	NA	NA	NA	NA	NA	NA	NA	NA	NA	NA	NA
AC011317.1	chr3	150734469	150738977	4509	-	HAVANA	gene	NA	NA	ENSG00000287688.1	lncRNA	2	NA	OTTHUMG00000193546.1	NA	NA	NA	NA	NA	NA	NA	NA	NA	NA	NA
AC020636.1	chr3	150890636	151038818	148183	+	HAVANA	gene	NA	NA	ENSG00000243273.1	lncRNA	2	NA	OTTHUMG00000159849.1	NA	NA	NA	NA	overlapping_locus	NA	NA	NA	NA	NA	NA
AC078816.1	chr3	151293317	151295494	2178	+	HAVANA	gene	NA	NA	ENSG00000286273.1	lncRNA	2	NA	OTTHUMG00000195309.1	NA	NA	NA	NA	NA	NA	NA	NA	NA	NA	NA
AC108718.1	chr3	152118173	152151724	33552	-	HAVANA	gene	NA	NA	ENSG00000239941.1	lncRNA	2	NA	OTTHUMG00000159881.1	NA	NA	NA	NA	NA	NA	NA	NA	NA	NA	NA
MBNL1-AS1	chr3	152245262	152269557	24296	-	HAVANA	gene	NA	NA	ENSG00000229619.4	lncRNA	2	HGNC:44584	OTTHUMG00000186506.1	NA	NA	NA	NA	NA	NA	NA	NA	NA	NA	NA
AC073359.1	chr3	154969283	154970223	941	-	HAVANA	gene	NA	NA	ENSG00000243953.1	lncRNA	2	NA	OTTHUMG00000159132.1	NA	NA	NA	NA	NA	NA	NA	NA	NA	NA	NA
AC104472.4	chr3	155854752	155863191	8440	+	HAVANA	gene	NA	NA	ENSG00000286585.1	lncRNA	2	NA	OTTHUMG00000194233.1	NA	NA	NA	NA	NA	NA	NA	NA	NA	NA	NA
AC104472.5	chr3	155886615	155890729	4115	+	HAVANA	gene	NA	NA	ENSG00000288032.1	lncRNA	2	NA	OTTHUMG00000195853.1	NA	NA	NA	NA	overlapping_locus	NA	NA	NA	NA	NA	NA
AC084036.1	chr3	156523740	156524247	508	-	HAVANA	gene	NA	NA	ENSG00000272990.1	lncRNA	2	NA	OTTHUMG00000186047.1	NA	NA	NA	NA	NA	NA	NA	NA	NA	NA	NA
TIPARP-AS1	chr3	156671862	156674446	2585	-	HAVANA	gene	NA	NA	ENSG00000243926.2	lncRNA	1	HGNC:41028	OTTHUMG00000158643.1	NA	NA	NA	NA	NA	NA	NA	NA	NA	NA	NA
LINC00886	chr3	156747343	156817062	69720	-	HAVANA	gene	NA	NA	ENSG00000240875.6	lncRNA	2	HGNC:48572	OTTHUMG00000158647.1	NA	NA	NA	NA	overlapping_locus	NA	NA	NA	NA	NA	NA
AC104411.2	chr3	157163452	157169133	5682	+	HAVANA	gene	NA	NA	ENSG00000241770.1	lncRNA	1	NA	OTTHUMG00000158715.1	NA	NA	NA	NA	NA	NA	NA	NA	NA	NA	NA
AC092944.1	chr3	157174201	157381265	207065	+	HAVANA	gene	NA	NA	ENSG00000243176.6	lncRNA	2	NA	OTTHUMG00000158749.1	NA	NA	NA	NA	NA	NA	NA	NA	NA	NA	NA
AC080013.1	chr3	158732263	158784070	51808	+	HAVANA	gene	NA	NA	ENSG00000240207.7	lncRNA	1	NA	OTTHUMG00000158833.1	NA	NA	NA	NA	overlapping_locus	NA	NA	NA	NA	NA	NA
AC080013.3	chr3	158782547	158783124	578	+	HAVANA	gene	NA	NA	ENSG00000271778.1	lncRNA	2	NA	OTTHUMG00000185565.1	NA	NA	NA	NA	overlapping_locus	NA	NA	NA	NA	NA	NA
AC080013.5	chr3	158801257	158801935	679	-	HAVANA	gene	NA	NA	ENSG00000272247.1	lncRNA	2	NA	OTTHUMG00000185566.1	NA	NA	NA	NA	NA	NA	NA	NA	NA	NA	NA
AC069224.2	chr3	160753428	160755142	1715	-	HAVANA	gene	NA	NA	ENSG00000260572.1	lncRNA	2	NA	OTTHUMG00000175842.1	NA	NA	NA	NA	NA	NA	NA	NA	NA	NA	NA
AC112491.1	chr3	161429112	161429613	502	+	HAVANA	gene	NA	NA	ENSG00000269888.1	lncRNA	2	NA	OTTHUMG00000183890.1	NA	NA	NA	NA	overlapping_locus	NA	NA	NA	NA	NA	NA
AC112770.1	chr3	161600438	161735399	134962	+	HAVANA	gene	NA	NA	ENSG00000288087.1	lncRNA	2	NA	OTTHUMG00000195420.1	NA	NA	NA	NA	NA	NA	NA	NA	NA	NA	NA
AC069243.1	chr3	168094049	168095087	1039	-	HAVANA	gene	NA	NA	ENSG00000286994.1	lncRNA	2	NA	OTTHUMG00000193946.1	NA	NA	NA	NA	overlapping_locus	NA	NA	NA	NA	NA	NA
AC007849.1	chr3	169613510	169623951	10442	-	HAVANA	gene	NA	NA	ENSG00000242795.2	lncRNA	1	NA	OTTHUMG00000158688.1	NA	NA	NA	NA	overlapping_locus	NA	NA	NA	NA	NA	NA
TERC	chr3	169764520	169765060	541	-	HAVANA	gene	NA	NA	ENSG00000270141.3	lncRNA	2	HGNC:11727	OTTHUMG00000184024.1	NA	NA	NA	NA	ncRNA_host	NA	NA	NA	NA	NA	NA
AC078802.1	chr3	169769649	169772043	2395	+	HAVANA	gene	NA	NA	ENSG00000269889.1	lncRNA	2	NA	OTTHUMG00000184026.1	NA	NA	NA	NA	NA	NA	NA	NA	NA	NA	NA
AC078795.1	chr3	169777192	169780334	3143	-	HAVANA	gene	NA	NA	ENSG00000269984.1	lncRNA	2	NA	OTTHUMG00000184028.1	NA	NA	NA	NA	NA	NA	NA	NA	NA	NA	NA
AC078795.3	chr3	169793495	169793966	472	+	HAVANA	gene	NA	NA	ENSG00000270135.1	lncRNA	2	NA	OTTHUMG00000184029.1	NA	NA	NA	NA	NA	NA	NA	NA	NA	NA	NA
AC078795.2	chr3	169794962	169796213	1252	+	HAVANA	gene	NA	NA	ENSG00000270096.1	lncRNA	2	NA	OTTHUMG00000184030.1	NA	NA	NA	NA	NA	NA	NA	NA	NA	NA	NA
AC008040.1	chr3	169939353	169966734	27382	-	HAVANA	gene	NA	NA	ENSG00000239219.2	lncRNA	1	NA	OTTHUMG00000158728.1	NA	NA	NA	NA	overlapping_locus	NA	NA	NA	NA	NA	NA
AC073288.2	chr3	170410512	170418615	8104	+	HAVANA	gene	NA	NA	ENSG00000242578.1	lncRNA	2	NA	OTTHUMG00000158939.1	NA	NA	NA	NA	NA	NA	NA	NA	NA	NA	NA
LINC01208	chr3	176415439	176867838	452400	-	HAVANA	gene	NA	NA	ENSG00000223715.3	lncRNA	1	HGNC:49639	OTTHUMG00000157301.1	NA	NA	NA	NA	overlapping_locus	NA	NA	NA	NA	NA	NA
AC117453.1	chr3	178164008	178385479	221472	-	HAVANA	gene	NA	NA	ENSG00000223930.7	lncRNA	1	NA	OTTHUMG00000157254.1	NA	NA	NA	NA	NA	NA	NA	NA	NA	NA	NA
AC007823.1	chr3	179340322	179341887	1566	+	HAVANA	gene	NA	NA	ENSG00000260743.1	lncRNA	2	NA	OTTHUMG00000175849.1	NA	NA	NA	NA	NA	NA	NA	NA	NA	NA	NA
AC007620.2	chr3	179396961	179399191	2231	+	HAVANA	gene	NA	NA	ENSG00000242539.2	lncRNA	2	NA	OTTHUMG00000133759.1	NA	NA	NA	NA	NA	NA	NA	NA	NA	NA	NA
AC007620.3	chr3	179405448	179405944	497	+	HAVANA	gene	NA	NA	ENSG00000272699.1	lncRNA	2	NA	OTTHUMG00000186088.1	NA	NA	NA	NA	NA	NA	NA	NA	NA	NA	NA
AC090425.3	chr3	179583262	179583762	501	-	HAVANA	gene	NA	NA	ENSG00000272910.1	lncRNA	2	NA	OTTHUMG00000186089.1	NA	NA	NA	NA	NA	NA	NA	NA	NA	NA	NA
AC090425.2	chr3	179584271	179584410	140	-	HAVANA	gene	NA	NA	ENSG00000272660.1	lncRNA	2	NA	OTTHUMG00000186090.1	NA	NA	NA	NA	NA	NA	NA	NA	NA	NA	NA
AC108734.4	chr3	180707589	180871005	163417	-	HAVANA	gene	NA	NA	ENSG00000285336.1	lncRNA	2	NA	OTTHUMG00000192437.1	NA	NA	NA	NA	overlapping_locus	NA	NA	NA	NA	NA	NA
YEATS2-AS1	chr3	183806457	183810783	4327	-	HAVANA	gene	NA	NA	ENSG00000233885.7	lncRNA	2	HGNC:41101	OTTHUMG00000156899.1	NA	NA	NA	NA	NA	NA	NA	NA	NA	NA	NA
AC131235.4	chr3	184132942	184133561	620	-	HAVANA	gene	NA	NA	ENSG00000273181.1	lncRNA	2	NA	OTTHUMG00000186108.1	NA	NA	NA	NA	NA	NA	NA	NA	NA	NA	NA
AC131235.3	chr3	184134019	184135238	1220	-	HAVANA	gene	NA	NA	ENSG00000272721.5	lncRNA	2	NA	OTTHUMG00000186109.1	NA	NA	NA	NA	NA	NA	NA	NA	NA	NA	NA
AC107294.2	chr3	184712245	184740104	27860	+	HAVANA	gene	NA	NA	ENSG00000272970.3	lncRNA	2	NA	OTTHUMG00000195984.1	NA	NA	NA	NA	NA	NA	NA	NA	NA	NA	NA
AC007920.2	chr3	187291272	187297933	6662	+	HAVANA	gene	NA	NA	ENSG00000283175.1	lncRNA	2	NA	OTTHUMG00000191675.1	NA	NA	NA	NA	NA	NA	NA	NA	NA	NA	NA
LPP-AS2	chr3	188151206	188154057	2852	-	HAVANA	gene	NA	NA	ENSG00000270959.1	lncRNA	2	HGNC:27952	OTTHUMG00000185119.1	NA	NA	NA	NA	NA	NA	NA	NA	NA	NA	NA
TPRG1-AS1	chr3	188941715	188947639	5925	-	HAVANA	gene	NA	NA	ENSG00000234076.1	lncRNA	1	HGNC:42391	OTTHUMG00000156324.1	NA	NA	NA	NA	NA	NA	NA	NA	NA	NA	NA
LINC00884	chr3	194487140	194521156	34017	+	HAVANA	gene	NA	NA	ENSG00000233058.2	lncRNA	1	HGNC:48570	OTTHUMG00000156037.1	NA	NA	NA	NA	NA	NA	NA	NA	NA	NA	NA
TMEM44-AS1	chr3	194584004	194590260	6257	+	HAVANA	gene	NA	NA	ENSG00000231770.6	lncRNA	1	HGNC:44272	OTTHUMG00000156027.1	NA	NA	NA	NA	NA	NA	NA	NA	NA	NA	NA
AC046143.1	chr3	194632923	194645401	12479	+	HAVANA	gene	NA	NA	ENSG00000229334.1	lncRNA	1	NA	OTTHUMG00000156018.1	NA	NA	NA	NA	NA	NA	NA	NA	NA	NA	NA
AC046143.2	chr3	194637505	194637664	160	-	HAVANA	gene	NA	NA	ENSG00000272707.1	lncRNA	2	NA	OTTHUMG00000186145.1	NA	NA	NA	NA	NA	NA	NA	NA	NA	NA	NA
XXYLT1-AS2	chr3	195147871	195152790	4920	+	HAVANA	gene	NA	NA	ENSG00000230266.1	lncRNA	1	HGNC:41154	OTTHUMG00000155916.1	NA	NA	NA	NA	NA	NA	NA	NA	NA	NA	NA
ACAP2-IT1	chr3	195280723	195282741	2019	-	HAVANA	gene	NA	NA	ENSG00000229325.1	lncRNA	2	HGNC:41426	OTTHUMG00000155905.1	NA	NA	NA	NA	overlapping_locus	NA	NA	NA	NA	NA	NA
MUC20-OT1	chr3	195658062	195739964	81903	+	HAVANA	gene	NA	NA	ENSG00000242086.8	lncRNA	1	HGNC:53807	OTTHUMG00000155834.1	NA	NA	NA	NA	overlapping_locus	NA	NA	NA	NA	NA	NA
TNK2-AS1	chr3	195908076	195913986	5911	+	HAVANA	gene	NA	NA	ENSG00000224614.2	lncRNA	2	HGNC:49093	OTTHUMG00000155738.1	NA	NA	NA	NA	NA	NA	NA	NA	NA	NA	NA
TM4SF19-AS1	chr3	196318330	196325570	7241	+	HAVANA	gene	NA	NA	ENSG00000235897.1	lncRNA	1	HGNC:41085	OTTHUMG00000155669.1	NA	NA	NA	NA	NA	NA	NA	NA	NA	NA	NA
UBXN7-AS1	chr3	196431385	196432530	1146	+	HAVANA	gene	NA	NA	ENSG00000225822.4	lncRNA	2	HGNC:41227	OTTHUMG00000155674.1	NA	NA	NA	NA	NA	NA	NA	NA	NA	NA	NA
AC117490.2	chr3	196474801	196475394	594	+	HAVANA	gene	NA	NA	ENSG00000273013.1	lncRNA	2	NA	OTTHUMG00000186157.1	NA	NA	NA	NA	NA	NA	NA	NA	NA	NA	NA
LINC01063	chr3	196631498	196632587	1090	-	HAVANA	gene	NA	NA	ENSG00000232065.1	lncRNA	2	HGNC:49092	OTTHUMG00000155570.1	NA	NA	NA	NA	NA	NA	NA	NA	NA	NA	NA
AC016949.1	chr3	196912646	196914579	1934	+	HAVANA	gene	NA	NA	ENSG00000230732.4	lncRNA	2	NA	OTTHUMG00000155528.1	NA	NA	NA	NA	overlapping_locus	NA	NA	NA	NA	NA	NA
NCBP2-AS1	chr3	196939877	196942534	2658	+	HAVANA	gene	NA	NA	ENSG00000225578.1	lncRNA	2	HGNC:40392	OTTHUMG00000155523.1	NA	NA	NA	NA	NA	NA	NA	NA	NA	NA	NA
MELTF-AS1	chr3	196999460	197004744	5285	+	HAVANA	gene	NA	NA	ENSG00000228109.1	lncRNA	1	HGNC:40373	OTTHUMG00000155519.1	NA	NA	NA	NA	NA	NA	NA	NA	NA	NA	NA
LINC02012	chr3	197505262	197506986	1725	-	HAVANA	gene	NA	NA	ENSG00000272989.1	lncRNA	2	HGNC:52847	OTTHUMG00000186169.1	NA	NA	NA	NA	NA	NA	NA	NA	NA	NA	NA
AC024560.4	chr3	197649303	197651482	2180	-	HAVANA	gene	NA	NA	ENSG00000286909.1	lncRNA	2	NA	OTTHUMG00000195286.1	NA	NA	NA	NA	NA	NA	NA	NA	NA	NA	NA
AC055764.2	chr3	197789700	197790369	670	+	HAVANA	gene	NA	NA	ENSG00000273375.1	lncRNA	2	NA	OTTHUMG00000186171.1	NA	NA	NA	NA	NA	NA	NA	NA	NA	NA	NA
AC135893.1	chr3	198027956	198035970	8015	-	HAVANA	gene	NA	NA	ENSG00000286755.1	lncRNA	2	NA	OTTHUMG00000195435.1	NA	NA	NA	NA	NA	NA	NA	NA	NA	NA	NA
AC253576.2	chr4	149738	150317	580	+	HAVANA	gene	NA	NA	ENSG00000275426.1	lncRNA	2	NA	OTTHUMG00000188626.1	NA	NA	NA	NA	NA	NA	NA	NA	NA	NA	NA
AC079140.6	chr4	307335	337433	30099	-	HAVANA	gene	NA	NA	ENSG00000286705.1	lncRNA	2	NA	OTTHUMG00000194359.1	NA	NA	NA	NA	NA	NA	NA	NA	NA	NA	NA
AC092574.1	chr4	416118	416537	420	-	HAVANA	gene	NA	NA	ENSG00000272885.1	lncRNA	2	NA	OTTHUMG00000186191.1	NA	NA	NA	NA	NA	NA	NA	NA	NA	NA	NA
AC107464.2	chr4	661209	661945	737	-	HAVANA	gene	NA	NA	ENSG00000272927.1	lncRNA	2	NA	OTTHUMG00000186193.1	NA	NA	NA	NA	NA	NA	NA	NA	NA	NA	NA
AC139887.4	chr4	757022	757740	719	-	HAVANA	gene	NA	NA	ENSG00000272588.1	lncRNA	2	NA	OTTHUMG00000186219.1	NA	NA	NA	NA	NA	NA	NA	NA	NA	NA	NA
AC139887.2	chr4	760202	781859	21658	-	HAVANA	gene	NA	NA	ENSG00000249592.6	lncRNA	1	NA	OTTHUMG00000160004.1	NA	NA	NA	NA	overlapping_locus	NA	NA	NA	NA	NA	NA
AC139887.1	chr4	764487	765074	588	-	HAVANA	gene	NA	NA	ENSG00000233799.1	lncRNA	1	NA	OTTHUMG00000150498.1	NA	NA	NA	NA	overlapping_locus	NA	NA	NA	NA	NA	NA
AC092535.4	chr4	1113639	1132977	19339	+	HAVANA	gene	NA	NA	ENSG00000251652.1	lncRNA	1	NA	OTTHUMG00000160168.1	NA	NA	NA	NA	ncRNA_host	NA	NA	NA	NA	NA	NA
AC092535.2	chr4	1151372	1153701	2330	+	HAVANA	gene	NA	NA	ENSG00000227189.2	lncRNA	2	NA	OTTHUMG00000118999.1	NA	NA	NA	NA	NA	NA	NA	NA	NA	NA	NA
AC092535.5	chr4	1167778	1168174	397	+	HAVANA	gene	NA	NA	ENSG00000273179.1	lncRNA	2	NA	OTTHUMG00000186224.1	NA	NA	NA	NA	NA	NA	NA	NA	NA	NA	NA
CTBP1-DT	chr4	1249300	1288291	38992	+	HAVANA	gene	NA	NA	ENSG00000196810.5	lncRNA	1	HGNC:28307	OTTHUMG00000160166.1	NA	NA	NA	NA	NA	NA	NA	NA	NA	NA	NA
AC078852.2	chr4	1356581	1358075	1495	+	HAVANA	gene	NA	NA	ENSG00000254094.1	lncRNA	2	NA	OTTHUMG00000163525.1	NA	NA	NA	NA	overlapping_locus	NA	NA	NA	NA	NA	NA
AC078852.1	chr4	1358479	1359461	983	+	HAVANA	gene	NA	NA	ENSG00000253399.1	lncRNA	2	NA	OTTHUMG00000163526.1	NA	NA	NA	NA	overlapping_locus	NA	NA	NA	NA	NA	NA
AC147067.1	chr4	1574062	1580253	6192	-	HAVANA	gene	NA	NA	ENSG00000244459.2	lncRNA	2	NA	OTTHUMG00000158335.1	NA	NA	NA	NA	NA	NA	NA	NA	NA	NA	NA
AC016773.2	chr4	1712821	1715945	3125	+	HAVANA	gene	NA	NA	ENSG00000270195.2	lncRNA	2	NA	OTTHUMG00000185171.1	NA	NA	NA	NA	overlapping_locus	NA	NA	NA	NA	NA	NA
NOP14-AS1	chr4	2934882	2961738	26857	+	HAVANA	gene	NA	NA	ENSG00000249673.7	lncRNA	1	HGNC:20205	OTTHUMG00000160136.1	NA	NA	NA	NA	NA	NA	NA	NA	NA	NA	NA
AC105415.1	chr4	4321962	4334182	12221	+	HAVANA	gene	NA	NA	ENSG00000248516.1	lncRNA	2	NA	OTTHUMG00000160206.1	NA	NA	NA	NA	NA	NA	NA	NA	NA	NA	NA
STX18-IT1	chr4	4476121	4481700	5580	-	HAVANA	gene	NA	NA	ENSG00000248221.1	lncRNA	2	HGNC:41415	OTTHUMG00000159966.1	NA	NA	NA	NA	overlapping_locus	NA	NA	NA	NA	NA	NA
STX18-AS1	chr4	4542131	4787359	245229	+	HAVANA	gene	NA	NA	ENSG00000247708.8	lncRNA	2	HGNC:48877	OTTHUMG00000159923.1	NA	NA	NA	NA	NA	NA	NA	NA	NA	NA	NA
LINC02482	chr4	6648695	6673965	25271	-	HAVANA	gene	NA	NA	ENSG00000251580.3	lncRNA	2	HGNC:53458	OTTHUMG00000162381.1	NA	NA	NA	NA	NA	NA	NA	NA	NA	NA	NA
LINC02481	chr4	6687448	6690519	3072	-	HAVANA	gene	NA	NA	ENSG00000246526.2	lncRNA	2	HGNC:27958	OTTHUMG00000160124.1	NA	NA	NA	NA	NA	NA	NA	NA	NA	NA	NA
AC097382.3	chr4	6985926	6987036	1111	-	HAVANA	gene	NA	NA	ENSG00000287104.1	lncRNA	2	NA	OTTHUMG00000193864.1	NA	NA	NA	NA	NA	NA	NA	NA	NA	NA	NA
AC097382.1	chr4	6995341	6998958	3618	+	HAVANA	gene	NA	NA	ENSG00000187904.3	lncRNA	2	NA	OTTHUMG00000152568.1	NA	NA	NA	NA	overlapping_locus	NA	NA	NA	NA	NA	NA
AC104825.1	chr4	8355090	8358338	3249	-	HAVANA	gene	NA	NA	ENSG00000251615.3	lncRNA	2	NA	OTTHUMG00000160053.1	NA	NA	NA	NA	NA	NA	NA	NA	NA	NA	NA
AC108519.1	chr4	9034519	9381269	346751	-	HAVANA	gene	NA	NA	ENSG00000288075.1	lncRNA	2	NA	OTTHUMG00000193553.1	NA	NA	NA	NA	NA	NA	NA	NA	NA	NA	NA
AC105916.2	chr4	9567474	9691786	124313	-	HAVANA	gene	NA	NA	ENSG00000287117.1	lncRNA	2	NA	OTTHUMG00000194110.1	NA	NA	NA	NA	NA	NA	NA	NA	NA	NA	NA
AC006230.1	chr4	11426874	11467802	40929	+	HAVANA	gene	NA	NA	ENSG00000287778.1	lncRNA	2	NA	OTTHUMG00000195191.1	NA	NA	NA	NA	NA	NA	NA	NA	NA	NA	NA
AC092546.1	chr4	14164455	14242813	78359	+	HAVANA	gene	NA	NA	ENSG00000249988.1	lncRNA	1	NA	OTTHUMG00000160103.1	NA	NA	NA	NA	NA	NA	NA	NA	NA	NA	NA
AC006296.3	chr4	14359400	14453625	94226	+	HAVANA	gene	NA	NA	ENSG00000287360.1	lncRNA	2	NA	OTTHUMG00000194881.1	NA	NA	NA	NA	NA	NA	NA	NA	NA	NA	NA
CPEB2-DT	chr4	14909961	15002045	92085	-	HAVANA	gene	NA	NA	ENSG00000247624.6	lncRNA	2	HGNC:49082	OTTHUMG00000160381.1	NA	NA	NA	NA	NA	NA	NA	NA	NA	NA	NA
C1QTNF7-AS1	chr4	15004942	15427914	422973	-	HAVANA	gene	NA	NA	ENSG00000249252.5	lncRNA	2	HGNC:40683	OTTHUMG00000160132.1	NA	NA	NA	NA	overlapping_locus	NA	NA	NA	NA	NA	NA
AC099550.1	chr4	15358141	15420032	61892	-	HAVANA	gene	NA	NA	ENSG00000251379.1	lncRNA	2	NA	OTTHUMG00000160269.1	NA	NA	NA	NA	overlapping_locus	NA	NA	NA	NA	NA	NA
AC116651.1	chr4	15563698	15564253	556	-	HAVANA	gene	NA	NA	ENSG00000273133.1	lncRNA	2	NA	OTTHUMG00000186247.1	NA	NA	NA	NA	NA	NA	NA	NA	NA	NA	NA
TAPT1-AS1	chr4	16226685	16320140	93456	+	HAVANA	gene	NA	NA	ENSG00000263327.6	lncRNA	2	HGNC:26832	OTTHUMG00000160321.1	NA	NA	NA	NA	overlapping_locus	NA	NA	NA	NA	NA	NA
AC006160.1	chr4	17586267	17614585	28319	-	HAVANA	gene	NA	NA	ENSG00000249502.3	lncRNA	2	NA	OTTHUMG00000160283.1	NA	NA	NA	NA	NA	NA	NA	NA	NA	NA	NA
SLIT2-IT1	chr4	20392154	20394856	2703	+	HAVANA	gene	NA	NA	ENSG00000248228.2	lncRNA	2	HGNC:41383	OTTHUMG00000160239.1	NA	NA	NA	NA	overlapping_locus	NA	NA	NA	NA	NA	NA
SEPSECS-AS1	chr4	25160641	25201440	40800	+	HAVANA	gene	NA	NA	ENSG00000281501.1	lncRNA	2	HGNC:27737	OTTHUMG00000189520.1	NA	NA	NA	NA	overlapping_locus	NA	NA	NA	NA	NA	NA
AC104662.1	chr4	25220403	25220913	511	+	HAVANA	gene	NA	NA	ENSG00000271172.1	lncRNA	2	NA	OTTHUMG00000185111.1	NA	NA	NA	NA	overlapping_locus	NA	NA	NA	NA	NA	NA
STIM2-AS1	chr4	26859806	26860632	827	-	HAVANA	gene	NA	NA	ENSG00000240005.6	lncRNA	2	HGNC:40879	OTTHUMG00000159680.1	NA	NA	NA	NA	NA	NA	NA	NA	NA	NA	NA
AC027607.1	chr4	37588087	37588875	789	-	HAVANA	gene	NA	NA	ENSG00000248936.1	lncRNA	2	NA	OTTHUMG00000160390.1	NA	NA	NA	NA	NA	NA	NA	NA	NA	NA	NA
LINC01259	chr4	38509767	38518056	8290	+	HAVANA	gene	NA	NA	ENSG00000249667.1	lncRNA	2	HGNC:49899	OTTHUMG00000160486.1	NA	NA	NA	NA	NA	NA	NA	NA	NA	NA	NA
KLF3-AS1	chr4	38602438	38664914	62477	-	HAVANA	gene	NA	NA	ENSG00000231160.10	lncRNA	2	HGNC:25796	OTTHUMG00000160386.1	NA	NA	NA	NA	overlapping_locus	NA	NA	NA	NA	NA	NA
UGDH-AS1	chr4	39528019	39594707	66689	+	HAVANA	gene	NA	NA	ENSG00000249348.1	lncRNA	2	HGNC:40601	OTTHUMG00000160540.1	NA	NA	NA	NA	NA	NA	NA	NA	NA	NA	NA
AC021148.3	chr4	39539395	39546073	6679	-	HAVANA	gene	NA	NA	ENSG00000287262.1	lncRNA	2	NA	OTTHUMG00000195548.1	NA	NA	NA	NA	NA	NA	NA	NA	NA	NA	NA
AC108471.3	chr4	39639107	39666879	27773	+	HAVANA	gene	NA	NA	ENSG00000255458.7	lncRNA	1	NA	OTTHUMG00000166290.1	NA	NA	NA	NA	NA	NA	NA	NA	NA	NA	NA
AC095057.3	chr4	40166675	40167831	1157	+	HAVANA	gene	NA	NA	ENSG00000260296.1	lncRNA	2	NA	OTTHUMG00000176303.1	NA	NA	NA	NA	NA	NA	NA	NA	NA	NA	NA
AC095057.4	chr4	40187170	40190464	3295	+	HAVANA	gene	NA	NA	ENSG00000286089.1	lncRNA	2	NA	OTTHUMG00000193020.1	NA	NA	NA	NA	NA	NA	NA	NA	NA	NA	NA
AC108210.1	chr4	41883060	41935075	52016	-	HAVANA	gene	NA	NA	ENSG00000249771.2	lncRNA	1	NA	OTTHUMG00000160529.1	NA	NA	NA	NA	NA	NA	NA	NA	NA	NA	NA
AC106052.1	chr4	41988741	41989237	497	-	HAVANA	gene	NA	NA	ENSG00000272862.1	lncRNA	2	NA	OTTHUMG00000186264.1	NA	NA	NA	NA	NA	NA	NA	NA	NA	NA	NA
AC096734.2	chr4	42657496	42657928	433	+	HAVANA	gene	NA	NA	ENSG00000260519.1	lncRNA	2	NA	OTTHUMG00000176274.1	NA	NA	NA	NA	NA	NA	NA	NA	NA	NA	NA
AC096586.2	chr4	44693946	44694386	441	-	HAVANA	gene	NA	NA	ENSG00000273369.1	lncRNA	2	NA	OTTHUMG00000186267.1	NA	NA	NA	NA	overlapping_locus	NA	NA	NA	NA	NA	NA
AC096586.1	chr4	44704405	44704965	561	+	HAVANA	gene	NA	NA	ENSG00000272936.1	lncRNA	2	NA	OTTHUMG00000186268.1	NA	NA	NA	NA	NA	NA	NA	NA	NA	NA	NA
AC107068.1	chr4	47840122	47844339	4218	-	HAVANA	gene	NA	NA	ENSG00000259959.1	lncRNA	2	NA	OTTHUMG00000176325.1	NA	NA	NA	NA	NA	NA	NA	NA	NA	NA	NA
AC027271.1	chr4	51918772	51919381	610	+	HAVANA	gene	NA	NA	ENSG00000272576.1	lncRNA	2	NA	OTTHUMG00000186275.1	NA	NA	NA	NA	NA	NA	NA	NA	NA	NA	NA
USP46-AS1	chr4	52659406	52661668	2263	+	HAVANA	gene	NA	NA	ENSG00000248866.1	lncRNA	2	HGNC:43991	OTTHUMG00000160639.1	NA	NA	NA	NA	NA	NA	NA	NA	NA	NA	NA
LINC01618	chr4	52712394	52866821	154428	+	HAVANA	gene	NA	NA	ENSG00000250302.3	lncRNA	2	HGNC:27195	OTTHUMG00000160696.1	NA	NA	NA	NA	overlapping_locus	NA	NA	NA	NA	NA	NA
DANCR	chr4	52712404	52720351	7948	+	HAVANA	gene	NA	NA	ENSG00000226950.7	lncRNA	2	HGNC:28964	OTTHUMG00000154670.1	NA	NA	NA	NA	overlapping_locus	NA	NA	NA	NA	NA	NA
SRD5A3-AS1	chr4	55363971	55395847	31877	-	HAVANA	gene	NA	NA	ENSG00000249700.9	lncRNA	2	HGNC:44138	OTTHUMG00000160655.1	NA	NA	NA	NA	NA	NA	NA	NA	NA	NA	NA
AC110611.1	chr4	55889743	55903177	13435	-	HAVANA	gene	NA	NA	ENSG00000286599.1	lncRNA	2	NA	OTTHUMG00000195564.1	NA	NA	NA	NA	NA	NA	NA	NA	NA	NA	NA
AC110611.2	chr4	55938153	55947996	9844	-	HAVANA	gene	NA	NA	ENSG00000287382.1	lncRNA	2	NA	OTTHUMG00000194819.1	NA	NA	NA	NA	NA	NA	NA	NA	NA	NA	NA
AC068620.1	chr4	56387625	56388153	529	+	HAVANA	gene	NA	NA	ENSG00000269921.1	lncRNA	2	NA	OTTHUMG00000183997.1	NA	NA	NA	NA	NA	NA	NA	NA	NA	NA	NA
AC068620.2	chr4	56396312	56396871	560	+	HAVANA	gene	NA	NA	ENSG00000270147.1	lncRNA	2	NA	OTTHUMG00000183998.1	NA	NA	NA	NA	NA	NA	NA	NA	NA	NA	NA
AC069307.1	chr4	56960927	56961373	447	-	HAVANA	gene	NA	NA	ENSG00000269949.1	lncRNA	2	NA	OTTHUMG00000184001.1	NA	NA	NA	NA	NA	NA	NA	NA	NA	NA	NA
AC104137.1	chr4	65702202	65705553	3352	+	HAVANA	gene	NA	NA	ENSG00000248479.1	lncRNA	2	NA	OTTHUMG00000160709.1	NA	NA	NA	NA	NA	NA	NA	NA	NA	NA	NA
AC104806.2	chr4	67417305	67468251	50947	-	HAVANA	gene	NA	NA	ENSG00000250075.7	lncRNA	2	NA	OTTHUMG00000160726.1	NA	NA	NA	NA	ncRNA_host	NA	NA	NA	NA	NA	NA
UBA6-AS1	chr4	67701209	68080952	379744	+	HAVANA	gene	NA	NA	ENSG00000248049.7	lncRNA	2	HGNC:49083	OTTHUMG00000160769.1	NA	NA	NA	NA	overlapping_locus	NA	NA	NA	NA	NA	NA
AC111000.4	chr4	69182100	69216766	34667	+	HAVANA	gene	NA	NA	ENSG00000250696.5	lncRNA	2	NA	OTTHUMG00000161622.1	NA	NA	NA	NA	overlapping_locus	NA	NA	NA	NA	NA	NA
AC009570.1	chr4	70703747	70704491	745	-	HAVANA	gene	NA	NA	ENSG00000272986.1	lncRNA	2	NA	OTTHUMG00000186293.1	NA	NA	NA	NA	NA	NA	NA	NA	NA	NA	NA
AC053527.2	chr4	73259209	73317953	58745	+	HAVANA	gene	NA	NA	ENSG00000250220.1	lncRNA	2	NA	OTTHUMG00000160836.1	NA	NA	NA	NA	ncRNA_host	NA	NA	NA	NA	NA	NA
LINC01094	chr4	78638780	78683185	44406	+	HAVANA	gene	NA	NA	ENSG00000251442.6	lncRNA	2	HGNC:49219	OTTHUMG00000160897.1	NA	NA	NA	NA	NA	NA	NA	NA	NA	NA	NA
AC112253.2	chr4	78669690	78691671	21982	-	HAVANA	gene	NA	NA	ENSG00000287632.1	lncRNA	2	NA	OTTHUMG00000194774.1	NA	NA	NA	NA	NA	NA	NA	NA	NA	NA	NA
AC098818.2	chr4	78773654	78775973	2320	-	HAVANA	gene	NA	NA	ENSG00000260278.1	lncRNA	2	NA	OTTHUMG00000175992.1	NA	NA	NA	NA	NA	NA	NA	NA	NA	NA	NA
LINC01088	chr4	78939485	79309673	370189	+	HAVANA	gene	NA	NA	ENSG00000249307.7	lncRNA	2	HGNC:49148	OTTHUMG00000160858.1	NA	NA	NA	NA	NA	NA	NA	NA	NA	NA	NA
LINC00989	chr4	79491802	79623479	131678	+	HAVANA	gene	NA	NA	ENSG00000250334.6	lncRNA	2	HGNC:48918	OTTHUMG00000160884.1	NA	NA	NA	NA	NA	NA	NA	NA	NA	NA	NA
LINC02469	chr4	79663761	79696837	33077	+	HAVANA	gene	NA	NA	ENSG00000248408.1	lncRNA	2	HGNC:53408	OTTHUMG00000161747.1	NA	NA	NA	NA	NA	NA	NA	NA	NA	NA	NA
AC124016.2	chr4	82374301	82384027	9727	+	HAVANA	gene	NA	NA	ENSG00000272677.1	lncRNA	2	NA	OTTHUMG00000186309.1	NA	NA	NA	NA	NA	NA	NA	NA	NA	NA	NA
THAP9-AS1	chr4	82893009	82900960	7952	-	HAVANA	gene	NA	NA	ENSG00000251022.6	lncRNA	2	HGNC:44172	OTTHUMG00000160729.1	NA	NA	NA	NA	overlapping_locus	NA	NA	NA	NA	NA	NA
AC114781.2	chr4	83233512	83247213	13702	-	HAVANA	gene	NA	NA	ENSG00000250057.1	lncRNA	1	NA	OTTHUMG00000161156.1	NA	NA	NA	NA	NA	NA	NA	NA	NA	NA	NA
WDFY3-AS2	chr4	84965534	85011277	45744	+	HAVANA	gene	NA	NA	ENSG00000180769.10	lncRNA	2	HGNC:21603	OTTHUMG00000141281.1	NA	NA	NA	NA	NA	NA	NA	NA	NA	NA	NA
AC093827.4	chr4	86924630	86936202	11573	-	HAVANA	gene	NA	NA	ENSG00000284968.1	lncRNA	2	NA	OTTHUMG00000192456.1	NA	NA	NA	NA	overlapping_locus	NA	NA	NA	NA	NA	NA
AC108516.2	chr4	87317170	87345210	28041	-	HAVANA	gene	NA	NA	ENSG00000255723.1	lncRNA	2	NA	OTTHUMG00000168283.1	NA	NA	NA	NA	overlapping_locus	NA	NA	NA	NA	NA	NA
PPM1K-DT	chr4	88284507	88331421	46915	+	HAVANA	gene	NA	NA	ENSG00000246375.3	lncRNA	2	HGNC:54093	OTTHUMG00000160984.1	NA	NA	NA	NA	NA	NA	NA	NA	NA	NA	NA
FAM13A-AS1	chr4	88709298	88730103	20806	+	HAVANA	gene	NA	NA	ENSG00000248019.3	lncRNA	2	HGNC:19370	OTTHUMG00000161035.1	NA	NA	NA	NA	ncRNA_host	NA	NA	NA	NA	NA	NA
AC104785.1	chr4	89119284	89119871	588	+	HAVANA	gene	NA	NA	ENSG00000270720.1	lncRNA	2	NA	OTTHUMG00000185169.1	NA	NA	NA	NA	NA	NA	NA	NA	NA	NA	NA
SNCA-AS1	chr4	89836408	89841978	5571	+	HAVANA	gene	NA	NA	ENSG00000247775.2	lncRNA	2	HGNC:50600	OTTHUMG00000161186.1	NA	NA	NA	NA	NA	NA	NA	NA	NA	NA	NA
AC106881.1	chr4	95549129	95552457	3329	+	HAVANA	gene	NA	NA	ENSG00000271474.1	lncRNA	2	NA	OTTHUMG00000185100.1	NA	NA	NA	NA	NA	NA	NA	NA	NA	NA	NA
AC114811.2	chr4	98658904	98664550	5647	+	HAVANA	gene	NA	NA	ENSG00000260641.1	lncRNA	2	NA	OTTHUMG00000175889.1	NA	NA	NA	NA	NA	NA	NA	NA	NA	NA	NA
AC019131.2	chr4	99067256	99068125	870	-	HAVANA	gene	NA	NA	ENSG00000272777.1	lncRNA	2	NA	OTTHUMG00000186323.1	NA	NA	NA	NA	NA	NA	NA	NA	NA	NA	NA
AP002026.1	chr4	99088805	99301356	212552	+	HAVANA	gene	NA	NA	ENSG00000246090.7	lncRNA	2	NA	OTTHUMG00000161232.1	NA	NA	NA	NA	NA	NA	NA	NA	NA	NA	NA
H2AZ1-DT	chr4	99950006	100195099	245094	+	HAVANA	gene	NA	NA	ENSG00000245322.7	lncRNA	1	HGNC:40271	OTTHUMG00000161022.1	NA	NA	NA	NA	overlapping_locus	NA	NA	NA	NA	NA	NA
AP001816.1	chr4	101347780	101348883	1104	+	HAVANA	gene	NA	NA	ENSG00000254531.1	lncRNA	1	NA	OTTHUMG00000166283.1	NA	NA	NA	NA	NA	NA	NA	NA	NA	NA	NA
AC098487.1	chr4	102418602	102450010	31409	-	HAVANA	gene	NA	NA	ENSG00000248161.5	lncRNA	2	NA	OTTHUMG00000131122.1	NA	NA	NA	NA	overlapping_locus	NA	NA	NA	NA	NA	NA
UBE2D3-AS1	chr4	102828055	102844075	16021	+	HAVANA	gene	NA	NA	ENSG00000246560.2	lncRNA	2	HGNC:54095	OTTHUMG00000161016.1	NA	NA	NA	NA	NA	NA	NA	NA	NA	NA	NA
AC004053.1	chr4	104653874	104966793	312920	-	HAVANA	gene	NA	NA	ENSG00000248242.1	lncRNA	2	NA	OTTHUMG00000161052.1	NA	NA	NA	NA	overlapping_locus	NA	NA	NA	NA	NA	NA
AC004069.1	chr4	105137280	105140619	3340	-	HAVANA	gene	NA	NA	ENSG00000251259.1	lncRNA	2	NA	OTTHUMG00000160994.1	NA	NA	NA	NA	NA	NA	NA	NA	NA	NA	NA
AC096564.1	chr4	107863473	107989679	126207	-	HAVANA	gene	NA	NA	ENSG00000245293.3	lncRNA	2	NA	OTTHUMG00000161085.1	NA	NA	NA	NA	overlapping_locus	NA	NA	NA	NA	NA	NA
LEF1-AS1	chr4	108167525	108258037	90513	+	HAVANA	gene	NA	NA	ENSG00000232021.7	lncRNA	2	HGNC:40339	OTTHUMG00000161028.1	NA	NA	NA	NA	NA	NA	NA	NA	NA	NA	NA
RPL34-AS1	chr4	108538190	108620460	82271	-	HAVANA	gene	NA	NA	ENSG00000234492.4	lncRNA	2	HGNC:26749	OTTHUMG00000161030.1	NA	NA	NA	NA	NA	NA	NA	NA	NA	NA	NA
AC107071.1	chr4	108669949	108678874	8926	+	HAVANA	gene	NA	NA	ENSG00000286136.2	lncRNA	2	NA	OTTHUMG00000192921.1	NA	NA	NA	NA	NA	NA	NA	NA	NA	NA	NA
SEC24B-AS1	chr4	109347475	109433817	86343	-	HAVANA	gene	NA	NA	ENSG00000247950.7	lncRNA	2	HGNC:44003	OTTHUMG00000161048.1	NA	NA	NA	NA	NA	NA	NA	NA	NA	NA	NA
AC004067.1	chr4	109692004	109692703	700	+	HAVANA	gene	NA	NA	ENSG00000273447.1	lncRNA	2	NA	OTTHUMG00000186339.1	NA	NA	NA	NA	NA	NA	NA	NA	NA	NA	NA
AC126283.1	chr4	109815047	109815410	364	-	HAVANA	gene	NA	NA	ENSG00000272795.1	lncRNA	2	NA	OTTHUMG00000186340.1	NA	NA	NA	NA	NA	NA	NA	NA	NA	NA	NA
AC109347.1	chr4	112229561	112231596	2036	-	HAVANA	gene	NA	NA	ENSG00000260526.1	lncRNA	2	NA	OTTHUMG00000176315.1	NA	NA	NA	NA	NA	NA	NA	NA	NA	NA	NA
AC109347.2	chr4	112272968	112273316	349	-	HAVANA	gene	NA	NA	ENSG00000272567.1	lncRNA	2	NA	OTTHUMG00000186344.1	NA	NA	NA	NA	NA	NA	NA	NA	NA	NA	NA
SNHG8	chr4	118278709	118285316	6608	+	HAVANA	gene	NA	NA	ENSG00000269893.8	lncRNA	2	HGNC:33098	OTTHUMG00000183991.1	NA	NA	NA	NA	ncRNA_host	NA	NA	NA	NA	NA	NA
AC073475.1	chr4	120066958	120564789	497832	+	HAVANA	gene	NA	NA	ENSG00000250938.6	lncRNA	2	NA	OTTHUMG00000161124.1	NA	NA	NA	NA	overlapping_locus	NA	NA	NA	NA	NA	NA
AC021205.3	chr4	122879778	122885805	6028	-	HAVANA	gene	NA	NA	ENSG00000273007.2	lncRNA	2	NA	OTTHUMG00000186036.1	NA	NA	NA	NA	NA	NA	NA	NA	NA	NA	NA
LINC01091	chr4	123539026	123962698	423673	+	HAVANA	gene	NA	NA	ENSG00000249464.6	lncRNA	2	HGNC:27721	OTTHUMG00000161162.1	NA	NA	NA	NA	NA	NA	NA	NA	NA	NA	NA
LINC02516	chr4	124499940	124558445	58506	-	HAVANA	gene	NA	NA	ENSG00000261083.3	lncRNA	2	HGNC:53505	OTTHUMG00000176090.1	NA	NA	NA	NA	NA	NA	NA	NA	NA	NA	NA
AC093591.2	chr4	127840198	127844040	3843	-	HAVANA	gene	NA	NA	ENSG00000261668.1	lncRNA	2	NA	OTTHUMG00000176114.1	NA	NA	NA	NA	NA	NA	NA	NA	NA	NA	NA
LINC02615	chr4	128292751	128519398	226648	+	HAVANA	gene	NA	NA	ENSG00000251432.7	lncRNA	2	HGNC:53402	OTTHUMG00000161321.1	NA	NA	NA	NA	NA	NA	NA	NA	NA	NA	NA
AC096711.2	chr4	131930031	131975952	45922	-	HAVANA	gene	NA	NA	ENSG00000251555.1	lncRNA	2	NA	OTTHUMG00000161235.1	NA	NA	NA	NA	NA	NA	NA	NA	NA	NA	NA
LINC02511	chr4	136795919	137212799	416881	-	HAVANA	gene	NA	NA	ENSG00000248869.7	lncRNA	2	HGNC:53500	OTTHUMG00000161243.1	NA	NA	NA	NA	NA	NA	NA	NA	NA	NA	NA
AC109927.1	chr4	138819954	139012646	192693	-	HAVANA	gene	NA	NA	ENSG00000250195.1	lncRNA	2	NA	OTTHUMG00000161774.1	NA	NA	NA	NA	overlapping_locus	NA	NA	NA	NA	NA	NA
AC097376.3	chr4	139411927	139454034	42108	-	HAVANA	gene	NA	NA	ENSG00000273247.5	lncRNA	2	NA	OTTHUMG00000186367.1	NA	NA	NA	NA	overlapping_locus	NA	NA	NA	NA	NA	NA
AC108053.1	chr4	139763080	139770391	7312	+	HAVANA	gene	NA	NA	ENSG00000286320.1	lncRNA	2	NA	OTTHUMG00000195167.1	NA	NA	NA	NA	NA	NA	NA	NA	NA	NA	NA
SCOC-AS1	chr4	140283724	140373403	89680	-	HAVANA	gene	NA	NA	ENSG00000196951.11	lncRNA	2	HGNC:50601	OTTHUMG00000161377.1	NA	NA	NA	NA	overlapping_locus	NA	NA	NA	NA	NA	NA
AC096733.3	chr4	140756528	140757921	1394	+	HAVANA	gene	NA	NA	ENSG00000273472.1	lncRNA	2	NA	OTTHUMG00000186399.1	NA	NA	NA	NA	NA	NA	NA	NA	NA	NA	NA
AC097504.2	chr4	141430831	141431284	454	+	HAVANA	gene	NA	NA	ENSG00000272632.1	lncRNA	2	NA	OTTHUMG00000186403.1	NA	NA	NA	NA	NA	NA	NA	NA	NA	NA	NA
AC139720.1	chr4	142566019	142660950	94932	+	HAVANA	gene	NA	NA	ENSG00000249806.1	lncRNA	2	NA	OTTHUMG00000161342.1	NA	NA	NA	NA	NA	NA	NA	NA	NA	NA	NA
AC104596.1	chr4	142933195	143184861	251667	-	HAVANA	gene	NA	NA	ENSG00000250326.2	lncRNA	1	NA	OTTHUMG00000161406.1	NA	NA	NA	NA	NA	NA	NA	NA	NA	NA	NA
AC107223.1	chr4	143559457	144343750	784294	+	HAVANA	gene	NA	NA	ENSG00000251600.8	lncRNA	2	NA	OTTHUMG00000161311.1	NA	NA	NA	NA	overlapping_locus	NA	NA	NA	NA	NA	NA
HHIP-AS1	chr4	144642922	144661357	18436	-	HAVANA	gene	NA	NA	ENSG00000248890.2	lncRNA	2	HGNC:44182	OTTHUMG00000161429.1	NA	NA	NA	NA	NA	NA	NA	NA	NA	NA	NA
AC095055.1	chr4	151139991	151141103	1113	+	HAVANA	gene	NA	NA	ENSG00000270681.1	lncRNA	2	NA	OTTHUMG00000161448.1	NA	NA	NA	NA	NA	NA	NA	NA	NA	NA	NA
AC104819.3	chr4	151333775	151353224	19450	-	HAVANA	gene	NA	NA	ENSG00000270265.1	lncRNA	2	NA	OTTHUMG00000185256.1	NA	NA	NA	NA	NA	NA	NA	NA	NA	NA	NA
FAM160A1-DT	chr4	151407551	151408835	1285	-	HAVANA	gene	NA	NA	ENSG00000251611.1	lncRNA	1	HGNC:53123	OTTHUMG00000161670.1	NA	NA	NA	NA	NA	NA	NA	NA	NA	NA	NA
LINC02273	chr4	152090459	152104720	14262	+	HAVANA	gene	NA	NA	ENSG00000245954.8	lncRNA	2	HGNC:53188	OTTHUMG00000161715.1	NA	NA	NA	NA	NA	NA	NA	NA	NA	NA	NA
AC080078.1	chr4	152308283	152309983	1701	-	HAVANA	gene	NA	NA	ENSG00000270302.1	lncRNA	2	NA	OTTHUMG00000185254.1	NA	NA	NA	NA	NA	NA	NA	NA	NA	NA	NA
MIR4453HG	chr4	152536264	152539263	3000	+	HAVANA	gene	NA	NA	ENSG00000268471.6	lncRNA	2	HGNC:25288	OTTHUMG00000161466.1	NA	NA	NA	NA	ncRNA_host	NA	NA	NA	NA	NA	NA
AC093599.2	chr4	152934516	152936761	2246	-	HAVANA	gene	NA	NA	ENSG00000287642.1	lncRNA	2	NA	OTTHUMG00000194846.1	NA	NA	NA	NA	NA	NA	NA	NA	NA	NA	NA
AC093599.1	chr4	153034211	153091563	57353	+	HAVANA	gene	NA	NA	ENSG00000249022.2	lncRNA	2	NA	OTTHUMG00000161522.1	NA	NA	NA	NA	NA	NA	NA	NA	NA	NA	NA
AC020703.1	chr4	153720327	153727722	7396	+	HAVANA	gene	NA	NA	ENSG00000249309.1	lncRNA	2	NA	OTTHUMG00000161558.1	NA	NA	NA	NA	NA	NA	NA	NA	NA	NA	NA
AC079298.3	chr4	153948718	154300500	351783	+	HAVANA	gene	NA	NA	ENSG00000280241.4	lncRNA	2	NA	OTTHUMG00000189143.1	NA	NA	NA	NA	NA	NA	NA	NA	NA	NA	NA
AC093817.2	chr4	157568731	157824256	255526	-	HAVANA	gene	NA	NA	ENSG00000286133.2	lncRNA	2	NA	OTTHUMG00000193158.1	NA	NA	NA	NA	ncRNA_host	NA	NA	NA	NA	NA	NA
AC084740.1	chr4	157929071	158094763	165693	-	HAVANA	gene	NA	NA	ENSG00000287226.1	lncRNA	2	NA	OTTHUMG00000194905.1	NA	NA	NA	NA	NA	NA	NA	NA	NA	NA	NA
FAM198B-AS1	chr4	158170752	158202877	32126	+	HAVANA	gene	NA	NA	ENSG00000248429.5	lncRNA	2	HGNC:53132	OTTHUMG00000161654.1	NA	NA	NA	NA	overlapping_locus	NA	NA	NA	NA	NA	NA
AC098679.4	chr4	158262995	158270211	7217	+	HAVANA	gene	NA	NA	ENSG00000286558.1	lncRNA	2	NA	OTTHUMG00000195572.1	NA	NA	NA	NA	NA	NA	NA	NA	NA	NA	NA
AC093788.1	chr4	163529771	163530697	927	+	HAVANA	gene	NA	NA	ENSG00000273449.1	lncRNA	2	NA	OTTHUMG00000186411.1	NA	NA	NA	NA	NA	NA	NA	NA	NA	NA	NA
AC105285.1	chr4	173094868	173169652	74785	-	HAVANA	gene	NA	NA	ENSG00000245213.7	lncRNA	2	NA	OTTHUMG00000160808.1	NA	NA	NA	NA	NA	NA	NA	NA	NA	NA	NA
AC097534.1	chr4	173322206	173329694	7489	-	HAVANA	gene	NA	NA	ENSG00000248774.1	lncRNA	2	NA	OTTHUMG00000160797.1	NA	NA	NA	NA	NA	NA	NA	NA	NA	NA	NA
SAP30-DT	chr4	173349543	173370721	21179	-	HAVANA	gene	NA	NA	ENSG00000272870.3	lncRNA	2	HGNC:54424	OTTHUMG00000186433.1	NA	NA	NA	NA	NA	NA	NA	NA	NA	NA	NA
AC093849.4	chr4	173397770	173409559	11790	+	HAVANA	gene	NA	NA	ENSG00000288025.1	lncRNA	2	NA	OTTHUMG00000195574.1	NA	NA	NA	NA	NA	NA	NA	NA	NA	NA	NA
AC093849.3	chr4	173445033	173446596	1564	+	HAVANA	gene	NA	NA	ENSG00000286226.1	lncRNA	2	NA	OTTHUMG00000193055.1	NA	NA	NA	NA	NA	NA	NA	NA	NA	NA	NA
AC093849.2	chr4	173509633	173511764	2132	+	HAVANA	gene	NA	NA	ENSG00000286039.1	lncRNA	2	NA	OTTHUMG00000192679.1	NA	NA	NA	NA	NA	NA	NA	NA	NA	NA	NA
HAND2-AS1	chr4	173527270	173659696	132427	+	HAVANA	gene	NA	NA	ENSG00000237125.10	lncRNA	1	HGNC:48872	OTTHUMG00000160783.1	NA	NA	NA	NA	NA	NA	NA	NA	NA	NA	NA
AC019163.1	chr4	176308268	176320458	12191	-	HAVANA	gene	NA	NA	ENSG00000248980.1	lncRNA	2	NA	OTTHUMG00000160792.1	NA	NA	NA	NA	NA	NA	NA	NA	NA	NA	NA
AC078881.1	chr4	177442519	177681381	238863	+	HAVANA	gene	NA	NA	ENSG00000250131.2	lncRNA	2	NA	OTTHUMG00000160727.1	NA	NA	NA	NA	NA	NA	NA	NA	NA	NA	NA
AC079766.1	chr4	182881777	182882203	427	-	HAVANA	gene	NA	NA	ENSG00000272646.1	lncRNA	2	NA	OTTHUMG00000186436.1	NA	NA	NA	NA	NA	NA	NA	NA	NA	NA	NA
AC107214.1	chr4	183494884	183504494	9611	-	HAVANA	gene	NA	NA	ENSG00000232648.4	lncRNA	1	NA	OTTHUMG00000160630.1	NA	NA	NA	NA	NA	NA	NA	NA	NA	NA	NA
AC107214.2	chr4	183516894	183517527	634	+	HAVANA	gene	NA	NA	ENSG00000272744.1	lncRNA	2	NA	OTTHUMG00000186441.1	NA	NA	NA	NA	NA	NA	NA	NA	NA	NA	NA
AC108477.1	chr4	183762115	183765721	3607	-	HAVANA	gene	NA	NA	ENSG00000283383.1	lncRNA	2	NA	OTTHUMG00000191878.1	NA	NA	NA	NA	NA	NA	NA	NA	NA	NA	NA
AC074194.1	chr4	183987669	183996680	9012	+	HAVANA	gene	NA	NA	ENSG00000248206.2	lncRNA	1	NA	OTTHUMG00000160619.1	NA	NA	NA	NA	overlapping_locus	NA	NA	NA	NA	NA	NA
LINC02363	chr4	184334292	184353977	19686	-	HAVANA	gene	NA	NA	ENSG00000180712.4	lncRNA	2	HGNC:53286	OTTHUMG00000160616.1	NA	NA	NA	NA	NA	NA	NA	NA	NA	NA	NA
LINC02362	chr4	184365180	184382416	17237	-	HAVANA	gene	NA	NA	ENSG00000249096.7	lncRNA	2	HGNC:53284	OTTHUMG00000160613.1	NA	NA	NA	NA	NA	NA	NA	NA	NA	NA	NA
AC099343.3	chr4	184471924	184472609	686	-	HAVANA	gene	NA	NA	ENSG00000270426.1	lncRNA	2	NA	OTTHUMG00000185263.1	NA	NA	NA	NA	overlapping_locus	NA	NA	NA	NA	NA	NA
AC099343.4	chr4	184474802	184477304	2503	+	HAVANA	gene	NA	NA	ENSG00000271646.1	lncRNA	2	NA	OTTHUMG00000185264.1	NA	NA	NA	NA	NA	NA	NA	NA	NA	NA	NA
AC099343.5	chr4	184484141	184490293	6153	+	HAVANA	gene	NA	NA	ENSG00000286292.1	lncRNA	2	NA	OTTHUMG00000194743.1	NA	NA	NA	NA	NA	NA	NA	NA	NA	NA	NA
LINC02365	chr4	184584093	184625030	40938	-	HAVANA	gene	NA	NA	ENSG00000254233.1	lncRNA	2	HGNC:53285	OTTHUMG00000163540.1	NA	NA	NA	NA	NA	NA	NA	NA	NA	NA	NA
AC084871.2	chr4	184813619	184821300	7682	+	HAVANA	gene	NA	NA	ENSG00000251139.2	lncRNA	1	NA	OTTHUMG00000160549.1	NA	NA	NA	NA	NA	NA	NA	NA	NA	NA	NA
AC084871.4	chr4	184826607	184850920	24314	+	HAVANA	gene	NA	NA	ENSG00000286256.2	lncRNA	2	NA	OTTHUMG00000193250.1	NA	NA	NA	NA	NA	NA	NA	NA	NA	NA	NA
MIR3945HG	chr4	184844554	184855751	11198	-	HAVANA	gene	NA	NA	ENSG00000251230.6	lncRNA	2	HGNC:52002	OTTHUMG00000160604.1	NA	NA	NA	NA	ncRNA_host	NA	NA	NA	NA	NA	NA
AC112722.1	chr4	185370725	185390928	20204	+	HAVANA	gene	NA	NA	ENSG00000250410.1	lncRNA	2	NA	OTTHUMG00000160464.1	NA	NA	NA	NA	NA	NA	NA	NA	NA	NA	NA
AC108865.1	chr4	186890969	186892366	1398	+	HAVANA	gene	NA	NA	ENSG00000250829.2	lncRNA	2	NA	OTTHUMG00000160310.1	NA	NA	NA	NA	NA	NA	NA	NA	NA	NA	NA
AC108865.2	chr4	186892552	186892983	432	+	HAVANA	gene	NA	NA	ENSG00000272218.1	lncRNA	2	NA	OTTHUMG00000185360.1	NA	NA	NA	NA	NA	NA	NA	NA	NA	NA	NA
LINC01060	chr4	188400736	188681051	280316	+	HAVANA	gene	NA	NA	ENSG00000249378.6	lncRNA	2	HGNC:49081	OTTHUMG00000160242.1	NA	NA	NA	NA	overlapping_locus	NA	NA	NA	NA	NA	NA
AC105924.1	chr4	189288677	189291336	2660	-	HAVANA	gene	NA	NA	ENSG00000249877.1	lncRNA	2	NA	OTTHUMG00000161909.1	NA	NA	NA	NA	NA	NA	NA	NA	NA	NA	NA
FRG1-DT	chr4	189764391	189940733	176343	-	HAVANA	gene	NA	NA	ENSG00000245685.7	lncRNA	1	HGNC:51590	OTTHUMG00000160585.1	NA	NA	NA	NA	NA	NA	NA	NA	NA	NA	NA
AC021087.3	chr5	213898	217279	3382	-	HAVANA	gene	NA	NA	ENSG00000260774.1	lncRNA	2	NA	OTTHUMG00000161585.1	NA	NA	NA	NA	overlapping_locus	NA	NA	NA	NA	NA	NA
EXOC3-AS1	chr5	441498	443160	1663	-	HAVANA	gene	NA	NA	ENSG00000221990.4	lncRNA	2	HGNC:25175	OTTHUMG00000162235.1	NA	NA	NA	NA	NA	NA	NA	NA	NA	NA	NA
SLC9A3-AS1	chr5	473236	480884	7649	+	HAVANA	gene	NA	NA	ENSG00000225138.8	lncRNA	2	HGNC:40550	OTTHUMG00000167373.1	NA	NA	NA	NA	NA	NA	NA	NA	NA	NA	NA
AC026740.1	chr5	675826	676616	791	+	HAVANA	gene	NA	NA	ENSG00000271781.1	lncRNA	2	NA	OTTHUMG00000185406.1	NA	NA	NA	NA	NA	NA	NA	NA	NA	NA	NA
AC114291.1	chr5	1173141	1178605	5465	-	HAVANA	gene	NA	NA	ENSG00000249201.2	lncRNA	1	NA	OTTHUMG00000161928.1	NA	NA	NA	NA	NA	NA	NA	NA	NA	NA	NA
AC026748.3	chr5	1345197	1350786	5590	+	HAVANA	gene	NA	NA	ENSG00000286388.1	lncRNA	2	NA	OTTHUMG00000195493.1	NA	NA	NA	NA	NA	NA	NA	NA	NA	NA	NA
AC091978.1	chr5	5390096	5422116	32021	-	HAVANA	gene	NA	NA	ENSG00000286753.1	lncRNA	2	NA	OTTHUMG00000194531.1	NA	NA	NA	NA	NA	NA	NA	NA	NA	NA	NA
LINC02145	chr5	6310441	6339884	29444	-	HAVANA	gene	NA	NA	ENSG00000250490.1	lncRNA	1	HGNC:53005	OTTHUMG00000161679.1	NA	NA	NA	NA	NA	NA	NA	NA	NA	NA	NA
AC091965.1	chr5	8387638	8457564	69927	-	HAVANA	gene	NA	NA	ENSG00000249159.6	lncRNA	2	NA	OTTHUMG00000161712.1	NA	NA	NA	NA	overlapping_locus	NA	NA	NA	NA	NA	NA
MIR4458HG	chr5	8450701	8486930	36230	+	HAVANA	gene	NA	NA	ENSG00000247516.8	lncRNA	1	HGNC:49008	OTTHUMG00000161710.1	NA	NA	NA	NA	overlapping_locus	NA	NA	NA	NA	NA	NA
SNHG18	chr5	9546200	9550609	4410	+	HAVANA	gene	NA	NA	ENSG00000250786.2	lncRNA	2	HGNC:49007	OTTHUMG00000161753.1	NA	NA	NA	NA	ncRNA_host	NA	NA	NA	NA	NA	NA
AC034229.3	chr5	10195187	10197622	2436	-	HAVANA	gene	NA	NA	ENSG00000271998.1	lncRNA	2	NA	OTTHUMG00000185435.1	NA	NA	NA	NA	overlapping_locus	NA	NA	NA	NA	NA	NA
AC034229.4	chr5	10203600	10204040	441	-	HAVANA	gene	NA	NA	ENSG00000272417.1	lncRNA	2	NA	OTTHUMG00000185436.1	NA	NA	NA	NA	NA	NA	NA	NA	NA	NA	NA
AC012640.4	chr5	10352701	10353601	901	-	HAVANA	gene	NA	NA	ENSG00000259802.1	lncRNA	2	NA	OTTHUMG00000175391.1	NA	NA	NA	NA	NA	NA	NA	NA	NA	NA	NA
LINC01513	chr5	10479371	10482309	2939	+	HAVANA	gene	NA	NA	ENSG00000246016.2	lncRNA	2	HGNC:51202	OTTHUMG00000162053.1	NA	NA	NA	NA	NA	NA	NA	NA	NA	NA	NA
AC010491.1	chr5	14661808	14664604	2797	-	HAVANA	gene	NA	NA	ENSG00000261360.1	lncRNA	2	NA	OTTHUMG00000174145.1	NA	NA	NA	NA	NA	NA	NA	NA	NA	NA	NA
AC016575.1	chr5	14872332	14872713	382	+	HAVANA	gene	NA	NA	ENSG00000272057.1	lncRNA	2	NA	OTTHUMG00000185443.1	NA	NA	NA	NA	NA	NA	NA	NA	NA	NA	NA
AC024588.1	chr5	16615926	16681905	65980	+	HAVANA	gene	NA	NA	ENSG00000246214.2	lncRNA	2	NA	OTTHUMG00000161824.1	NA	NA	NA	NA	overlapping_locus	NA	NA	NA	NA	NA	NA
AC022113.2	chr5	16617225	16621276	4052	+	HAVANA	gene	NA	NA	ENSG00000250415.1	lncRNA	2	NA	OTTHUMG00000161823.1	NA	NA	NA	NA	overlapping_locus	NA	NA	NA	NA	NA	NA
LINC02217	chr5	17403889	17443619	39731	+	HAVANA	gene	NA	NA	ENSG00000248455.6	lncRNA	2	HGNC:53084	OTTHUMG00000161871.1	NA	NA	NA	NA	NA	NA	NA	NA	NA	NA	NA
LINC02100	chr5	18704433	18746173	41741	-	HAVANA	gene	NA	NA	ENSG00000248693.1	lncRNA	2	HGNC:52955	OTTHUMG00000161873.1	NA	NA	NA	NA	NA	NA	NA	NA	NA	NA	NA
LINC02241	chr5	20611806	20937800	325995	+	HAVANA	gene	NA	NA	ENSG00000251629.7	lncRNA	2	HGNC:53126	OTTHUMG00000162067.1	NA	NA	NA	NA	NA	NA	NA	NA	NA	NA	NA
AC091946.2	chr5	21569755	21570045	291	+	HAVANA	gene	NA	NA	ENSG00000272130.1	lncRNA	2	NA	OTTHUMG00000185450.1	NA	NA	NA	NA	overlapping_locus	NA	NA	NA	NA	NA	NA
AC099499.2	chr5	25188059	25188778	720	-	HAVANA	gene	NA	NA	ENSG00000285042.1	lncRNA	2	NA	OTTHUMG00000161956.1	NA	NA	NA	NA	NA	NA	NA	NA	NA	NA	NA
AC113370.1	chr5	25963839	25990687	26849	+	HAVANA	gene	NA	NA	ENSG00000286625.1	lncRNA	2	NA	OTTHUMG00000195400.1	NA	NA	NA	NA	NA	NA	NA	NA	NA	NA	NA
AC022447.2	chr5	31657218	31665067	7850	+	HAVANA	gene	NA	NA	ENSG00000248624.1	lncRNA	1	NA	OTTHUMG00000162179.1	NA	NA	NA	NA	overlapping_locus	NA	NA	NA	NA	NA	NA
AC022447.5	chr5	31738269	31738660	392	+	HAVANA	gene	NA	NA	ENSG00000249114.1	lncRNA	2	NA	OTTHUMG00000162516.1	NA	NA	NA	NA	overlapping_locus	NA	NA	NA	NA	NA	NA
AC022447.6	chr5	31754219	31754656	438	+	HAVANA	gene	NA	NA	ENSG00000249688.1	lncRNA	2	NA	OTTHUMG00000162518.1	NA	NA	NA	NA	overlapping_locus	NA	NA	NA	NA	NA	NA
AC025178.2	chr5	32103445	32121941	18497	-	HAVANA	gene	NA	NA	ENSG00000250764.1	lncRNA	2	NA	OTTHUMG00000162178.1	NA	NA	NA	NA	NA	NA	NA	NA	NA	NA	NA
AC025181.2	chr5	32174471	32175272	802	+	HAVANA	gene	NA	NA	ENSG00000272086.1	lncRNA	2	NA	OTTHUMG00000185453.1	NA	NA	NA	NA	NA	NA	NA	NA	NA	NA	NA
AC034231.1	chr5	33424025	33440619	16595	-	HAVANA	gene	NA	NA	ENSG00000249572.1	lncRNA	1	NA	OTTHUMG00000162003.1	NA	NA	NA	NA	NA	NA	NA	NA	NA	NA	NA
AC026801.2	chr5	34837549	34839278	1730	-	HAVANA	gene	NA	NA	ENSG00000272323.1	lncRNA	2	NA	OTTHUMG00000185459.1	NA	NA	NA	NA	NA	NA	NA	NA	NA	NA	NA
AC008957.1	chr5	36666214	36725195	58982	-	HAVANA	gene	NA	NA	ENSG00000250155.2	lncRNA	2	NA	OTTHUMG00000162032.1	NA	NA	NA	NA	NA	NA	NA	NA	NA	NA	NA
AC026741.1	chr5	36861736	36867238	5503	-	HAVANA	gene	NA	NA	ENSG00000272103.2	lncRNA	2	NA	OTTHUMG00000185469.1	NA	NA	NA	NA	overlapping_locus	NA	NA	NA	NA	NA	NA
NIPBL-DT	chr5	36864425	36876700	12276	-	HAVANA	gene	NA	NA	ENSG00000285967.1	lncRNA	2	HGNC:51293	OTTHUMG00000162033.1	NA	NA	NA	NA	overlapping_locus	NA	NA	NA	NA	NA	NA
AC025449.2	chr5	37249026	37252617	3592	+	HAVANA	gene	NA	NA	ENSG00000286193.2	lncRNA	2	NA	OTTHUMG00000193009.1	NA	NA	NA	NA	NA	NA	NA	NA	NA	NA	NA
AC010457.1	chr5	38460925	38468339	7415	-	HAVANA	gene	NA	NA	ENSG00000251257.2	lncRNA	1	NA	OTTHUMG00000162102.1	NA	NA	NA	NA	NA	NA	NA	NA	NA	NA	NA
LIFR-AS1	chr5	38556765	38671216	114452	+	HAVANA	gene	NA	NA	ENSG00000244968.7	lncRNA	2	HGNC:43600	OTTHUMG00000162109.1	NA	NA	NA	NA	NA	NA	NA	NA	NA	NA	NA
OSMR-AS1	chr5	38682581	38845829	163249	-	HAVANA	gene	NA	NA	ENSG00000249740.3	lncRNA	1	HGNC:50296	OTTHUMG00000162040.1	NA	NA	NA	NA	NA	NA	NA	NA	NA	NA	NA
LINC00603	chr5	39892138	40053324	161187	+	HAVANA	gene	NA	NA	ENSG00000250048.2	lncRNA	2	HGNC:43918	OTTHUMG00000162195.1	NA	NA	NA	NA	NA	NA	NA	NA	NA	NA	NA
OXCT1-AS1	chr5	41869927	41872241	2315	+	HAVANA	gene	NA	NA	ENSG00000248668.3	lncRNA	2	HGNC:40423	OTTHUMG00000162087.1	NA	NA	NA	NA	NA	NA	NA	NA	NA	NA	NA
AC008875.3	chr5	42983636	42993276	9641	-	HAVANA	gene	NA	NA	ENSG00000287263.1	lncRNA	2	NA	OTTHUMG00000195463.1	NA	NA	NA	NA	NA	NA	NA	NA	NA	NA	NA
AC008875.2	chr5	42995134	42997480	2347	+	HAVANA	gene	NA	NA	ENSG00000286656.1	lncRNA	2	NA	OTTHUMG00000194229.1	NA	NA	NA	NA	NA	NA	NA	NA	NA	NA	NA
AC008875.1	chr5	43006733	43007543	811	-	HAVANA	gene	NA	NA	ENSG00000271788.1	lncRNA	2	NA	OTTHUMG00000185475.1	NA	NA	NA	NA	NA	NA	NA	NA	NA	NA	NA
AC025171.1	chr5	43013060	43067452	54393	-	HAVANA	gene	NA	NA	ENSG00000177738.4	lncRNA	2	NA	OTTHUMG00000162133.1	NA	NA	NA	NA	overlapping_locus	NA	NA	NA	NA	NA	NA
AC025171.3	chr5	43018429	43024678	6250	+	HAVANA	gene	NA	NA	ENSG00000251131.2	lncRNA	1	NA	OTTHUMG00000162236.1	NA	NA	NA	NA	NA	NA	NA	NA	NA	NA	NA
AC025171.5	chr5	43033716	43034635	920	+	HAVANA	gene	NA	NA	ENSG00000272382.1	lncRNA	2	NA	OTTHUMG00000185476.1	NA	NA	NA	NA	NA	NA	NA	NA	NA	NA	NA
AC025171.2	chr5	43041575	43054603	13029	+	HAVANA	gene	NA	NA	ENSG00000215068.8	lncRNA	2	NA	OTTHUMG00000131146.1	NA	NA	NA	NA	NA	NA	NA	NA	NA	NA	NA
AC114956.2	chr5	43483913	43509356	25444	+	HAVANA	gene	NA	NA	ENSG00000249492.2	lncRNA	1	NA	OTTHUMG00000162227.1	NA	NA	NA	NA	NA	NA	NA	NA	NA	NA	NA
NNT-AS1	chr5	43571594	43603230	31637	-	HAVANA	gene	NA	NA	ENSG00000248092.8	lncRNA	1	HGNC:49005	OTTHUMG00000162220.1	NA	NA	NA	NA	overlapping_locus	NA	NA	NA	NA	NA	NA
FGF10-AS1	chr5	44388732	44413989	25258	+	HAVANA	gene	NA	NA	ENSG00000248464.1	lncRNA	2	HGNC:49382	OTTHUMG00000162233.1	NA	NA	NA	NA	NA	NA	NA	NA	NA	NA	NA
MRPS30-DT	chr5	44742420	44808777	66358	-	HAVANA	gene	NA	NA	ENSG00000251141.6	lncRNA	2	HGNC:53420	OTTHUMG00000162143.1	NA	NA	NA	NA	NA	NA	NA	NA	NA	NA	NA
AC093297.2	chr5	44826076	44828592	2517	+	HAVANA	gene	NA	NA	ENSG00000272335.1	lncRNA	2	NA	OTTHUMG00000185479.1	NA	NA	NA	NA	NA	NA	NA	NA	NA	NA	NA
AC112187.3	chr5	50662859	50663266	408	-	HAVANA	gene	NA	NA	ENSG00000271752.1	lncRNA	2	NA	OTTHUMG00000185342.1	NA	NA	NA	NA	NA	NA	NA	NA	NA	NA	NA
AC025175.1	chr5	53880293	53881051	759	-	HAVANA	gene	NA	NA	ENSG00000272416.1	lncRNA	2	NA	OTTHUMG00000185489.1	NA	NA	NA	NA	NA	NA	NA	NA	NA	NA	NA
LINC01948	chr5	56451627	56481946	30320	-	HAVANA	gene	NA	NA	ENSG00000248727.6	lncRNA	1	HGNC:52772	OTTHUMG00000162309.1	NA	NA	NA	NA	NA	NA	NA	NA	NA	NA	NA
C5orf67	chr5	56511567	56606232	94666	-	HAVANA	gene	NA	NA	ENSG00000225940.7	lncRNA	1	HGNC:51252	OTTHUMG00000059482.1	NA	NA	NA	NA	overlapping_locus	NA	NA	NA	NA	NA	NA
AC104113.1	chr5	60866457	60866935	479	-	HAVANA	gene	NA	NA	ENSG00000272308.1	lncRNA	2	NA	OTTHUMG00000185498.1	NA	NA	NA	NA	NA	NA	NA	NA	NA	NA	NA
SMIM15-AS1	chr5	61162070	61232040	69971	+	HAVANA	gene	NA	NA	ENSG00000251279.1	lncRNA	2	HGNC:41293	OTTHUMG00000162242.1	NA	NA	NA	NA	NA	NA	NA	NA	NA	NA	NA
AC092354.2	chr5	65020038	65020551	514	+	HAVANA	gene	NA	NA	ENSG00000272370.1	lncRNA	2	NA	OTTHUMG00000185501.1	NA	NA	NA	NA	NA	NA	NA	NA	NA	NA	NA
AC025176.1	chr5	65486444	65487048	605	-	HAVANA	gene	NA	NA	ENSG00000250081.1	lncRNA	2	NA	OTTHUMG00000162551.1	NA	NA	NA	NA	NA	NA	NA	NA	NA	NA	NA
AC010359.2	chr5	65924629	65925135	507	-	HAVANA	gene	NA	NA	ENSG00000269961.1	lncRNA	2	NA	OTTHUMG00000184016.1	NA	NA	NA	NA	NA	NA	NA	NA	NA	NA	NA
AC010359.3	chr5	65965373	65969143	3771	+	HAVANA	gene	NA	NA	ENSG00000286314.1	lncRNA	2	NA	OTTHUMG00000195569.1	NA	NA	NA	NA	overlapping_locus	NA	NA	NA	NA	NA	NA
AC025442.2	chr5	66085405	66093937	8533	+	HAVANA	gene	NA	NA	ENSG00000285999.1	lncRNA	2	NA	OTTHUMG00000192864.1	NA	NA	NA	NA	NA	NA	NA	NA	NA	NA	NA
MAST4-AS1	chr5	67001383	67003953	2571	-	HAVANA	gene	NA	NA	ENSG00000229666.1	lncRNA	1	HGNC:40865	OTTHUMG00000152480.1	NA	NA	NA	NA	NA	NA	NA	NA	NA	NA	NA
AC146944.3	chr5	70449636	70450353	718	+	HAVANA	gene	NA	NA	ENSG00000269983.1	lncRNA	2	NA	OTTHUMG00000184032.1	NA	NA	NA	NA	NA	NA	NA	NA	NA	NA	NA
AC093278.2	chr5	72439903	72442387	2485	-	HAVANA	gene	NA	NA	ENSG00000261269.1	lncRNA	2	NA	OTTHUMG00000173465.1	NA	NA	NA	NA	NA	NA	NA	NA	NA	NA	NA
AC008972.1	chr5	72953635	72954274	640	-	HAVANA	gene	NA	NA	ENSG00000271926.1	lncRNA	2	NA	OTTHUMG00000185522.1	NA	NA	NA	NA	NA	NA	NA	NA	NA	NA	NA
AC008972.2	chr5	72955206	72955699	494	-	HAVANA	gene	NA	NA	ENSG00000272081.1	lncRNA	2	NA	OTTHUMG00000185523.1	NA	NA	NA	NA	NA	NA	NA	NA	NA	NA	NA
AC099522.2	chr5	73497550	73498293	744	-	HAVANA	gene	NA	NA	ENSG00000272525.1	lncRNA	2	NA	OTTHUMG00000185524.1	NA	NA	NA	NA	NA	NA	NA	NA	NA	NA	NA
AC008897.3	chr5	75363760	75364242	483	+	HAVANA	gene	NA	NA	ENSG00000271815.1	lncRNA	2	NA	OTTHUMG00000185529.1	NA	NA	NA	NA	NA	NA	NA	NA	NA	NA	NA
AC010245.2	chr5	75608817	75609983	1167	+	HAVANA	gene	NA	NA	ENSG00000272040.1	lncRNA	2	NA	OTTHUMG00000185530.1	NA	NA	NA	NA	NA	NA	NA	NA	NA	NA	NA
ZBED3-AS1	chr5	77086688	77166909	80222	+	HAVANA	gene	NA	NA	ENSG00000250802.7	lncRNA	1	HGNC:44188	OTTHUMG00000162473.1	NA	NA	NA	NA	overlapping_locus	NA	NA	NA	NA	NA	NA
SCAMP1-AS1	chr5	78342365	78360507	18143	-	HAVANA	gene	NA	NA	ENSG00000245556.3	lncRNA	1	HGNC:50544	OTTHUMG00000162481.1	NA	NA	NA	NA	NA	NA	NA	NA	NA	NA	NA
AC012636.1	chr5	80052374	80083654	31281	-	HAVANA	gene	NA	NA	ENSG00000249825.6	lncRNA	2	NA	OTTHUMG00000162569.1	NA	NA	NA	NA	NA	NA	NA	NA	NA	NA	NA
AC008771.1	chr5	80411231	80488095	76865	-	HAVANA	gene	NA	NA	ENSG00000249042.6	lncRNA	2	NA	OTTHUMG00000162534.1	NA	NA	NA	NA	NA	NA	NA	NA	NA	NA	NA
LINC01337	chr5	80608623	80622524	13902	-	HAVANA	gene	NA	NA	ENSG00000251221.1	lncRNA	1	HGNC:50546	OTTHUMG00000162533.1	NA	NA	NA	NA	NA	NA	NA	NA	NA	NA	NA
AC008434.1	chr5	80630313	80631590	1278	-	HAVANA	gene	NA	NA	ENSG00000249655.1	lncRNA	2	NA	OTTHUMG00000162535.1	NA	NA	NA	NA	overlapping_locus	NA	NA	NA	NA	NA	NA
CKMT2-AS1	chr5	81201341	81301565	100225	-	HAVANA	gene	NA	NA	ENSG00000247572.8	lncRNA	2	HGNC:48997	OTTHUMG00000162566.1	NA	NA	NA	NA	overlapping_locus	NA	NA	NA	NA	NA	NA
AC010623.1	chr5	81408517	81411867	3351	-	HAVANA	gene	NA	NA	ENSG00000286721.1	lncRNA	2	NA	OTTHUMG00000195580.1	NA	NA	NA	NA	NA	NA	NA	NA	NA	NA	NA
AC026726.2	chr5	81817531	81842360	24830	+	HAVANA	gene	NA	NA	ENSG00000287938.1	lncRNA	2	NA	OTTHUMG00000195364.1	NA	NA	NA	NA	NA	NA	NA	NA	NA	NA	NA
ATG10-IT1	chr5	81991995	81992481	487	+	HAVANA	gene	NA	NA	ENSG00000236447.2	lncRNA	2	HGNC:41455	OTTHUMG00000162771.1	NA	NA	NA	NA	overlapping_locus	NA	NA	NA	NA	NA	NA
AC104118.1	chr5	83049376	83050964	1589	-	HAVANA	gene	NA	NA	ENSG00000271862.1	lncRNA	2	NA	OTTHUMG00000185533.1	NA	NA	NA	NA	NA	NA	NA	NA	NA	NA	NA
EDIL3-DT	chr5	84382424	84490765	108342	+	HAVANA	gene	NA	NA	ENSG00000250320.6	lncRNA	2	HGNC:40204	OTTHUMG00000162622.1	NA	NA	NA	NA	NA	NA	NA	NA	NA	NA	NA
TMEM161B-AS1	chr5	88268891	88439337	170447	+	HAVANA	gene	NA	NA	ENSG00000247828.8	lncRNA	2	HGNC:43839	OTTHUMG00000162704.1	NA	NA	NA	NA	overlapping_locus	NA	NA	NA	NA	NA	NA
MEF2C-AS1	chr5	88883328	89466398	583071	+	HAVANA	gene	NA	NA	ENSG00000248309.7	lncRNA	2	HGNC:48908	OTTHUMG00000162630.1	NA	NA	NA	NA	NA	NA	NA	NA	NA	NA	NA
AC093510.1	chr5	90410000	90410669	670	+	HAVANA	gene	NA	NA	ENSG00000255647.3	lncRNA	2	NA	OTTHUMG00000186592.1	NA	NA	NA	NA	NA	NA	NA	NA	NA	NA	NA
AC074132.1	chr5	91132303	91142470	10168	-	HAVANA	gene	NA	NA	ENSG00000285618.1	lncRNA	2	NA	OTTHUMG00000192630.1	NA	NA	NA	NA	NA	NA	NA	NA	NA	NA	NA
LUCAT1	chr5	91054834	91314547	259714	-	HAVANA	gene	NA	NA	ENSG00000248323.7	lncRNA	2	HGNC:48498	OTTHUMG00000162611.1	NA	NA	NA	NA	NA	NA	NA	NA	NA	NA	NA
AC093281.2	chr5	91226475	91227071	597	-	HAVANA	gene	NA	NA	ENSG00000251093.1	lncRNA	2	NA	OTTHUMG00000162808.1	NA	NA	NA	NA	NA	NA	NA	NA	NA	NA	NA
AC123595.1	chr5	91280097	91281142	1046	-	HAVANA	gene	NA	NA	ENSG00000234292.3	lncRNA	2	NA	OTTHUMG00000162618.1	NA	NA	NA	NA	NA	NA	NA	NA	NA	NA	NA
ARRDC3-AS1	chr5	91380349	91612566	232218	+	HAVANA	gene	NA	NA	ENSG00000281357.3	lncRNA	2	HGNC:44145	OTTHUMG00000189546.1	NA	NA	NA	NA	NA	NA	NA	NA	NA	NA	NA
NR2F1-AS1	chr5	93360779	93585649	224871	-	HAVANA	gene	NA	NA	ENSG00000237187.9	lncRNA	2	HGNC:48622	OTTHUMG00000162643.1	NA	NA	NA	NA	NA	NA	NA	NA	NA	NA	NA
AC114980.1	chr5	93860669	93863825	3157	-	HAVANA	gene	NA	NA	ENSG00000251023.1	lncRNA	2	NA	OTTHUMG00000162817.1	NA	NA	NA	NA	overlapping_locus	NA	NA	NA	NA	NA	NA
AC025766.1	chr5	94611906	94618122	6217	-	HAVANA	gene	NA	NA	ENSG00000270133.1	lncRNA	2	NA	OTTHUMG00000183942.1	NA	NA	NA	NA	overlapping_locus	NA	NA	NA	NA	NA	NA
AC008840.1	chr5	95701249	95732295	31047	-	HAVANA	gene	NA	NA	ENSG00000250240.6	lncRNA	2	NA	OTTHUMG00000162735.1	NA	NA	NA	NA	NA	NA	NA	NA	NA	NA	NA
AC008592.4	chr5	95849309	95849855	547	+	HAVANA	gene	NA	NA	ENSG00000272021.1	lncRNA	2	NA	OTTHUMG00000185539.1	NA	NA	NA	NA	NA	NA	NA	NA	NA	NA	NA
LINC01554	chr5	95838245	95860133	21889	+	HAVANA	gene	NA	NA	ENSG00000236882.8	lncRNA	2	HGNC:24687	OTTHUMG00000122084.1	NA	NA	NA	NA	NA	NA	NA	NA	NA	NA	NA
MIR583HG	chr5	96050115	96215519	165405	+	HAVANA	gene	NA	NA	ENSG00000250551.1	lncRNA	2	HGNC:53061	OTTHUMG00000162825.1	NA	NA	NA	NA	overlapping_locus	NA	NA	NA	NA	NA	NA
AC099509.2	chr5	96247776	96278751	30976	+	HAVANA	gene	NA	NA	ENSG00000250158.1	lncRNA	2	NA	OTTHUMG00000162824.1	NA	NA	NA	NA	overlapping_locus	NA	NA	NA	NA	NA	NA
AC104123.1	chr5	95962001	96631085	669085	+	HAVANA	gene	NA	NA	ENSG00000251314.2	lncRNA	2	NA	OTTHUMG00000162821.1	NA	NA	NA	NA	overlapping_locus	NA	NA	NA	NA	NA	NA
AC020900.1	chr5	96741079	96742698	1620	-	HAVANA	gene	NA	NA	ENSG00000249180.1	lncRNA	1	NA	OTTHUMG00000162823.1	NA	NA	NA	NA	NA	NA	NA	NA	NA	NA	NA
AC008906.1	chr5	96784777	96785999	1223	+	HAVANA	gene	NA	NA	ENSG00000248734.2	lncRNA	2	NA	OTTHUMG00000162841.1	NA	NA	NA	NA	NA	NA	NA	NA	NA	NA	NA
AC009126.1	chr5	96814028	96935809	121782	-	HAVANA	gene	NA	NA	ENSG00000247121.7	lncRNA	2	NA	OTTHUMG00000162867.1	NA	NA	NA	NA	NA	NA	NA	NA	NA	NA	NA
LIX1-AS1	chr5	97089075	97437217	348143	+	HAVANA	gene	NA	NA	ENSG00000251513.2	lncRNA	1	HGNC:52976	OTTHUMG00000162866.1	NA	NA	NA	NA	overlapping_locus	NA	NA	NA	NA	NA	NA
AC008883.3	chr5	97183827	97216074	32248	+	HAVANA	gene	NA	NA	ENSG00000286828.1	lncRNA	2	NA	OTTHUMG00000195207.1	NA	NA	NA	NA	NA	NA	NA	NA	NA	NA	NA
LINC02062	chr5	98929171	98995013	65843	+	HAVANA	gene	NA	NA	ENSG00000248489.2	lncRNA	2	HGNC:52907	OTTHUMG00000162749.1	NA	NA	NA	NA	overlapping_locus	NA	NA	NA	NA	NA	NA
AC021086.1	chr5	100428124	100535262	107139	-	HAVANA	gene	NA	NA	ENSG00000247877.7	lncRNA	2	NA	OTTHUMG00000162801.1	NA	NA	NA	NA	NA	NA	NA	NA	NA	NA	NA
AC008462.1	chr5	108382156	108418016	35861	+	HAVANA	gene	NA	NA	ENSG00000286503.1	lncRNA	2	NA	OTTHUMG00000193908.1	NA	NA	NA	NA	NA	NA	NA	NA	NA	NA	NA
LINC01023	chr5	108727825	108728260	436	-	HAVANA	gene	NA	NA	ENSG00000272523.1	lncRNA	2	HGNC:49004	OTTHUMG00000185544.1	NA	NA	NA	NA	NA	NA	NA	NA	NA	NA	NA
AC012603.1	chr5	109687802	109688329	528	-	HAVANA	gene	NA	NA	ENSG00000271849.1	lncRNA	2	NA	OTTHUMG00000185546.1	NA	NA	NA	NA	NA	NA	NA	NA	NA	NA	NA
EPB41L4A-AS1	chr5	112160526	112164818	4293	+	HAVANA	gene	NA	NA	ENSG00000224032.7	lncRNA	2	HGNC:30749	OTTHUMG00000128803.1	NA	NA	NA	NA	ncRNA_host	NA	NA	NA	NA	NA	NA
AC008494.3	chr5	115262505	115263448	944	+	HAVANA	gene	NA	NA	ENSG00000271797.1	lncRNA	2	NA	OTTHUMG00000185548.1	NA	NA	NA	NA	NA	NA	NA	NA	NA	NA	NA
AC010226.1	chr5	115602057	115623897	21841	+	HAVANA	gene	NA	NA	ENSG00000249249.2	lncRNA	2	NA	OTTHUMG00000155201.1	NA	NA	NA	NA	NA	NA	NA	NA	NA	NA	NA
AC008549.2	chr5	115691462	115692167	706	-	HAVANA	gene	NA	NA	ENSG00000249021.1	lncRNA	2	NA	OTTHUMG00000163234.1	NA	NA	NA	NA	NA	NA	NA	NA	NA	NA	NA
LINCADL	chr5	115956571	115958599	2029	+	HAVANA	gene	NA	NA	ENSG00000287148.1	lncRNA	2	HGNC:53956	OTTHUMG00000194136.1	NA	NA	NA	NA	NA	NA	NA	NA	NA	NA	NA
AC034236.3	chr5	116078110	116078570	461	-	HAVANA	gene	NA	NA	ENSG00000272265.1	lncRNA	2	NA	OTTHUMG00000185551.1	NA	NA	NA	NA	NA	NA	NA	NA	NA	NA	NA
AC034236.2	chr5	116083807	116085416	1610	-	HAVANA	gene	NA	NA	ENSG00000271918.1	lncRNA	2	NA	OTTHUMG00000185552.1	NA	NA	NA	NA	NA	NA	NA	NA	NA	NA	NA
SEMA6A-AS1	chr5	116447547	116508276	60730	+	HAVANA	gene	NA	NA	ENSG00000248445.5	lncRNA	2	HGNC:51110	OTTHUMG00000162986.1	NA	NA	NA	NA	NA	NA	NA	NA	NA	NA	NA
LINC02147	chr5	117730515	118266267	535753	+	HAVANA	gene	NA	NA	ENSG00000249797.2	lncRNA	2	HGNC:53007	OTTHUMG00000162888.1	NA	NA	NA	NA	NA	NA	NA	NA	NA	NA	NA
AC093206.1	chr5	118760474	118785459	24986	-	HAVANA	gene	NA	NA	ENSG00000249426.1	lncRNA	2	NA	OTTHUMG00000162962.1	NA	NA	NA	NA	NA	NA	NA	NA	NA	NA	NA
AC113398.2	chr5	124734618	124735175	558	-	HAVANA	gene	NA	NA	ENSG00000251456.1	lncRNA	2	NA	OTTHUMG00000163254.1	NA	NA	NA	NA	overlapping_locus	NA	NA	NA	NA	NA	NA
LMNB1-DT	chr5	126751963	126776486	24524	-	HAVANA	gene	NA	NA	ENSG00000251072.2	lncRNA	1	HGNC:53089	OTTHUMG00000163029.1	NA	NA	NA	NA	ncRNA_host	NA	NA	NA	NA	NA	NA
AC011416.4	chr5	127231977	127290731	58755	-	HAVANA	gene	NA	NA	ENSG00000286615.1	lncRNA	2	NA	OTTHUMG00000195475.1	NA	NA	NA	NA	NA	NA	NA	NA	NA	NA	NA
LINC01184	chr5	127939152	128083172	144021	-	HAVANA	gene	NA	NA	ENSG00000245937.8	lncRNA	1	HGNC:49565	OTTHUMG00000163312.1	NA	NA	NA	NA	NA	NA	NA	NA	NA	NA	NA
MIR3936HG	chr5	132311285	132370170	58886	-	HAVANA	gene	NA	NA	ENSG00000233006.8	lncRNA	2	HGNC:40538	OTTHUMG00000059646.1	NA	NA	NA	NA	ncRNA_host	NA	NA	NA	NA	NA	NA
IRF1-AS1	chr5	132410636	132488702	78067	+	HAVANA	gene	NA	NA	ENSG00000197536.11	lncRNA	1	HGNC:33838	OTTHUMG00000059493.1	NA	NA	NA	NA	overlapping_locus	NA	NA	NA	NA	NA	NA
AC113410.5	chr5	133051065	133051893	829	-	HAVANA	gene	NA	NA	ENSG00000286408.1	lncRNA	2	NA	OTTHUMG00000193917.1	NA	NA	NA	NA	NA	NA	NA	NA	NA	NA	NA
AC008608.2	chr5	134005147	134005562	416	+	HAVANA	gene	NA	NA	ENSG00000271737.1	lncRNA	2	NA	OTTHUMG00000185563.1	NA	NA	NA	NA	NA	NA	NA	NA	NA	NA	NA
AC104109.4	chr5	134205614	134371044	165431	-	HAVANA	gene	NA	NA	ENSG00000273345.5	lncRNA	2	NA	OTTHUMG00000164185.1	NA	NA	NA	NA	overlapping_locus	NA	NA	NA	NA	NA	NA
AC104109.2	chr5	134226410	134227827	1418	+	HAVANA	gene	NA	NA	ENSG00000270177.1	lncRNA	2	NA	OTTHUMG00000184010.1	NA	NA	NA	NA	NA	NA	NA	NA	NA	NA	NA
AC109454.2	chr5	134399495	134401921	2427	+	HAVANA	gene	NA	NA	ENSG00000248559.1	lncRNA	1	NA	OTTHUMG00000163068.1	NA	NA	NA	NA	NA	NA	NA	NA	NA	NA	NA
AC026691.1	chr5	135399280	135401296	2017	+	HAVANA	gene	NA	NA	ENSG00000270021.1	lncRNA	2	NA	OTTHUMG00000171136.1	NA	NA	NA	NA	NA	NA	NA	NA	NA	NA	NA
AC106791.1	chr5	137809780	137889394	79615	-	HAVANA	gene	NA	NA	ENSG00000250159.7	lncRNA	2	NA	OTTHUMG00000163307.1	NA	NA	NA	NA	NA	NA	NA	NA	NA	NA	NA
AC113382.1	chr5	138032774	138037266	4493	+	HAVANA	gene	NA	NA	ENSG00000246323.2	lncRNA	2	NA	OTTHUMG00000163222.1	NA	NA	NA	NA	NA	NA	NA	NA	NA	NA	NA
SNHG4	chr5	139274102	139284899	10798	+	HAVANA	gene	NA	NA	ENSG00000281398.4	lncRNA	2	HGNC:32964	OTTHUMG00000189582.1	NA	NA	NA	NA	overlapping_locus	NA	NA	NA	NA	NA	NA
AC113361.1	chr5	139644460	139645002	543	-	HAVANA	gene	NA	NA	ENSG00000272255.1	lncRNA	2	NA	OTTHUMG00000185579.1	NA	NA	NA	NA	NA	NA	NA	NA	NA	NA	NA
AC008667.1	chr5	139684645	139745010	60366	+	HAVANA	gene	NA	NA	ENSG00000249526.1	lncRNA	2	NA	OTTHUMG00000163333.1	NA	NA	NA	NA	NA	NA	NA	NA	NA	NA	NA
MALINC1	chr5	140071312	140109274	37963	-	HAVANA	gene	NA	NA	ENSG00000245146.7	lncRNA	2	HGNC:49009	OTTHUMG00000163537.1	NA	NA	NA	NA	NA	NA	NA	NA	NA	NA	NA
AC011379.2	chr5	140157319	140173051	15733	+	HAVANA	gene	NA	NA	ENSG00000254363.6	lncRNA	2	NA	OTTHUMG00000163536.1	NA	NA	NA	NA	NA	NA	NA	NA	NA	NA	NA
AC011379.1	chr5	140200163	140203187	3025	+	HAVANA	gene	NA	NA	ENSG00000250069.1	lncRNA	2	NA	OTTHUMG00000163412.1	NA	NA	NA	NA	overlapping_locus	NA	NA	NA	NA	NA	NA
AC008438.1	chr5	140370891	140401460	30570	-	HAVANA	gene	NA	NA	ENSG00000249637.2	lncRNA	1	NA	OTTHUMG00000163370.1	NA	NA	NA	NA	ncRNA_host	NA	NA	NA	NA	NA	NA
AC244517.1	chr5	141118680	141120765	2086	+	HAVANA	gene	NA	NA	ENSG00000272108.1	lncRNA	2	NA	OTTHUMG00000185595.1	NA	NA	NA	NA	NA	NA	NA	NA	NA	NA	NA
AC005618.1	chr5	141326210	141329357	3148	+	HAVANA	gene	NA	NA	ENSG00000272070.1	lncRNA	2	NA	OTTHUMG00000185596.1	NA	NA	NA	NA	NA	NA	NA	NA	NA	NA	NA
AC008781.2	chr5	141468465	141471528	3064	+	HAVANA	gene	NA	NA	ENSG00000273557.1	lncRNA	2	NA	OTTHUMG00000188234.1	NA	NA	NA	NA	NA	NA	NA	NA	NA	NA	NA
DIAPH1-AS1	chr5	141558311	141565263	6953	+	HAVANA	gene	NA	NA	ENSG00000246422.2	lncRNA	1	HGNC:40177	OTTHUMG00000164151.1	NA	NA	NA	NA	NA	NA	NA	NA	NA	NA	NA
AC005753.2	chr5	141718711	141775187	56477	-	HAVANA	gene	NA	NA	ENSG00000286736.1	lncRNA	2	NA	OTTHUMG00000195352.1	NA	NA	NA	NA	NA	NA	NA	NA	NA	NA	NA
AC005753.3	chr5	141822076	141825488	3413	-	HAVANA	gene	NA	NA	ENSG00000287527.1	lncRNA	2	NA	OTTHUMG00000195524.1	NA	NA	NA	NA	NA	NA	NA	NA	NA	NA	NA
AC005740.4	chr5	141952419	141953375	957	+	HAVANA	gene	NA	NA	ENSG00000271871.1	lncRNA	2	NA	OTTHUMG00000185597.1	NA	NA	NA	NA	NA	NA	NA	NA	NA	NA	NA
SPRY4-AS1	chr5	142325293	142672001	346709	+	HAVANA	gene	NA	NA	ENSG00000231185.7	lncRNA	2	HGNC:53465	OTTHUMG00000133693.1	NA	NA	NA	NA	overlapping_locus	NA	NA	NA	NA	NA	NA
ARHGAP26-IT1	chr5	143192500	143194166	1667	+	HAVANA	gene	NA	NA	ENSG00000230789.1	lncRNA	1	HGNC:41429	OTTHUMG00000067192.1	NA	NA	NA	NA	overlapping_locus	NA	NA	NA	NA	NA	NA
AC008696.2	chr5	143605628	143828772	223145	+	HAVANA	gene	NA	NA	ENSG00000249881.1	lncRNA	2	NA	OTTHUMG00000163171.1	NA	NA	NA	NA	overlapping_locus	NA	NA	NA	NA	NA	NA
AC011346.1	chr5	148088125	148383907	295783	-	HAVANA	gene	NA	NA	ENSG00000247199.5	lncRNA	2	NA	OTTHUMG00000163558.1	NA	NA	NA	NA	NA	NA	NA	NA	NA	NA	NA
AC116312.1	chr5	148970340	148970653	314	+	HAVANA	gene	NA	NA	ENSG00000272411.1	lncRNA	2	NA	OTTHUMG00000185601.1	NA	NA	NA	NA	NA	NA	NA	NA	NA	NA	NA
CARMN	chr5	149406689	149432835	26147	+	HAVANA	gene	NA	NA	ENSG00000249669.10	lncRNA	2	HGNC:42872	OTTHUMG00000163464.1	NA	NA	NA	NA	ncRNA_host	NA	NA	NA	NA	NA	NA
AC021078.1	chr5	149494314	149504670	10357	-	HAVANA	gene	NA	NA	ENSG00000230551.4	lncRNA	2	NA	OTTHUMG00000163462.1	NA	NA	NA	NA	overlapping_locus	NA	NA	NA	NA	NA	NA
AC011337.1	chr5	151509453	151512769	3317	+	HAVANA	gene	NA	NA	ENSG00000271795.1	lncRNA	2	NA	OTTHUMG00000185605.1	NA	NA	NA	NA	NA	NA	NA	NA	NA	NA	NA
AC011374.2	chr5	151724831	151725356	526	-	HAVANA	gene	NA	NA	ENSG00000272112.1	lncRNA	2	NA	OTTHUMG00000185606.1	NA	NA	NA	NA	NA	NA	NA	NA	NA	NA	NA
AC091982.3	chr5	151770242	151771508	1267	-	HAVANA	gene	NA	NA	ENSG00000275765.5	lncRNA	2	NA	OTTHUMG00000189272.1	NA	NA	NA	NA	overlapping_locus	NA	NA	NA	NA	NA	NA
SAP30L-AS1	chr5	154325568	154445850	120283	-	HAVANA	gene	NA	NA	ENSG00000245275.8	lncRNA	2	HGNC:26760	OTTHUMG00000163570.1	NA	NA	NA	NA	overlapping_locus	NA	NA	NA	NA	NA	NA
AC010609.1	chr5	157199242	157224380	25139	-	HAVANA	gene	NA	NA	ENSG00000253980.1	lncRNA	2	NA	OTTHUMG00000163481.1	NA	NA	NA	NA	NA	NA	NA	NA	NA	NA	NA
AC025437.5	chr5	158173601	158176422	2822	-	HAVANA	gene	NA	NA	ENSG00000253792.1	lncRNA	2	NA	OTTHUMG00000163534.1	NA	NA	NA	NA	NA	NA	NA	NA	NA	NA	NA
AC025437.4	chr5	158175396	158200016	24621	+	HAVANA	gene	NA	NA	ENSG00000253673.1	lncRNA	2	NA	OTTHUMG00000163515.1	NA	NA	NA	NA	NA	NA	NA	NA	NA	NA	NA
AC025437.2	chr5	158256137	158258436	2300	+	HAVANA	gene	NA	NA	ENSG00000253424.1	lncRNA	2	NA	OTTHUMG00000163521.1	NA	NA	NA	NA	NA	NA	NA	NA	NA	NA	NA
AC025437.1	chr5	158275711	158278813	3103	+	HAVANA	gene	NA	NA	ENSG00000253134.1	lncRNA	2	NA	OTTHUMG00000163517.1	NA	NA	NA	NA	NA	NA	NA	NA	NA	NA	NA
AC136424.2	chr5	158983006	158984789	1784	+	HAVANA	gene	NA	NA	ENSG00000253811.1	lncRNA	2	NA	OTTHUMG00000163516.1	NA	NA	NA	NA	NA	NA	NA	NA	NA	NA	NA
AC136424.1	chr5	158985806	158987199	1394	+	HAVANA	gene	NA	NA	ENSG00000253456.1	lncRNA	2	NA	OTTHUMG00000163514.1	NA	NA	NA	NA	NA	NA	NA	NA	NA	NA	NA
LINC02202	chr5	159100483	159117478	16996	+	HAVANA	gene	NA	NA	ENSG00000245812.3	lncRNA	1	HGNC:53068	OTTHUMG00000163513.1	NA	NA	NA	NA	overlapping_locus	NA	NA	NA	NA	NA	NA
LINC01932	chr5	159227715	159245127	17413	+	HAVANA	gene	NA	NA	ENSG00000253315.1	lncRNA	2	HGNC:52755	OTTHUMG00000163520.1	NA	NA	NA	NA	overlapping_locus	NA	NA	NA	NA	NA	NA
MIR3142HG	chr5	160438594	160487426	48833	+	HAVANA	gene	NA	NA	ENSG00000253522.6	lncRNA	2	HGNC:51944	OTTHUMG00000163553.1	NA	NA	NA	NA	ncRNA_host	NA	NA	NA	NA	NA	NA
LINC01366	chr5	170307722	170335508	27787	+	HAVANA	gene	NA	NA	ENSG00000235172.8	lncRNA	1	HGNC:27416	OTTHUMG00000163120.1	NA	NA	NA	NA	NA	NA	NA	NA	NA	NA	NA
AC138965.2	chr5	175906939	175958538	51600	-	HAVANA	gene	NA	NA	ENSG00000250820.1	lncRNA	2	NA	OTTHUMG00000185647.1	NA	NA	NA	NA	overlapping_locus	NA	NA	NA	NA	NA	NA
ZNF346-IT1	chr5	177051714	177052963	1250	+	HAVANA	gene	NA	NA	ENSG00000251666.1	lncRNA	1	HGNC:41423	OTTHUMG00000163314.1	NA	NA	NA	NA	overlapping_locus	NA	NA	NA	NA	NA	NA
AC146507.3	chr5	177260340	177263909	3570	+	HAVANA	gene	NA	NA	ENSG00000286634.1	lncRNA	2	NA	OTTHUMG00000194638.1	NA	NA	NA	NA	overlapping_locus	NA	NA	NA	NA	NA	NA
AC139795.2	chr5	177611240	177619754	8515	+	HAVANA	gene	NA	NA	ENSG00000247679.3	lncRNA	2	NA	OTTHUMG00000163407.1	NA	NA	NA	NA	NA	NA	NA	NA	NA	NA	NA
AC106795.3	chr5	177939622	177983054	43433	+	HAVANA	gene	NA	NA	ENSG00000250101.1	lncRNA	2	NA	OTTHUMG00000163457.1	NA	NA	NA	NA	overlapping_locus	NA	NA	NA	NA	NA	NA
AC106795.2	chr5	177950335	177963960	13626	+	HAVANA	gene	NA	NA	ENSG00000249684.6	lncRNA	2	NA	OTTHUMG00000163453.1	NA	NA	NA	NA	overlapping_locus	NA	NA	NA	NA	NA	NA
AC106795.5	chr5	177967004	177967457	454	+	HAVANA	gene	NA	NA	ENSG00000280207.1	lncRNA	2	NA	OTTHUMG00000163454.1	NA	NA	NA	NA	overlapping_locus	NA	NA	NA	NA	NA	NA
AC008659.1	chr5	178438681	178443094	4414	-	HAVANA	gene	NA	NA	ENSG00000245688.1	lncRNA	1	NA	OTTHUMG00000163611.1	NA	NA	NA	NA	overlapping_locus	NA	NA	NA	NA	NA	NA
AC104117.5	chr5	178938677	178939223	547	-	HAVANA	gene	NA	NA	ENSG00000272431.1	lncRNA	2	NA	OTTHUMG00000185637.1	NA	NA	NA	NA	NA	NA	NA	NA	NA	NA	NA
AC104117.3	chr5	178969390	178990116	20727	+	HAVANA	gene	NA	NA	ENSG00000254035.1	lncRNA	1	NA	OTTHUMG00000163579.1	NA	NA	NA	NA	NA	NA	NA	NA	NA	NA	NA
AC136604.2	chr5	179595904	179603741	7838	-	HAVANA	gene	NA	NA	ENSG00000244945.1	lncRNA	2	NA	OTTHUMG00000163175.1	NA	NA	NA	NA	NA	NA	NA	NA	NA	NA	NA
AC136604.3	chr5	179657762	179665136	7375	+	HAVANA	gene	NA	NA	ENSG00000250999.2	lncRNA	2	NA	OTTHUMG00000163211.1	NA	NA	NA	NA	NA	NA	NA	NA	NA	NA	NA
AC008393.1	chr5	179859013	179861283	2271	+	HAVANA	gene	NA	NA	ENSG00000245317.2	lncRNA	1	NA	OTTHUMG00000163262.1	NA	NA	NA	NA	NA	NA	NA	NA	NA	NA	NA
AC008610.1	chr5	180293245	180295253	2009	+	HAVANA	gene	NA	NA	ENSG00000248367.1	lncRNA	1	NA	OTTHUMG00000163311.1	NA	NA	NA	NA	NA	NA	NA	NA	NA	NA	NA
HEIH	chr5	180826871	180831605	4735	-	HAVANA	gene	NA	NA	ENSG00000278970.2	lncRNA	2	HGNC:45049	OTTHUMG00000162271.1	NA	NA	NA	NA	NA	NA	NA	NA	NA	NA	NA
LINC00847	chr5	180830326	180839742	9417	+	HAVANA	gene	NA	NA	ENSG00000245060.8	lncRNA	1	HGNC:45050	OTTHUMG00000162270.1	NA	NA	NA	NA	NA	NA	NA	NA	NA	NA	NA
AC022413.3	chr5	180833928	180835726	1799	-	HAVANA	gene	NA	NA	ENSG00000286128.1	lncRNA	2	NA	OTTHUMG00000193503.1	NA	NA	NA	NA	NA	NA	NA	NA	NA	NA	NA
LINC01962	chr5	181178821	181191852	13032	-	HAVANA	gene	NA	NA	ENSG00000248473.2	lncRNA	1	HGNC:52787	OTTHUMG00000162379.1	NA	NA	NA	NA	NA	NA	NA	NA	NA	NA	NA
AC008443.5	chr5	181191875	181194429	2555	+	HAVANA	gene	NA	NA	ENSG00000250222.2	lncRNA	1	NA	OTTHUMG00000163004.1	NA	NA	NA	NA	NA	NA	NA	NA	NA	NA	NA
AC008443.1	chr5	181246507	181272167	25661	+	HAVANA	gene	NA	NA	ENSG00000233937.7	lncRNA	1	NA	OTTHUMG00000163003.1	NA	NA	NA	NA	overlapping_locus	NA	NA	NA	NA	NA	NA
TRIM52-AS1	chr5	181261169	181272307	11139	+	HAVANA	gene	NA	NA	ENSG00000248275.2	lncRNA	1	HGNC:49006	OTTHUMG00000163002.1	NA	NA	NA	NA	overlapping_locus	NA	NA	NA	NA	NA	NA
AC008443.8	chr5	181276848	181277555	708	+	HAVANA	gene	NA	NA	ENSG00000286310.1	lncRNA	2	NA	OTTHUMG00000193975.1	NA	NA	NA	NA	NA	NA	NA	NA	NA	NA	NA
AC008443.3	chr5	181281375	181283652	2278	+	HAVANA	gene	NA	NA	ENSG00000248103.1	lncRNA	1	NA	OTTHUMG00000163377.1	NA	NA	NA	NA	NA	NA	NA	NA	NA	NA	NA
AC138035.1	chr5	181306502	181324685	18184	+	HAVANA	gene	NA	NA	ENSG00000238035.8	lncRNA	2	NA	OTTHUMG00000184458.1	NA	NA	NA	NA	NA	NA	NA	NA	NA	NA	NA
AC138035.2	chr5	181329241	181342213	12973	+	HAVANA	gene	NA	NA	ENSG00000250765.6	lncRNA	2	NA	OTTHUMG00000162985.1	NA	NA	NA	NA	NA	NA	NA	NA	NA	NA	NA
AL035696.4	chr6	184339	186899	2561	+	HAVANA	gene	NA	NA	ENSG00000285578.1	lncRNA	2	NA	OTTHUMG00000192927.1	NA	NA	NA	NA	NA	NA	NA	NA	NA	NA	NA
AL365272.1	chr6	285443	292013	6571	-	HAVANA	gene	NA	NA	ENSG00000287265.1	lncRNA	2	NA	OTTHUMG00000195543.1	NA	NA	NA	NA	NA	NA	NA	NA	NA	NA	NA
AL357054.4	chr6	708592	711405	2814	-	HAVANA	gene	NA	NA	ENSG00000272463.1	lncRNA	2	NA	OTTHUMG00000185335.1	NA	NA	NA	NA	NA	NA	NA	NA	NA	NA	NA
AL512329.2	chr6	1528364	1528911	548	-	HAVANA	gene	NA	NA	ENSG00000272279.1	lncRNA	2	NA	OTTHUMG00000185644.1	NA	NA	NA	NA	NA	NA	NA	NA	NA	NA	NA
GMDS-DT	chr6	2245718	2525976	280259	+	HAVANA	gene	NA	NA	ENSG00000250903.9	lncRNA	1	HGNC:48993	OTTHUMG00000014120.1	NA	NA	NA	NA	overlapping_locus	NA	NA	NA	NA	NA	NA
AL031768.1	chr6	2437549	2438249	701	+	HAVANA	gene	NA	NA	ENSG00000272465.1	lncRNA	2	NA	OTTHUMG00000185650.1	NA	NA	NA	NA	overlapping_locus	NA	NA	NA	NA	NA	NA
LINC01600	chr6	2621913	2634619	12707	-	HAVANA	gene	NA	NA	ENSG00000164385.9	lncRNA	2	HGNC:21600	OTTHUMG00000014122.1	NA	NA	NA	NA	NA	NA	NA	NA	NA	NA	NA
SERPINB9P1	chr6	2851230	2881407	30178	-	HAVANA	gene	NA	NA	ENSG00000230438.7	lncRNA	1	HGNC:28590	OTTHUMG00000014127.1	NA	NA	NA	NA	ncRNA_host	NA	NA	NA	NA	NA	NA
LINC01011	chr6	2987967	2991173	3207	+	HAVANA	gene	NA	NA	ENSG00000244041.7	lncRNA	1	HGNC:33812	OTTHUMG00000014128.1	NA	NA	NA	NA	overlapping_locus	NA	NA	NA	NA	NA	NA
AL031963.2	chr6	3055849	3057357	1509	+	HAVANA	gene	NA	NA	ENSG00000229282.2	lncRNA	2	NA	OTTHUMG00000014139.1	NA	NA	NA	NA	NA	NA	NA	NA	NA	NA	NA
AL031963.3	chr6	3068045	3068894	850	-	HAVANA	gene	NA	NA	ENSG00000272277.1	lncRNA	2	NA	OTTHUMG00000185651.1	NA	NA	NA	NA	NA	NA	NA	NA	NA	NA	NA
AL391422.4	chr6	3751111	3753871	2761	+	HAVANA	gene	NA	NA	ENSG00000270504.1	lncRNA	2	NA	OTTHUMG00000185108.1	NA	NA	NA	NA	NA	NA	NA	NA	NA	NA	NA
AL138831.1	chr6	4018843	4021215	2373	-	HAVANA	gene	NA	NA	ENSG00000230648.1	lncRNA	2	NA	OTTHUMG00000014156.1	NA	NA	NA	NA	NA	NA	NA	NA	NA	NA	NA
AL359643.3	chr6	5003774	5045666	41893	+	HAVANA	gene	NA	NA	ENSG00000272142.4	lncRNA	2	NA	OTTHUMG00000195981.1	NA	NA	NA	NA	NA	NA	NA	NA	NA	NA	NA
AL035653.1	chr6	5072601	5080946	8346	+	HAVANA	gene	NA	NA	ENSG00000288548.1	lncRNA	2	NA	OTTHUMG00000185668.1	NA	NA	NA	NA	NA	NA	NA	NA	NA	NA	NA
LY86-AS1	chr6	6346465	6622771	276307	-	HAVANA	gene	NA	NA	ENSG00000216863.10	lncRNA	2	HGNC:26593	OTTHUMG00000014192.1	NA	NA	NA	NA	overlapping_locus	NA	NA	NA	NA	NA	NA
AL031123.2	chr6	6680309	6683633	3325	-	HAVANA	gene	NA	NA	ENSG00000261211.1	lncRNA	2	NA	OTTHUMG00000175893.1	NA	NA	NA	NA	NA	NA	NA	NA	NA	NA	NA
AL031123.1	chr6	6692741	6739030	46290	-	HAVANA	gene	NA	NA	ENSG00000226281.4	lncRNA	1	NA	OTTHUMG00000014191.1	NA	NA	NA	NA	NA	NA	NA	NA	NA	NA	NA
AL031123.4	chr6	6710891	6713970	3080	+	HAVANA	gene	NA	NA	ENSG00000287497.1	lncRNA	2	NA	OTTHUMG00000194303.1	NA	NA	NA	NA	NA	NA	NA	NA	NA	NA	NA
AL136361.1	chr6	6758276	6759291	1016	-	HAVANA	gene	NA	NA	ENSG00000224532.2	lncRNA	1	NA	OTTHUMG00000014193.1	NA	NA	NA	NA	NA	NA	NA	NA	NA	NA	NA
AL355336.2	chr6	7183083	7185287	2205	+	HAVANA	gene	NA	NA	ENSG00000225092.2	lncRNA	2	NA	OTTHUMG00000014197.1	NA	NA	NA	NA	overlapping_locus	NA	NA	NA	NA	NA	NA
AL139095.4	chr6	7276031	7298872	22842	+	HAVANA	gene	NA	NA	ENSG00000238221.1	lncRNA	2	NA	OTTHUMG00000014204.1	NA	NA	NA	NA	NA	NA	NA	NA	NA	NA	NA
HULC	chr6	8435568	9294133	858566	+	HAVANA	gene	NA	NA	ENSG00000285219.2	lncRNA	2	HGNC:34232	OTTHUMG00000160417.1	NA	NA	NA	NA	overlapping_locus	NA	NA	NA	NA	NA	NA
AL024498.1	chr6	10743324	10747663	4340	-	HAVANA	gene	NA	NA	ENSG00000272097.2	lncRNA	2	NA	OTTHUMG00000185674.1	NA	NA	NA	NA	NA	NA	NA	NA	NA	NA	NA
AL357497.1	chr6	10881780	10884349	2570	+	HAVANA	gene	NA	NA	ENSG00000235051.3	lncRNA	2	NA	OTTHUMG00000014248.1	NA	NA	NA	NA	overlapping_locus	NA	NA	NA	NA	NA	NA
AL022724.2	chr6	11810602	11811248	647	+	HAVANA	gene	NA	NA	ENSG00000234427.1	lncRNA	2	NA	OTTHUMG00000014261.1	NA	NA	NA	NA	NA	NA	NA	NA	NA	NA	NA
AL008729.1	chr6	13264861	13295586	30726	-	HAVANA	gene	NA	NA	ENSG00000215022.7	lncRNA	2	NA	OTTHUMG00000014271.1	NA	NA	NA	NA	overlapping_locus	NA	NA	NA	NA	NA	NA
AL008729.2	chr6	13290018	13290490	473	-	HAVANA	gene	NA	NA	ENSG00000272379.1	lncRNA	2	NA	OTTHUMG00000185350.1	NA	NA	NA	NA	overlapping_locus	NA	NA	NA	NA	NA	NA
AL138720.1	chr6	14661829	15090170	428342	-	HAVANA	gene	NA	NA	ENSG00000234261.4	lncRNA	2	NA	OTTHUMG00000014290.1	NA	NA	NA	NA	NA	NA	NA	NA	NA	NA	NA
ATXN1-AS1	chr6	16761138	16762652	1515	+	HAVANA	gene	NA	NA	ENSG00000229931.1	lncRNA	2	HGNC:40515	OTTHUMG00000153136.1	NA	NA	NA	NA	NA	NA	NA	NA	NA	NA	NA
AL137003.1	chr6	16764346	16766883	2538	+	HAVANA	gene	NA	NA	ENSG00000272341.1	lncRNA	2	NA	OTTHUMG00000185677.1	NA	NA	NA	NA	NA	NA	NA	NA	NA	NA	NA
AL138724.2	chr6	17706257	17707344	1088	+	HAVANA	gene	NA	NA	ENSG00000272269.1	lncRNA	2	NA	OTTHUMG00000185678.1	NA	NA	NA	NA	NA	NA	NA	NA	NA	NA	NA
AL158198.1	chr6	20212087	20317739	105653	+	HAVANA	gene	NA	NA	ENSG00000227803.2	lncRNA	2	NA	OTTHUMG00000014335.1	NA	NA	NA	NA	NA	NA	NA	NA	NA	NA	NA
AL158198.2	chr6	20265720	20307200	41481	+	HAVANA	gene	NA	NA	ENSG00000287614.1	lncRNA	2	NA	OTTHUMG00000195544.1	NA	NA	NA	NA	NA	NA	NA	NA	NA	NA	NA
AL132775.1	chr6	20321461	20333193	11733	+	HAVANA	gene	NA	NA	ENSG00000286590.1	lncRNA	2	NA	OTTHUMG00000195201.1	NA	NA	NA	NA	NA	NA	NA	NA	NA	NA	NA
E2F3-IT1	chr6	20437821	20440178	2358	+	HAVANA	gene	NA	NA	ENSG00000224707.1	lncRNA	1	HGNC:41329	OTTHUMG00000014337.1	NA	NA	NA	NA	overlapping_locus	NA	NA	NA	NA	NA	NA
CASC15	chr6	21664185	22654455	990271	+	HAVANA	gene	NA	NA	ENSG00000272168.8	lncRNA	2	HGNC:28245	OTTHUMG00000014345.1	NA	NA	NA	NA	overlapping_locus	NA	NA	NA	NA	NA	NA
AL031775.1	chr6	24700907	24701793	887	-	HAVANA	gene	NA	NA	ENSG00000272345.1	lncRNA	2	NA	OTTHUMG00000185688.1	NA	NA	NA	NA	NA	NA	NA	NA	NA	NA	NA
AL031775.2	chr6	24706747	24707151	405	+	HAVANA	gene	NA	NA	ENSG00000272402.1	lncRNA	2	NA	OTTHUMG00000185689.1	NA	NA	NA	NA	NA	NA	NA	NA	NA	NA	NA
LINC02828	chr6	24721658	24751960	30303	+	HAVANA	gene	NA	NA	ENSG00000224164.2	lncRNA	1	HGNC:54359	OTTHUMG00000153468.1	NA	NA	NA	NA	NA	NA	NA	NA	NA	NA	NA
AL160400.1	chr6	25012985	25015696	2712	+	HAVANA	gene	NA	NA	ENSG00000286633.1	lncRNA	2	NA	OTTHUMG00000194457.1	NA	NA	NA	NA	NA	NA	NA	NA	NA	NA	NA
U91328.1	chr6	25992641	26001775	9135	+	HAVANA	gene	NA	NA	ENSG00000272462.3	lncRNA	2	NA	OTTHUMG00000185699.1	NA	NA	NA	NA	NA	NA	NA	NA	NA	NA	NA
HCG11	chr6	26521709	26527404	5696	+	HAVANA	gene	NA	NA	ENSG00000228223.3	lncRNA	2	HGNC:17707	OTTHUMG00000014456.1	NA	NA	NA	NA	NA	NA	NA	NA	NA	NA	NA
AL513548.4	chr6	26677003	26683211	6209	+	HAVANA	gene	NA	NA	ENSG00000285571.1	lncRNA	2	NA	OTTHUMG00000193220.1	NA	NA	NA	NA	NA	NA	NA	NA	NA	NA	NA
AL513548.1	chr6	26686241	26687964	1724	+	HAVANA	gene	NA	NA	ENSG00000261584.1	lncRNA	2	NA	OTTHUMG00000175906.1	NA	NA	NA	NA	NA	NA	NA	NA	NA	NA	NA
AL021807.1	chr6	27122657	27123221	565	-	HAVANA	gene	NA	NA	ENSG00000272468.1	lncRNA	2	NA	OTTHUMG00000185709.1	NA	NA	NA	NA	NA	NA	NA	NA	NA	NA	NA
AL009179.1	chr6	27694035	27713352	19318	+	HAVANA	gene	NA	NA	ENSG00000281706.3	lncRNA	2	NA	OTTHUMG00000189539.1	NA	NA	NA	NA	NA	NA	NA	NA	NA	NA	NA
AL009179.2	chr6	27759870	27763184	3315	+	HAVANA	gene	NA	NA	ENSG00000287252.1	lncRNA	2	NA	OTTHUMG00000195203.1	NA	NA	NA	NA	NA	NA	NA	NA	NA	NA	NA
AL121944.2	chr6	28078792	28081130	2339	-	HAVANA	gene	NA	NA	ENSG00000272009.1	lncRNA	2	NA	OTTHUMG00000185713.1	NA	NA	NA	NA	NA	NA	NA	NA	NA	NA	NA
ZSCAN16-AS1	chr6	28015122	28137293	122172	-	HAVANA	gene	NA	NA	ENSG00000269293.3	lncRNA	2	HGNC:48982	OTTHUMG00000184041.1	NA	NA	NA	NA	NA	NA	NA	NA	NA	NA	NA
LINC01623	chr6	28859625	28864630	5006	-	HAVANA	gene	NA	NA	ENSG00000225595.2	lncRNA	2	HGNC:52050	OTTHUMG00000084882.1	NA	NA	NA	NA	NA	NA	NA	NA	NA	NA	NA
HCG14	chr6	28896530	28897322	793	+	HAVANA	gene	NA	NA	ENSG00000224157.1	lncRNA	1	HGNC:18323	OTTHUMG00000031281.1	NA	NA	NA	NA	NA	NA	NA	NA	NA	NA	NA
HLA-F-AS1	chr6	29726601	29749049	22449	-	HAVANA	gene	NA	NA	ENSG00000214922.9	lncRNA	2	HGNC:26645	OTTHUMG00000185970.1	NA	NA	NA	NA	overlapping_locus	NA	NA	NA	NA	NA	NA
AL645939.5	chr6	29751965	29752207	243	-	HAVANA	gene	NA	NA	ENSG00000272236.1	lncRNA	2	NA	OTTHUMG00000185717.1	NA	NA	NA	NA	NA	NA	NA	NA	NA	NA	NA
AL645939.6	chr6	29752573	29763295	10723	+	HAVANA	gene	NA	NA	ENSG00000285761.1	lncRNA	2	NA	OTTHUMG00000192694.1	NA	NA	NA	NA	NA	NA	NA	NA	NA	NA	NA
HCG17	chr6	30234039	30326134	92096	-	HAVANA	gene	NA	NA	ENSG00000270604.5	lncRNA	2	HGNC:31339	OTTHUMG00000031114.1	NA	NA	NA	NA	overlapping_locus	NA	NA	NA	NA	NA	NA
HCG18	chr6	30286690	30327382	40693	-	HAVANA	gene	NA	NA	ENSG00000231074.9	lncRNA	1	HGNC:31337	OTTHUMG00000031138.1	NA	NA	NA	NA	overlapping_locus	NA	NA	NA	NA	NA	NA
LINC02569	chr6	30516266	30519217	2952	+	HAVANA	gene	NA	NA	ENSG00000235781.1	lncRNA	1	HGNC:39760	OTTHUMG00000132773.1	NA	NA	NA	NA	NA	NA	NA	NA	NA	NA	NA
AL662797.2	chr6	30723105	30723877	773	-	HAVANA	gene	NA	NA	ENSG00000272540.1	lncRNA	2	NA	OTTHUMG00000185724.1	NA	NA	NA	NA	NA	NA	NA	NA	NA	NA	NA
LINC00243	chr6	30798654	30830659	32006	-	HAVANA	gene	NA	NA	ENSG00000214894.6	lncRNA	1	HGNC:30956	OTTHUMG00000031239.1	NA	NA	NA	NA	NA	NA	NA	NA	NA	NA	NA
AL669830.2	chr6	30908242	30926459	18218	+	HAVANA	gene	NA	NA	ENSG00000288473.1	lncRNA	2	NA	OTTHUMG00000031263.1	NA	NA	NA	NA	overlapping_locus	NA	NA	NA	NA	NA	NA
AL662844.4	chr6	31195200	31198037	2838	-	HAVANA	gene	NA	NA	ENSG00000272501.1	lncRNA	2	NA	OTTHUMG00000185726.1	NA	NA	NA	NA	NA	NA	NA	NA	NA	NA	NA
AL645933.3	chr6	31394289	31395495	1207	-	HAVANA	gene	NA	NA	ENSG00000272221.1	lncRNA	2	NA	OTTHUMG00000185727.1	NA	NA	NA	NA	NA	NA	NA	NA	NA	NA	NA
HCP5	chr6	31463170	31478936	15767	+	HAVANA	gene	NA	NA	ENSG00000206337.12	lncRNA	1	HGNC:21659	OTTHUMG00000031282.1	NA	NA	NA	NA	overlapping_locus	NA	NA	NA	NA	NA	NA
AL645933.4	chr6	31479973	31494935	14963	-	HAVANA	gene	NA	NA	ENSG00000286940.1	lncRNA	2	NA	OTTHUMG00000195411.1	NA	NA	NA	NA	NA	NA	NA	NA	NA	NA	NA
DDX39B-AS1	chr6	31542304	31543138	835	+	HAVANA	gene	NA	NA	ENSG00000234006.1	lncRNA	2	HGNC:39771	OTTHUMG00000134293.1	NA	NA	NA	NA	NA	NA	NA	NA	NA	NA	NA
SNHG32	chr6	31834608	31839766	5159	+	HAVANA	gene	NA	NA	ENSG00000204387.14	lncRNA	2	HGNC:19078	OTTHUMG00000031175.1	NA	NA	NA	NA	ncRNA_host	NA	NA	NA	NA	NA	NA
AL662884.5	chr6	32108406	32112849	4444	+	HAVANA	gene	NA	NA	ENSG00000286974.1	lncRNA	2	NA	OTTHUMG00000195546.1	NA	NA	NA	NA	NA	NA	NA	NA	NA	NA	NA
AL662884.3	chr6	32152802	32154365	1564	-	HAVANA	gene	NA	NA	ENSG00000284954.1	lncRNA	2	NA	OTTHUMG00000192427.1	NA	NA	NA	NA	overlapping_locus	NA	NA	NA	NA	NA	NA
TSBP1-AS1	chr6	32254640	32407763	153124	+	HAVANA	gene	NA	NA	ENSG00000225914.3	lncRNA	1	HGNC:39756	OTTHUMG00000031217.1	NA	NA	NA	NA	ncRNA_host	NA	NA	NA	NA	NA	NA
PSMB8-AS1	chr6	32844078	32846500	2423	+	HAVANA	gene	NA	NA	ENSG00000204261.9	lncRNA	2	HGNC:39758	OTTHUMG00000140123.1	NA	NA	NA	NA	overlapping_locus	NA	NA	NA	NA	NA	NA
AL645941.1	chr6	32970232	32970886	655	+	HAVANA	gene	NA	NA	ENSG00000223837.2	lncRNA	2	NA	OTTHUMG00000140321.1	NA	NA	NA	NA	overlapping_locus	NA	NA	NA	NA	NA	NA
HCG25	chr6	33249534	33255167	5634	+	HAVANA	gene	NA	NA	ENSG00000232940.6	lncRNA	1	HGNC:20196	OTTHUMG00000031170.1	NA	NA	NA	NA	NA	NA	NA	NA	NA	NA	NA
SYNGAP1-AS1	chr6	33437363	33454453	17091	-	HAVANA	gene	NA	NA	ENSG00000274259.2	lncRNA	2	HGNC:53831	OTTHUMG00000188147.1	NA	NA	NA	NA	NA	NA	NA	NA	NA	NA	NA
AL354740.1	chr6	34248535	34286768	38234	+	HAVANA	gene	NA	NA	ENSG00000225339.4	lncRNA	2	NA	OTTHUMG00000014542.1	NA	NA	NA	NA	NA	NA	NA	NA	NA	NA	NA
AL451165.2	chr6	34696317	34697470	1154	+	HAVANA	gene	NA	NA	ENSG00000272288.6	lncRNA	2	NA	OTTHUMG00000185742.1	NA	NA	NA	NA	NA	NA	NA	NA	NA	NA	NA
Z97832.2	chr6	35220370	35224630	4261	-	HAVANA	gene	NA	NA	ENSG00000272374.1	lncRNA	2	NA	OTTHUMG00000185743.1	NA	NA	NA	NA	NA	NA	NA	NA	NA	NA	NA
Z84485.1	chr6	36146698	36197205	50508	-	HAVANA	gene	NA	NA	ENSG00000246982.7	lncRNA	1	NA	OTTHUMG00000166301.1	NA	NA	NA	NA	NA	NA	NA	NA	NA	NA	NA
AL096712.2	chr6	37301210	37305176	3967	-	HAVANA	gene	NA	NA	ENSG00000286672.1	lncRNA	2	NA	OTTHUMG00000195532.1	NA	NA	NA	NA	NA	NA	NA	NA	NA	NA	NA
AL121574.1	chr6	37815777	37819218	3442	-	HAVANA	gene	NA	NA	ENSG00000225945.1	lncRNA	2	NA	OTTHUMG00000014627.1	NA	NA	NA	NA	NA	NA	NA	NA	NA	NA	NA
DAAM2-AS1	chr6	39881804	39900071	18268	-	HAVANA	gene	NA	NA	ENSG00000235033.7	lncRNA	2	HGNC:40830	OTTHUMG00000014652.1	NA	NA	NA	NA	overlapping_locus	NA	NA	NA	NA	NA	NA
AL035587.2	chr6	42928287	42929457	1171	-	HAVANA	gene	NA	NA	ENSG00000287825.1	lncRNA	2	NA	OTTHUMG00000194671.1	NA	NA	NA	NA	NA	NA	NA	NA	NA	NA	NA
AL136304.1	chr6	43033897	43034405	509	-	HAVANA	gene	NA	NA	ENSG00000272223.1	lncRNA	2	NA	OTTHUMG00000185747.1	NA	NA	NA	NA	NA	NA	NA	NA	NA	NA	NA
AL136131.3	chr6	43770429	43770616	188	-	HAVANA	gene	NA	NA	ENSG00000272114.1	lncRNA	2	NA	OTTHUMG00000185751.1	NA	NA	NA	NA	NA	NA	NA	NA	NA	NA	NA
AL157371.2	chr6	43803193	43842625	39433	+	HAVANA	gene	NA	NA	ENSG00000283573.1	lncRNA	2	NA	OTTHUMG00000191624.1	NA	NA	NA	NA	NA	NA	NA	NA	NA	NA	NA
AL109615.4	chr6	44090787	44095585	4799	-	HAVANA	gene	NA	NA	ENSG00000287562.1	lncRNA	2	NA	OTTHUMG00000193845.1	NA	NA	NA	NA	NA	NA	NA	NA	NA	NA	NA
AL096865.1	chr6	45421079	45422005	927	-	HAVANA	gene	NA	NA	ENSG00000271857.1	lncRNA	2	NA	OTTHUMG00000185755.1	NA	NA	NA	NA	NA	NA	NA	NA	NA	NA	NA
AL035701.1	chr6	46096004	46129857	33854	-	HAVANA	gene	NA	NA	ENSG00000231769.3	lncRNA	2	NA	OTTHUMG00000014778.1	NA	NA	NA	NA	NA	NA	NA	NA	NA	NA	NA
AL353138.1	chr6	48069213	48111078	41866	-	HAVANA	gene	NA	NA	ENSG00000286811.1	lncRNA	2	NA	OTTHUMG00000194978.1	NA	NA	NA	NA	NA	NA	NA	NA	NA	NA	NA
TRAM2-AS1	chr6	52576787	52643058	66272	+	HAVANA	gene	NA	NA	ENSG00000225791.7	lncRNA	2	HGNC:48663	OTTHUMG00000014849.1	NA	NA	NA	NA	NA	NA	NA	NA	NA	NA	NA
AL590652.1	chr6	53739266	53794904	55639	-	HAVANA	gene	NA	NA	ENSG00000227885.3	lncRNA	1	NA	OTTHUMG00000014883.1	NA	NA	NA	NA	NA	NA	NA	NA	NA	NA	NA
FO680682.1	chr6	57493855	57497691	3837	+	HAVANA	gene	NA	NA	ENSG00000266579.1	lncRNA	2	NA	OTTHUMG00000178859.1	NA	NA	NA	NA	overlapping_locus	NA	NA	NA	NA	NA	NA
AL021368.3	chr6	57855891	57856468	578	-	HAVANA	gene	NA	NA	ENSG00000272541.1	lncRNA	2	NA	OTTHUMG00000185765.1	NA	NA	NA	NA	NA	NA	NA	NA	NA	NA	NA
AL021368.5	chr6	57880071	57884297	4227	-	HAVANA	gene	NA	NA	ENSG00000286723.1	lncRNA	2	NA	OTTHUMG00000195317.1	NA	NA	NA	NA	NA	NA	NA	NA	NA	NA	NA
AL021368.1	chr6	57902609	57903148	540	-	HAVANA	gene	NA	NA	ENSG00000271761.1	lncRNA	2	NA	OTTHUMG00000185766.1	NA	NA	NA	NA	NA	NA	NA	NA	NA	NA	NA
AL021368.2	chr6	57908560	57913911	5352	-	HAVANA	gene	NA	NA	ENSG00000272316.1	lncRNA	2	NA	OTTHUMG00000185767.1	NA	NA	NA	NA	NA	NA	NA	NA	NA	NA	NA
AL021368.4	chr6	57919912	57961382	41471	-	HAVANA	gene	NA	NA	ENSG00000283352.1	lncRNA	2	NA	OTTHUMG00000191655.1	NA	NA	NA	NA	overlapping_locus	NA	NA	NA	NA	NA	NA
SCAT8	chr6	63806836	63822642	15807	+	HAVANA	gene	NA	NA	ENSG00000236345.1	lncRNA	2	HGNC:40967	OTTHUMG00000014954.1	NA	NA	NA	NA	NA	NA	NA	NA	NA	NA	NA
AL391807.1	chr6	68627879	68635161	7283	-	HAVANA	gene	NA	NA	ENSG00000230910.4	lncRNA	1	NA	OTTHUMG00000014981.1	NA	NA	NA	NA	NA	NA	NA	NA	NA	NA	NA
AL583856.2	chr6	70596438	70596980	543	+	HAVANA	gene	NA	NA	ENSG00000271967.1	lncRNA	2	NA	OTTHUMG00000185770.1	NA	NA	NA	NA	NA	NA	NA	NA	NA	NA	NA
LINC00472	chr6	71343427	71420745	77319	-	HAVANA	gene	NA	NA	ENSG00000233237.8	lncRNA	2	HGNC:21380	OTTHUMG00000015006.1	NA	NA	NA	NA	overlapping_locus	NA	NA	NA	NA	NA	NA
AC019205.1	chr6	73263212	73301789	38578	+	HAVANA	gene	NA	NA	ENSG00000229852.4	lncRNA	2	NA	OTTHUMG00000047278.1	NA	NA	NA	NA	overlapping_locus	NA	NA	NA	NA	NA	NA
AL603910.1	chr6	73492025	73492742	718	-	HAVANA	gene	NA	NA	ENSG00000223821.1	lncRNA	2	NA	OTTHUMG00000058065.1	NA	NA	NA	NA	NA	NA	NA	NA	NA	NA	NA
AL590428.1	chr6	73693903	73696131	2229	-	HAVANA	gene	NA	NA	ENSG00000231652.2	lncRNA	2	NA	OTTHUMG00000015038.1	NA	NA	NA	NA	NA	NA	NA	NA	NA	NA	NA
AL080250.1	chr6	75285014	75317525	32512	+	HAVANA	gene	NA	NA	ENSG00000225793.3	lncRNA	2	NA	OTTHUMG00000015048.1	NA	NA	NA	NA	NA	NA	NA	NA	NA	NA	NA
AL356776.2	chr6	79077841	79081371	3531	+	HAVANA	gene	NA	NA	ENSG00000286340.1	lncRNA	2	NA	OTTHUMG00000193850.1	NA	NA	NA	NA	NA	NA	NA	NA	NA	NA	NA
HMGN3-AS1	chr6	79233718	79236797	3080	+	HAVANA	gene	NA	NA	ENSG00000270362.1	lncRNA	2	HGNC:48984	OTTHUMG00000185118.1	NA	NA	NA	NA	NA	NA	NA	NA	NA	NA	NA
AL391840.3	chr6	79537540	79539976	2437	+	HAVANA	gene	NA	NA	ENSG00000287811.1	lncRNA	2	NA	OTTHUMG00000194528.1	NA	NA	NA	NA	NA	NA	NA	NA	NA	NA	NA
AL451064.1	chr6	79561132	79561602	471	+	HAVANA	gene	NA	NA	ENSG00000272137.1	lncRNA	2	NA	OTTHUMG00000185791.1	NA	NA	NA	NA	NA	NA	NA	NA	NA	NA	NA
AL359715.3	chr6	80355424	80356859	1436	+	HAVANA	gene	NA	NA	ENSG00000272129.1	lncRNA	2	NA	OTTHUMG00000185792.1	NA	NA	NA	NA	NA	NA	NA	NA	NA	NA	NA
AL359715.1	chr6	80441295	80466674	25380	+	HAVANA	gene	NA	NA	ENSG00000233967.7	lncRNA	2	NA	OTTHUMG00000015092.1	NA	NA	NA	NA	NA	NA	NA	NA	NA	NA	NA
AL359715.2	chr6	80466958	80469080	2123	+	HAVANA	gene	NA	NA	ENSG00000260645.2	lncRNA	2	NA	OTTHUMG00000175925.1	NA	NA	NA	NA	NA	NA	NA	NA	NA	NA	NA
AL122017.1	chr6	81527102	81534915	7814	-	HAVANA	gene	NA	NA	ENSG00000226089.2	lncRNA	1	NA	OTTHUMG00000015096.1	NA	NA	NA	NA	overlapping_locus	NA	NA	NA	NA	NA	NA
AL078599.3	chr6	81724722	81736353	11632	-	HAVANA	gene	NA	NA	ENSG00000232031.1	lncRNA	2	NA	OTTHUMG00000015100.1	NA	NA	NA	NA	overlapping_locus	NA	NA	NA	NA	NA	NA
LINC02542	chr6	81844602	82169391	324790	-	HAVANA	gene	NA	NA	ENSG00000226453.2	lncRNA	2	HGNC:53576	OTTHUMG00000015101.1	NA	NA	NA	NA	NA	NA	NA	NA	NA	NA	NA
SNHG5	chr6	85650491	85678932	28442	-	HAVANA	gene	NA	NA	ENSG00000203875.13	lncRNA	2	HGNC:21026	OTTHUMG00000015144.1	NA	NA	NA	NA	overlapping_locus	NA	NA	NA	NA	NA	NA
AL139042.1	chr6	88177804	88442928	265125	-	HAVANA	gene	NA	NA	ENSG00000234426.3	lncRNA	2	NA	OTTHUMG00000015187.1	NA	NA	NA	NA	NA	NA	NA	NA	NA	NA	NA
AL353135.1	chr6	89080164	89080667	504	-	HAVANA	gene	NA	NA	ENSG00000271931.1	lncRNA	2	NA	OTTHUMG00000185795.1	NA	NA	NA	NA	NA	NA	NA	NA	NA	NA	NA
AL132996.1	chr6	90295507	90363912	68406	+	HAVANA	gene	NA	NA	ENSG00000260271.3	lncRNA	2	NA	OTTHUMG00000175929.1	NA	NA	NA	NA	ncRNA_host	NA	NA	NA	NA	NA	NA
MANEA-DT	chr6	95575183	95577450	2268	-	HAVANA	gene	NA	NA	ENSG00000261366.1	lncRNA	2	HGNC:43732	OTTHUMG00000175933.1	NA	NA	NA	NA	NA	NA	NA	NA	NA	NA	NA
AL513550.1	chr6	99424922	99432323	7402	+	HAVANA	gene	NA	NA	ENSG00000228506.2	lncRNA	1	NA	OTTHUMG00000015263.1	NA	NA	NA	NA	NA	NA	NA	NA	NA	NA	NA
AL133338.1	chr6	100881471	100882987	1517	+	HAVANA	gene	NA	NA	ENSG00000260000.2	lncRNA	2	NA	OTTHUMG00000175935.1	NA	NA	NA	NA	NA	NA	NA	NA	NA	NA	NA
AL357315.1	chr6	104831129	104845820	14692	-	HAVANA	gene	NA	NA	ENSG00000227535.2	lncRNA	2	NA	OTTHUMG00000015288.1	NA	NA	NA	NA	overlapping_locus	NA	NA	NA	NA	NA	NA
AL022067.1	chr6	106100140	106100593	454	+	HAVANA	gene	NA	NA	ENSG00000269919.1	lncRNA	2	NA	OTTHUMG00000184068.1	NA	NA	NA	NA	overlapping_locus	NA	NA	NA	NA	NA	NA
Z98200.2	chr6	108030249	108030718	470	-	HAVANA	gene	NA	NA	ENSG00000271734.1	lncRNA	2	NA	OTTHUMG00000185804.1	NA	NA	NA	NA	NA	NA	NA	NA	NA	NA	NA
AL390208.1	chr6	108998482	108999125	644	+	HAVANA	gene	NA	NA	ENSG00000271730.1	lncRNA	2	NA	OTTHUMG00000185805.1	NA	NA	NA	NA	NA	NA	NA	NA	NA	NA	NA
AL359711.2	chr6	109382795	109383666	872	+	HAVANA	gene	NA	NA	ENSG00000260273.1	lncRNA	2	NA	OTTHUMG00000175937.1	NA	NA	NA	NA	NA	NA	NA	NA	NA	NA	NA
AL512303.1	chr6	109826522	109828785	2264	+	HAVANA	gene	NA	NA	ENSG00000232311.1	lncRNA	1	NA	OTTHUMG00000015353.1	NA	NA	NA	NA	NA	NA	NA	NA	NA	NA	NA
AL590009.1	chr6	110020011	110040241	20231	-	HAVANA	gene	NA	NA	ENSG00000286691.1	lncRNA	2	NA	OTTHUMG00000195440.1	NA	NA	NA	NA	NA	NA	NA	NA	NA	NA	NA
AC002464.1	chr6	110477907	110479436	1530	+	HAVANA	gene	NA	NA	ENSG00000260188.1	lncRNA	2	NA	OTTHUMG00000175938.1	NA	NA	NA	NA	NA	NA	NA	NA	NA	NA	NA
AL080317.1	chr6	111297126	111298510	1385	+	HAVANA	gene	NA	NA	ENSG00000271789.1	lncRNA	2	NA	OTTHUMG00000185815.1	NA	NA	NA	NA	NA	NA	NA	NA	NA	NA	NA
AL080317.2	chr6	111309203	111313517	4315	+	HAVANA	gene	NA	NA	ENSG00000272356.1	lncRNA	2	NA	OTTHUMG00000185816.1	NA	NA	NA	NA	NA	NA	NA	NA	NA	NA	NA
REV3L-IT1	chr6	111360641	111361607	967	-	HAVANA	gene	NA	NA	ENSG00000229276.1	lncRNA	2	HGNC:41377	OTTHUMG00000046182.1	NA	NA	NA	NA	overlapping_locus	NA	NA	NA	NA	NA	NA
TRAF3IP2-AS1	chr6	111483511	111598302	114792	+	HAVANA	gene	NA	NA	ENSG00000231889.7	lncRNA	2	HGNC:40005	OTTHUMG00000015378.1	NA	NA	NA	NA	NA	NA	NA	NA	NA	NA	NA
Z97989.1	chr6	111599875	111602295	2421	+	HAVANA	gene	NA	NA	ENSG00000255389.1	lncRNA	2	NA	OTTHUMG00000165195.1	NA	NA	NA	NA	NA	NA	NA	NA	NA	NA	NA
Z99289.2	chr6	112217640	112219570	1931	-	HAVANA	gene	NA	NA	ENSG00000270661.1	lncRNA	2	NA	OTTHUMG00000185109.1	NA	NA	NA	NA	overlapping_locus	NA	NA	NA	NA	NA	NA
Z99289.3	chr6	112234165	112234758	594	-	HAVANA	gene	NA	NA	ENSG00000271208.1	lncRNA	2	NA	OTTHUMG00000185110.1	NA	NA	NA	NA	overlapping_locus	NA	NA	NA	NA	NA	NA
AL049695.1	chr6	113129707	113140870	11164	+	HAVANA	gene	NA	NA	ENSG00000287728.2	lncRNA	2	NA	OTTHUMG00000195495.1	NA	NA	NA	NA	NA	NA	NA	NA	NA	NA	NA
LINC02518	chr6	113428540	113433555	5016	-	HAVANA	gene	NA	NA	ENSG00000232316.2	lncRNA	1	HGNC:53509	OTTHUMG00000015399.1	NA	NA	NA	NA	NA	NA	NA	NA	NA	NA	NA
LINC02541	chr6	113616927	113650090	33164	-	HAVANA	gene	NA	NA	ENSG00000230943.3	lncRNA	1	HGNC:53574	OTTHUMG00000015401.1	NA	NA	NA	NA	NA	NA	NA	NA	NA	NA	NA
MROCKI	chr6	113868013	113873351	5339	-	HAVANA	gene	NA	NA	ENSG00000227502.3	lncRNA	2	HGNC:50323	OTTHUMG00000015405.1	NA	NA	NA	NA	NA	NA	NA	NA	NA	NA	NA
HDAC2-AS2	chr6	113969701	114471705	502005	+	HAVANA	gene	NA	NA	ENSG00000228624.7	lncRNA	2	HGNC:43590	OTTHUMG00000164691.1	NA	NA	NA	NA	NA	NA	NA	NA	NA	NA	NA
AL078600.1	chr6	119349920	119391829	41910	+	HAVANA	gene	NA	NA	ENSG00000287100.1	lncRNA	2	NA	OTTHUMG00000193986.1	NA	NA	NA	NA	NA	NA	NA	NA	NA	NA	NA
AL445259.1	chr6	123519697	123557670	37974	+	HAVANA	gene	NA	NA	ENSG00000285691.2	lncRNA	2	NA	OTTHUMG00000192926.1	NA	NA	NA	NA	NA	NA	NA	NA	NA	NA	NA
AL354936.1	chr6	123823240	123829285	6046	+	HAVANA	gene	NA	NA	ENSG00000237321.1	lncRNA	2	NA	OTTHUMG00000015498.1	NA	NA	NA	NA	overlapping_locus	NA	NA	NA	NA	NA	NA
RNF217-AS1	chr6	124644434	124963165	318732	-	HAVANA	gene	NA	NA	ENSG00000236548.2	lncRNA	2	HGNC:50866	OTTHUMG00000015501.1	NA	NA	NA	NA	NA	NA	NA	NA	NA	NA	NA
AL450332.1	chr6	125370034	125445193	75160	-	HAVANA	gene	NA	NA	ENSG00000226409.3	lncRNA	2	NA	OTTHUMG00000015507.1	NA	NA	NA	NA	NA	NA	NA	NA	NA	NA	NA
AL590006.1	chr6	128027886	128085248	57363	+	HAVANA	gene	NA	NA	ENSG00000227945.1	lncRNA	2	NA	OTTHUMG00000015535.1	NA	NA	NA	NA	NA	NA	NA	NA	NA	NA	NA
AL355581.1	chr6	130133410	130146179	12770	-	HAVANA	gene	NA	NA	ENSG00000227678.8	lncRNA	1	NA	OTTHUMG00000015555.1	NA	NA	NA	NA	overlapping_locus	NA	NA	NA	NA	NA	NA
LINC01013	chr6	132131888	132169374	37487	+	HAVANA	gene	NA	NA	ENSG00000228495.2	lncRNA	1	HGNC:48987	OTTHUMG00000015574.1	NA	NA	NA	NA	NA	NA	NA	NA	NA	NA	NA
AL032821.1	chr6	132752675	132753951	1277	+	HAVANA	gene	NA	NA	ENSG00000234484.1	lncRNA	2	NA	OTTHUMG00000015592.1	NA	NA	NA	NA	NA	NA	NA	NA	NA	NA	NA
AL353596.1	chr6	135055033	135060550	5518	+	HAVANA	gene	NA	NA	ENSG00000232876.1	lncRNA	1	NA	OTTHUMG00000015625.1	NA	NA	NA	NA	NA	NA	NA	NA	NA	NA	NA
LINC00271	chr6	135497422	135813990	316569	+	HAVANA	gene	NA	NA	ENSG00000231028.9	lncRNA	2	HGNC:32526	OTTHUMG00000015632.1	NA	NA	NA	NA	NA	NA	NA	NA	NA	NA	NA
AL360178.1	chr6	135854053	135880942	26890	-	HAVANA	gene	NA	NA	ENSG00000286313.1	lncRNA	2	NA	OTTHUMG00000195567.1	NA	NA	NA	NA	NA	NA	NA	NA	NA	NA	NA
AL121933.2	chr6	136784045	136786280	2236	+	HAVANA	gene	NA	NA	ENSG00000286646.1	lncRNA	2	NA	OTTHUMG00000195322.1	NA	NA	NA	NA	NA	NA	NA	NA	NA	NA	NA
WAKMAR2	chr6	137823673	137868233	44561	-	HAVANA	gene	NA	NA	ENSG00000237499.7	lncRNA	1	HGNC:53754	OTTHUMG00000015663.1	NA	NA	NA	NA	NA	NA	NA	NA	NA	NA	NA
AL590617.2	chr6	138692548	138697288	4741	+	HAVANA	gene	NA	NA	ENSG00000225177.6	lncRNA	2	NA	OTTHUMG00000015677.1	NA	NA	NA	NA	NA	NA	NA	NA	NA	NA	NA
AL355304.1	chr6	142946406	142957945	11540	+	HAVANA	gene	NA	NA	ENSG00000232618.2	lncRNA	2	NA	OTTHUMG00000015716.1	NA	NA	NA	NA	NA	NA	NA	NA	NA	NA	NA
AL031320.2	chr6	143484979	143507327	22349	+	HAVANA	gene	NA	NA	ENSG00000278206.1	lncRNA	2	NA	OTTHUMG00000188641.1	NA	NA	NA	NA	overlapping_locus	NA	NA	NA	NA	NA	NA
HYMAI	chr6	144004916	144008262	3347	-	HAVANA	gene	NA	NA	ENSG00000283122.1	lncRNA	2	HGNC:5326	OTTHUMG00000189750.1	NA	NA	NA	NA	overlapping_locus	NA	NA	NA	NA	NA	NA
AL023806.1	chr6	145735570	145737218	1649	+	HAVANA	gene	NA	NA	ENSG00000270638.1	lncRNA	2	NA	OTTHUMG00000184940.1	NA	NA	NA	NA	NA	NA	NA	NA	NA	NA	NA
AL023806.5	chr6	145749917	145751137	1221	+	HAVANA	gene	NA	NA	ENSG00000288551.1	lncRNA	2	NA	OTTHUMG00000015748.1	NA	NA	NA	NA	NA	NA	NA	NA	NA	NA	NA
AL023806.4	chr6	145784406	145786559	2154	-	HAVANA	gene	NA	NA	ENSG00000288056.1	lncRNA	2	NA	OTTHUMG00000194916.1	NA	NA	NA	NA	NA	NA	NA	NA	NA	NA	NA
AL356599.1	chr6	145799409	145887430	88022	+	HAVANA	gene	NA	NA	ENSG00000235652.9	lncRNA	2	NA	OTTHUMG00000195979.1	NA	NA	NA	NA	NA	NA	NA	NA	NA	NA	NA
STXBP5-AS1	chr6	146824539	147204614	380076	-	HAVANA	gene	NA	NA	ENSG00000233452.7	lncRNA	2	HGNC:44183	OTTHUMG00000015762.1	NA	NA	NA	NA	overlapping_locus	NA	NA	NA	NA	NA	NA
AL138916.2	chr6	146948528	146951159	2632	-	HAVANA	gene	NA	NA	ENSG00000272397.1	lncRNA	2	NA	OTTHUMG00000185358.1	NA	NA	NA	NA	overlapping_locus	NA	NA	NA	NA	NA	NA
AL078581.2	chr6	149591755	149592663	909	-	HAVANA	gene	NA	NA	ENSG00000233330.1	lncRNA	2	NA	OTTHUMG00000015793.1	NA	NA	NA	NA	NA	NA	NA	NA	NA	NA	NA
AL355312.2	chr6	149796151	149799150	3000	-	HAVANA	gene	NA	NA	ENSG00000231760.5	lncRNA	2	NA	OTTHUMG00000193423.1	NA	NA	NA	NA	NA	NA	NA	NA	NA	NA	NA
AL450344.3	chr6	150600834	150605850	5017	+	HAVANA	gene	NA	NA	ENSG00000232891.1	lncRNA	2	NA	OTTHUMG00000015821.1	NA	NA	NA	NA	overlapping_locus	NA	NA	NA	NA	NA	NA
AL450344.1	chr6	150624677	150626086	1410	+	HAVANA	gene	NA	NA	ENSG00000224029.1	lncRNA	2	NA	OTTHUMG00000015822.1	NA	NA	NA	NA	overlapping_locus	NA	NA	NA	NA	NA	NA
AL078582.1	chr6	152112759	152118397	5639	+	HAVANA	gene	NA	NA	ENSG00000284615.1	lncRNA	2	NA	OTTHUMG00000192213.1	NA	NA	NA	NA	NA	NA	NA	NA	NA	NA	NA
AL080276.2	chr6	152983331	152991322	7992	+	HAVANA	gene	NA	NA	ENSG00000227627.3	lncRNA	2	NA	OTTHUMG00000015856.1	NA	NA	NA	NA	NA	NA	NA	NA	NA	NA	NA
AL357075.3	chr6	154510791	154522307	11517	+	HAVANA	gene	NA	NA	ENSG00000287260.1	lncRNA	2	NA	OTTHUMG00000194421.1	NA	NA	NA	NA	NA	NA	NA	NA	NA	NA	NA
AL596202.1	chr6	155253139	155256724	3586	-	HAVANA	gene	NA	NA	ENSG00000235381.1	lncRNA	1	NA	OTTHUMG00000015879.1	NA	NA	NA	NA	NA	NA	NA	NA	NA	NA	NA
AL589693.1	chr6	155911195	156397589	486395	-	HAVANA	gene	NA	NA	ENSG00000287092.1	lncRNA	2	NA	OTTHUMG00000195482.1	NA	NA	NA	NA	NA	NA	NA	NA	NA	NA	NA
AL355297.2	chr6	156774217	156774662	446	-	HAVANA	gene	NA	NA	ENSG00000271265.1	lncRNA	2	NA	OTTHUMG00000185138.1	NA	NA	NA	NA	NA	NA	NA	NA	NA	NA	NA
AL355297.3	chr6	156776360	156778422	2063	-	HAVANA	gene	NA	NA	ENSG00000271551.2	lncRNA	2	NA	OTTHUMG00000185117.1	NA	NA	NA	NA	NA	NA	NA	NA	NA	NA	NA
AL355297.1	chr6	156780327	156780455	129	-	HAVANA	gene	NA	NA	ENSG00000270487.1	lncRNA	2	NA	OTTHUMG00000185139.1	NA	NA	NA	NA	NA	NA	NA	NA	NA	NA	NA
AL390955.2	chr6	157323964	157324477	514	+	HAVANA	gene	NA	NA	ENSG00000271040.1	lncRNA	2	NA	OTTHUMG00000185283.1	NA	NA	NA	NA	NA	NA	NA	NA	NA	NA	NA
AL117344.2	chr6	157377062	157380896	3835	-	HAVANA	gene	NA	NA	ENSG00000286482.1	lncRNA	2	NA	OTTHUMG00000193846.1	NA	NA	NA	NA	NA	NA	NA	NA	NA	NA	NA
AL360169.2	chr6	158282841	158428379	145539	+	HAVANA	gene	NA	NA	ENSG00000274023.1	lncRNA	2	NA	OTTHUMG00000187510.1	NA	NA	NA	NA	overlapping_locus	NA	NA	NA	NA	NA	NA
EZR-AS1	chr6	158817979	158822252	4274	+	HAVANA	gene	NA	NA	ENSG00000233893.2	lncRNA	2	HGNC:40609	OTTHUMG00000015915.1	NA	NA	NA	NA	NA	NA	NA	NA	NA	NA	NA
AL035530.2	chr6	158988178	159088114	99937	+	HAVANA	gene	NA	NA	ENSG00000271913.7	lncRNA	2	NA	OTTHUMG00000185830.1	NA	NA	NA	NA	NA	NA	NA	NA	NA	NA	NA
AL356417.3	chr6	159051674	159121495	69822	-	HAVANA	gene	NA	NA	ENSG00000285492.1	lncRNA	2	NA	OTTHUMG00000015922.1	NA	NA	NA	NA	NA	NA	NA	NA	NA	NA	NA
AL356417.2	chr6	159165899	159170007	4109	-	HAVANA	gene	NA	NA	ENSG00000233682.3	lncRNA	1	NA	OTTHUMG00000015926.1	NA	NA	NA	NA	NA	NA	NA	NA	NA	NA	NA
FNDC1-IT1	chr6	159240786	159243329	2544	+	HAVANA	gene	NA	NA	ENSG00000235086.1	lncRNA	1	HGNC:41460	OTTHUMG00000015929.1	NA	NA	NA	NA	overlapping_locus	NA	NA	NA	NA	NA	NA
SOD2-OT1	chr6	159760258	159762332	2075	-	HAVANA	gene	NA	NA	ENSG00000285427.1	lncRNA	2	HGNC:53445	OTTHUMG00000192417.1	NA	NA	NA	NA	overlapping_locus	NA	NA	NA	NA	NA	NA
AL139393.3	chr6	160990318	160992342	2025	-	HAVANA	gene	NA	NA	ENSG00000272841.1	lncRNA	2	NA	OTTHUMG00000185865.1	NA	NA	NA	NA	NA	NA	NA	NA	NA	NA	NA
CAHM	chr6	163413065	163413960	896	-	HAVANA	gene	NA	NA	ENSG00000270419.1	lncRNA	2	HGNC:42860	OTTHUMG00000175945.1	NA	NA	NA	NA	NA	NA	NA	NA	NA	NA	NA
AL022069.3	chr6	166342632	166351466	8835	+	HAVANA	gene	NA	NA	ENSG00000286760.1	lncRNA	2	NA	OTTHUMG00000195184.1	NA	NA	NA	NA	NA	NA	NA	NA	NA	NA	NA
AL022069.1	chr6	166383189	166384824	1636	+	HAVANA	gene	NA	NA	ENSG00000261420.1	lncRNA	2	NA	OTTHUMG00000175947.1	NA	NA	NA	NA	NA	NA	NA	NA	NA	NA	NA
RPS6KA2-IT1	chr6	166460663	166465383	4721	-	HAVANA	gene	NA	NA	ENSG00000232082.1	lncRNA	2	HGNC:41378	OTTHUMG00000046164.1	NA	NA	NA	NA	overlapping_locus	NA	NA	NA	NA	NA	NA
Z94721.1	chr6	166969626	166999065	29440	-	HAVANA	gene	NA	NA	ENSG00000227598.1	lncRNA	2	NA	OTTHUMG00000016010.1	NA	NA	NA	NA	ncRNA_host	NA	NA	NA	NA	NA	NA
Z94721.2	chr6	166999405	167139141	139737	+	HAVANA	gene	NA	NA	ENSG00000272980.4	lncRNA	2	NA	OTTHUMG00000185866.1	NA	NA	NA	NA	overlapping_locus	NA	NA	NA	NA	NA	NA
LINC01558	chr6	167784537	167796872	12336	-	HAVANA	gene	NA	NA	ENSG00000146521.10	lncRNA	2	HGNC:21235	OTTHUMG00000016030.1	NA	NA	NA	NA	NA	NA	NA	NA	NA	NA	NA
AL009178.2	chr6	167795530	167798248	2719	+	HAVANA	gene	NA	NA	ENSG00000269155.2	lncRNA	2	NA	OTTHUMG00000187112.1	NA	NA	NA	NA	NA	NA	NA	NA	NA	NA	NA
LINC01615	chr6	169157162	169162992	5831	-	HAVANA	gene	NA	NA	ENSG00000223485.4	lncRNA	1	HGNC:51898	OTTHUMG00000016054.1	NA	NA	NA	NA	NA	NA	NA	NA	NA	NA	NA
LINC02544	chr6	169175277	169182841	7565	-	HAVANA	gene	NA	NA	ENSG00000261039.3	lncRNA	2	HGNC:53578	OTTHUMG00000175951.1	NA	NA	NA	NA	NA	NA	NA	NA	NA	NA	NA
BX322234.1	chr6	169213254	169245773	32520	+	HAVANA	gene	NA	NA	ENSG00000226445.2	lncRNA	2	NA	OTTHUMG00000045405.1	NA	NA	NA	NA	NA	NA	NA	NA	NA	NA	NA
AL009176.1	chr6	169419004	169425156	6153	-	HAVANA	gene	NA	NA	ENSG00000285887.1	lncRNA	2	NA	OTTHUMG00000192626.1	NA	NA	NA	NA	overlapping_locus	NA	NA	NA	NA	NA	NA
AL135910.1	chr6	169426420	169452475	26056	-	HAVANA	gene	NA	NA	ENSG00000272848.2	lncRNA	2	NA	OTTHUMG00000185870.1	NA	NA	NA	NA	overlapping_locus	NA	NA	NA	NA	NA	NA
AL354892.1	chr6	169725504	169738992	13489	+	HAVANA	gene	NA	NA	ENSG00000227704.1	lncRNA	2	NA	OTTHUMG00000016063.1	NA	NA	NA	NA	NA	NA	NA	NA	NA	NA	NA
AL354892.3	chr6	169770413	169772042	1630	+	HAVANA	gene	NA	NA	ENSG00000266896.1	lncRNA	2	NA	OTTHUMG00000180499.1	NA	NA	NA	NA	overlapping_locus	NA	NA	NA	NA	NA	NA
AL596442.2	chr6	170178681	170179660	980	+	HAVANA	gene	NA	NA	ENSG00000273100.1	lncRNA	2	NA	OTTHUMG00000185871.1	NA	NA	NA	NA	NA	NA	NA	NA	NA	NA	NA
AC215522.2	chr7	19018	35489	16472	-	HAVANA	gene	NA	NA	ENSG00000282572.2	lncRNA	2	NA	OTTHUMG00000190454.1	NA	NA	NA	NA	NA	NA	NA	NA	NA	NA	NA
AC093627.22	chr7	115186	132034	16849	-	HAVANA	gene	NA	NA	ENSG00000287883.1	lncRNA	2	NA	OTTHUMG00000194981.1	NA	NA	NA	NA	NA	NA	NA	NA	NA	NA	NA
AC093627.5	chr7	135853	149527	13675	-	HAVANA	gene	NA	NA	ENSG00000242474.3	lncRNA	2	NA	OTTHUMG00000151405.1	NA	NA	NA	NA	NA	NA	NA	NA	NA	NA	NA
AC093627.4	chr7	149549	155465	5917	+	HAVANA	gene	NA	NA	ENSG00000240859.3	lncRNA	1	NA	OTTHUMG00000151398.1	NA	NA	NA	NA	NA	NA	NA	NA	NA	NA	NA
AC147651.1	chr7	520391	525238	4848	+	HAVANA	gene	NA	NA	ENSG00000223855.2	lncRNA	2	NA	OTTHUMG00000151410.1	NA	NA	NA	NA	NA	NA	NA	NA	NA	NA	NA
PRKAR1B-AS1	chr7	603185	608482	5298	+	HAVANA	gene	NA	NA	ENSG00000237181.1	lncRNA	1	HGNC:40470	OTTHUMG00000151414.1	NA	NA	NA	NA	NA	NA	NA	NA	NA	NA	NA
AC073957.3	chr7	879790	886547	6758	-	HAVANA	gene	NA	NA	ENSG00000273151.1	lncRNA	2	NA	OTTHUMG00000185874.1	NA	NA	NA	NA	NA	NA	NA	NA	NA	NA	NA
AC091729.3	chr7	1160374	1165607	5234	+	HAVANA	gene	NA	NA	ENSG00000229043.3	lncRNA	2	NA	OTTHUMG00000151480.1	NA	NA	NA	NA	NA	NA	NA	NA	NA	NA	NA
AC102953.2	chr7	1464497	1467522	3026	-	HAVANA	gene	NA	NA	ENSG00000273230.1	lncRNA	2	NA	OTTHUMG00000185875.1	NA	NA	NA	NA	NA	NA	NA	NA	NA	NA	NA
PSMG3-AS1	chr7	1570073	1589626	19554	+	HAVANA	gene	NA	NA	ENSG00000230487.8	lncRNA	1	HGNC:22230	OTTHUMG00000151452.1	NA	NA	NA	NA	NA	NA	NA	NA	NA	NA	NA
AC092428.1	chr7	4725440	4728721	3282	+	HAVANA	gene	NA	NA	ENSG00000287665.1	lncRNA	2	NA	OTTHUMG00000194963.1	NA	NA	NA	NA	overlapping_locus	NA	NA	NA	NA	NA	NA
AC092171.4	chr7	5425770	5426401	632	+	HAVANA	gene	NA	NA	ENSG00000272953.1	lncRNA	2	NA	OTTHUMG00000186130.1	NA	NA	NA	NA	NA	NA	NA	NA	NA	NA	NA
AC092171.3	chr7	5426277	5428927	2651	-	HAVANA	gene	NA	NA	ENSG00000234432.4	lncRNA	2	NA	OTTHUMG00000186131.1	NA	NA	NA	NA	NA	NA	NA	NA	NA	NA	NA
AC092171.5	chr7	5428731	5429672	942	+	HAVANA	gene	NA	NA	ENSG00000273084.1	lncRNA	2	NA	OTTHUMG00000186132.1	NA	NA	NA	NA	NA	NA	NA	NA	NA	NA	NA
AC006483.2	chr7	5556731	5557245	515	+	HAVANA	gene	NA	NA	ENSG00000272719.1	lncRNA	2	NA	OTTHUMG00000186133.1	NA	NA	NA	NA	NA	NA	NA	NA	NA	NA	NA
RNF216-IT1	chr7	5662432	5680461	18030	-	HAVANA	gene	NA	NA	ENSG00000237738.1	lncRNA	2	HGNC:41463	OTTHUMG00000155498.1	NA	NA	NA	NA	overlapping_locus	NA	NA	NA	NA	NA	NA
AC073343.2	chr7	6663974	6708901	44928	+	HAVANA	gene	NA	NA	ENSG00000228010.6	lncRNA	1	NA	OTTHUMG00000152372.1	NA	NA	NA	NA	overlapping_locus	NA	NA	NA	NA	NA	NA
AC079804.3	chr7	6952625	7104482	151858	-	HAVANA	gene	NA	NA	ENSG00000287860.1	lncRNA	2	NA	OTTHUMG00000194297.1	NA	NA	NA	NA	ncRNA_host	NA	NA	NA	NA	NA	NA
AC005532.1	chr7	7255154	7278071	22918	+	HAVANA	gene	NA	NA	ENSG00000230825.2	lncRNA	1	NA	OTTHUMG00000151907.1	NA	NA	NA	NA	NA	NA	NA	NA	NA	NA	NA
AC004982.2	chr7	7552462	7566996	14535	-	HAVANA	gene	NA	NA	ENSG00000272894.5	lncRNA	2	NA	OTTHUMG00000186149.1	NA	NA	NA	NA	NA	NA	NA	NA	NA	NA	NA
AC006042.3	chr7	7949853	7950709	857	-	HAVANA	gene	NA	NA	ENSG00000234141.1	lncRNA	2	NA	OTTHUMG00000152026.1	NA	NA	NA	NA	NA	NA	NA	NA	NA	NA	NA
GLCCI1-DT	chr7	7958183	7969903	11721	-	HAVANA	gene	NA	NA	ENSG00000233108.1	lncRNA	1	HGNC:40852	OTTHUMG00000152017.1	NA	NA	NA	NA	NA	NA	NA	NA	NA	NA	NA
AC006042.1	chr7	8114025	8116561	2537	+	HAVANA	gene	NA	NA	ENSG00000227719.1	lncRNA	1	NA	OTTHUMG00000152019.1	NA	NA	NA	NA	NA	NA	NA	NA	NA	NA	NA
AC004160.1	chr7	11180902	11520175	339274	+	HAVANA	gene	NA	NA	ENSG00000230333.6	lncRNA	2	NA	OTTHUMG00000152311.1	NA	NA	NA	NA	overlapping_locus	NA	NA	NA	NA	NA	NA
AC004160.2	chr7	11406955	11414078	7124	+	HAVANA	gene	NA	NA	ENSG00000230435.1	lncRNA	1	NA	OTTHUMG00000152344.1	NA	NA	NA	NA	overlapping_locus	NA	NA	NA	NA	NA	NA
LINC02587	chr7	15688378	15696886	8509	+	HAVANA	gene	NA	NA	ENSG00000229108.2	lncRNA	1	HGNC:50672	OTTHUMG00000152388.1	NA	NA	NA	NA	NA	NA	NA	NA	NA	NA	NA
AC005014.2	chr7	16593626	16594224	599	-	HAVANA	gene	NA	NA	ENSG00000272361.2	lncRNA	2	NA	OTTHUMG00000185324.1	NA	NA	NA	NA	NA	NA	NA	NA	NA	NA	NA
AC073332.1	chr7	16970320	17299368	329049	-	HAVANA	gene	NA	NA	ENSG00000237773.7	lncRNA	2	NA	OTTHUMG00000152468.1	NA	NA	NA	NA	NA	NA	NA	NA	NA	NA	NA
AC019117.3	chr7	17374867	17467256	92390	+	HAVANA	gene	NA	NA	ENSG00000236318.2	lncRNA	2	NA	OTTHUMG00000152729.1	NA	NA	NA	NA	NA	NA	NA	NA	NA	NA	NA
AC003986.3	chr7	19119933	19121916	1984	+	HAVANA	gene	NA	NA	ENSG00000236536.1	lncRNA	2	NA	OTTHUMG00000152498.1	NA	NA	NA	NA	NA	NA	NA	NA	NA	NA	NA
AC007091.1	chr7	19353531	19578606	225076	+	HAVANA	gene	NA	NA	ENSG00000223838.2	lncRNA	2	NA	OTTHUMG00000152489.1	NA	NA	NA	NA	NA	NA	NA	NA	NA	NA	NA
AC005062.1	chr7	19918981	20140453	221473	-	HAVANA	gene	NA	NA	ENSG00000243004.6	lncRNA	1	NA	OTTHUMG00000152535.1	NA	NA	NA	NA	overlapping_locus	NA	NA	NA	NA	NA	NA
AC004130.2	chr7	20328299	20331747	3449	-	HAVANA	gene	NA	NA	ENSG00000271133.5	lncRNA	2	NA	OTTHUMG00000185140.1	NA	NA	NA	NA	NA	NA	NA	NA	NA	NA	NA
SNHG26	chr7	22854126	22872945	18820	+	HAVANA	gene	NA	NA	ENSG00000228649.9	lncRNA	2	HGNC:53131	OTTHUMG00000152563.1	NA	NA	NA	NA	ncRNA_host	NA	NA	NA	NA	NA	NA
AC005082.1	chr7	23205787	23208045	2259	+	HAVANA	gene	NA	NA	ENSG00000226816.3	lncRNA	2	NA	OTTHUMG00000152653.1	NA	NA	NA	NA	NA	NA	NA	NA	NA	NA	NA
AC010719.1	chr7	25948657	25949403	747	-	HAVANA	gene	NA	NA	ENSG00000270933.1	lncRNA	2	NA	OTTHUMG00000185220.1	NA	NA	NA	NA	NA	NA	NA	NA	NA	NA	NA
AC004540.2	chr7	26369310	26376701	7392	-	HAVANA	gene	NA	NA	ENSG00000225792.2	lncRNA	2	NA	OTTHUMG00000152805.1	NA	NA	NA	NA	NA	NA	NA	NA	NA	NA	NA
AC004540.1	chr7	26398593	26497595	99003	+	HAVANA	gene	NA	NA	ENSG00000214870.9	lncRNA	2	NA	OTTHUMG00000152806.1	NA	NA	NA	NA	NA	NA	NA	NA	NA	NA	NA
AC004947.3	chr7	26598600	26617295	18696	-	HAVANA	gene	NA	NA	ENSG00000286507.1	lncRNA	2	NA	OTTHUMG00000195107.1	NA	NA	NA	NA	NA	NA	NA	NA	NA	NA	NA
HOTAIRM1	chr7	27095647	27100265	4619	+	HAVANA	gene	NA	NA	ENSG00000233429.9	lncRNA	1	HGNC:37117	OTTHUMG00000158089.1	NA	NA	NA	NA	ncRNA_host	NA	NA	NA	NA	NA	NA
HOXA-AS2	chr7	27107777	27134302	26526	+	HAVANA	gene	NA	NA	ENSG00000253552.8	lncRNA	1	HGNC:43745	OTTHUMG00000063274.1	NA	NA	NA	NA	overlapping_locus	NA	NA	NA	NA	NA	NA
AC004080.5	chr7	27147366	27152598	5233	-	HAVANA	gene	NA	NA	ENSG00000272801.1	lncRNA	2	NA	OTTHUMG00000186385.1	NA	NA	NA	NA	overlapping_locus	NA	NA	NA	NA	NA	NA
HOXA10-AS	chr7	27168619	27171915	3297	+	HAVANA	gene	NA	NA	ENSG00000253187.2	lncRNA	1	HGNC:40281	OTTHUMG00000158203.1	NA	NA	NA	NA	NA	NA	NA	NA	NA	NA	NA
HOXA11-AS	chr7	27184507	27189298	4792	+	HAVANA	gene	NA	NA	ENSG00000240990.10	lncRNA	1	HGNC:24957	OTTHUMG00000158205.1	NA	NA	NA	NA	ncRNA_host	NA	NA	NA	NA	NA	NA
AC005162.1	chr7	28987028	28988899	1872	+	HAVANA	gene	NA	NA	ENSG00000233517.1	lncRNA	2	NA	OTTHUMG00000152858.1	NA	NA	NA	NA	overlapping_locus	NA	NA	NA	NA	NA	NA
AC007036.2	chr7	30140870	30141417	548	+	HAVANA	gene	NA	NA	ENSG00000230751.1	lncRNA	2	NA	OTTHUMG00000152764.1	NA	NA	NA	NA	overlapping_locus	NA	NA	NA	NA	NA	NA
AC007036.3	chr7	30157531	30159534	2004	+	HAVANA	gene	NA	NA	ENSG00000251660.1	lncRNA	2	NA	OTTHUMG00000152759.1	NA	NA	NA	NA	overlapping_locus	NA	NA	NA	NA	NA	NA
LINC01176	chr7	30390885	30412375	21491	+	HAVANA	gene	NA	NA	ENSG00000281404.2	lncRNA	2	HGNC:49548	OTTHUMG00000189554.1	NA	NA	NA	NA	overlapping_locus	NA	NA	NA	NA	NA	NA
GARS1-DT	chr7	30516309	30595286	78978	-	HAVANA	gene	NA	NA	ENSG00000196295.12	lncRNA	2	HGNC:48951	OTTHUMG00000152788.1	NA	NA	NA	NA	overlapping_locus	NA	NA	NA	NA	NA	NA
AC018645.3	chr7	32758882	32759353	472	+	HAVANA	gene	NA	NA	ENSG00000273014.1	lncRNA	2	NA	OTTHUMG00000186213.1	NA	NA	NA	NA	NA	NA	NA	NA	NA	NA	NA
LINC00997	chr7	32760279	32762924	2646	+	HAVANA	gene	NA	NA	ENSG00000281332.1	lncRNA	2	HGNC:48952	OTTHUMG00000189740.1	NA	NA	NA	NA	NA	NA	NA	NA	NA	NA	NA
AC018648.1	chr7	32845394	32846061	668	+	HAVANA	gene	NA	NA	ENSG00000272905.1	lncRNA	2	NA	OTTHUMG00000186216.1	NA	NA	NA	NA	NA	NA	NA	NA	NA	NA	NA
AC008080.1	chr7	33725981	33728456	2476	+	HAVANA	gene	NA	NA	ENSG00000173862.3	lncRNA	1	NA	OTTHUMG00000156245.1	NA	NA	NA	NA	NA	NA	NA	NA	NA	NA	NA
AC018647.3	chr7	35614650	35622939	8290	-	HAVANA	gene	NA	NA	ENSG00000287032.1	lncRNA	2	NA	OTTHUMG00000195117.1	NA	NA	NA	NA	NA	NA	NA	NA	NA	NA	NA
AC018647.2	chr7	35695214	35699413	4200	+	HAVANA	gene	NA	NA	ENSG00000271122.1	lncRNA	2	NA	OTTHUMG00000185082.1	NA	NA	NA	NA	NA	NA	NA	NA	NA	NA	NA
SEPTIN7-DT	chr7	35751856	35800676	48821	-	HAVANA	gene	NA	NA	ENSG00000228878.8	lncRNA	2	HGNC:51153	OTTHUMG00000155061.1	NA	NA	NA	NA	overlapping_locus	NA	NA	NA	NA	NA	NA
AC083864.2	chr7	36001317	36055431	54115	+	HAVANA	gene	NA	NA	ENSG00000232930.2	lncRNA	1	NA	OTTHUMG00000155064.1	NA	NA	NA	NA	NA	NA	NA	NA	NA	NA	NA
AC006033.2	chr7	38326070	38329643	3574	-	HAVANA	gene	NA	NA	ENSG00000272908.1	lncRNA	2	NA	OTTHUMG00000186227.1	NA	NA	NA	NA	NA	NA	NA	NA	NA	NA	NA
TRG-AS1	chr7	38341577	38378804	37228	+	HAVANA	gene	NA	NA	ENSG00000281103.2	lncRNA	2	HGNC:48974	OTTHUMG00000189585.1	NA	NA	NA	NA	NA	NA	NA	NA	NA	NA	NA
AC004837.4	chr7	39621253	39623201	1949	-	HAVANA	gene	NA	NA	ENSG00000287584.1	lncRNA	2	NA	OTTHUMG00000195216.1	NA	NA	NA	NA	NA	NA	NA	NA	NA	NA	NA
LINC00265	chr7	39733430	39793092	59663	+	HAVANA	gene	NA	NA	ENSG00000188185.12	lncRNA	2	HGNC:28019	OTTHUMG00000155273.1	NA	NA	NA	NA	ncRNA_host	NA	NA	NA	NA	NA	NA
AC072061.1	chr7	39947522	39949755	2234	-	HAVANA	gene	NA	NA	ENSG00000259826.1	lncRNA	2	NA	OTTHUMG00000173374.1	NA	NA	NA	NA	NA	NA	NA	NA	NA	NA	NA
AC010132.4	chr7	42901272	42902639	1368	-	HAVANA	gene	NA	NA	ENSG00000261019.1	lncRNA	2	NA	OTTHUMG00000172765.1	NA	NA	NA	NA	NA	NA	NA	NA	NA	NA	NA
POLR2J4	chr7	43940895	44019175	78281	-	HAVANA	gene	NA	NA	ENSG00000214783.9	lncRNA	2	HGNC:28195	OTTHUMG00000186388.1	NA	NA	NA	NA	overlapping_locus	NA	NA	NA	NA	NA	NA
AC004951.4	chr7	43951910	44019151	67242	-	HAVANA	gene	NA	NA	ENSG00000273432.1	lncRNA	2	NA	OTTHUMG00000186450.1	NA	NA	NA	NA	overlapping_locus	NA	NA	NA	NA	NA	NA
AC004951.1	chr7	44004046	44007866	3821	-	HAVANA	gene	NA	NA	ENSG00000228434.1	lncRNA	2	NA	OTTHUMG00000155268.1	NA	NA	NA	NA	overlapping_locus	NA	NA	NA	NA	NA	NA
AC017116.2	chr7	44011882	44038978	27097	-	HAVANA	gene	NA	NA	ENSG00000285596.1	lncRNA	2	NA	OTTHUMG00000193350.1	NA	NA	NA	NA	overlapping_locus	NA	NA	NA	NA	NA	NA
LINC00957	chr7	44039171	44042306	3136	+	HAVANA	gene	NA	NA	ENSG00000235314.1	lncRNA	2	HGNC:22332	OTTHUMG00000155351.1	NA	NA	NA	NA	NA	NA	NA	NA	NA	NA	NA
AC017116.1	chr7	44064908	44066079	1172	+	HAVANA	gene	NA	NA	ENSG00000239775.1	lncRNA	1	NA	OTTHUMG00000155352.1	NA	NA	NA	NA	overlapping_locus	NA	NA	NA	NA	NA	NA
AC004938.2	chr7	44582519	44583676	1158	+	HAVANA	gene	NA	NA	ENSG00000287574.1	lncRNA	2	NA	OTTHUMG00000193904.1	NA	NA	NA	NA	NA	NA	NA	NA	NA	NA	NA
AC004854.2	chr7	44884953	44886393	1441	+	HAVANA	gene	NA	NA	ENSG00000272768.1	lncRNA	2	NA	OTTHUMG00000186249.1	NA	NA	NA	NA	NA	NA	NA	NA	NA	NA	NA
AC004847.1	chr7	44958999	44960909	1911	-	HAVANA	gene	NA	NA	ENSG00000260997.1	lncRNA	2	NA	OTTHUMG00000173373.1	NA	NA	NA	NA	NA	NA	NA	NA	NA	NA	NA
SNHG15	chr7	44983023	44986961	3939	-	HAVANA	gene	NA	NA	ENSG00000232956.9	lncRNA	2	HGNC:27797	OTTHUMG00000179544.1	NA	NA	NA	NA	ncRNA_host	NA	NA	NA	NA	NA	NA
AC073115.2	chr7	45940449	45986472	46024	+	HAVANA	gene	NA	NA	ENSG00000237471.2	lncRNA	1	NA	OTTHUMG00000155426.1	NA	NA	NA	NA	NA	NA	NA	NA	NA	NA	NA
AC087175.1	chr7	47252139	47254558	2420	-	HAVANA	gene	NA	NA	ENSG00000286315.1	lncRNA	2	NA	OTTHUMG00000194924.1	NA	NA	NA	NA	NA	NA	NA	NA	NA	NA	NA
AC099681.1	chr7	55573171	55588336	15166	+	HAVANA	gene	NA	NA	ENSG00000223475.1	lncRNA	1	NA	OTTHUMG00000156119.1	NA	NA	NA	NA	NA	NA	NA	NA	NA	NA	NA
LINC02848	chr7	63900313	63925202	24890	+	HAVANA	gene	NA	NA	ENSG00000226581.2	lncRNA	2	HGNC:54384	OTTHUMG00000156551.1	NA	NA	NA	NA	NA	NA	NA	NA	NA	NA	NA
AC073349.1	chr7	64888527	64890100	1574	-	HAVANA	gene	NA	NA	ENSG00000189316.3	lncRNA	2	NA	OTTHUMG00000156628.1	NA	NA	NA	NA	NA	NA	NA	NA	NA	NA	NA
AC073210.3	chr7	64947571	64950701	3131	+	HAVANA	gene	NA	NA	ENSG00000286342.1	lncRNA	2	NA	OTTHUMG00000195003.1	NA	NA	NA	NA	NA	NA	NA	NA	NA	NA	NA
LINC00174	chr7	66376044	66493566	117523	-	HAVANA	gene	NA	NA	ENSG00000179406.8	lncRNA	2	HGNC:27788	OTTHUMG00000156595.1	NA	NA	NA	NA	overlapping_locus	NA	NA	NA	NA	NA	NA
AC008267.5	chr7	66493607	66495758	2152	+	HAVANA	gene	NA	NA	ENSG00000237310.2	lncRNA	2	NA	OTTHUMG00000156593.1	NA	NA	NA	NA	NA	NA	NA	NA	NA	NA	NA
AC006001.2	chr7	66654538	66671523	16986	+	HAVANA	gene	NA	NA	ENSG00000226824.7	lncRNA	2	NA	OTTHUMG00000156753.1	NA	NA	NA	NA	overlapping_locus	NA	NA	NA	NA	NA	NA
AC027644.3	chr7	66739829	66740385	557	-	HAVANA	gene	NA	NA	ENSG00000272831.1	lncRNA	2	NA	OTTHUMG00000186261.1	NA	NA	NA	NA	NA	NA	NA	NA	NA	NA	NA
LINC02604	chr7	66902857	66906297	3441	+	HAVANA	gene	NA	NA	ENSG00000273142.1	lncRNA	2	HGNC:53972	OTTHUMG00000186265.1	NA	NA	NA	NA	NA	NA	NA	NA	NA	NA	NA
AC006480.3	chr7	67333047	67334383	1337	+	HAVANA	gene	NA	NA	ENSG00000273448.1	lncRNA	2	NA	OTTHUMG00000186266.1	NA	NA	NA	NA	overlapping_locus	NA	NA	NA	NA	NA	NA
AC211476.4	chr7	72924418	72925125	708	-	HAVANA	gene	NA	NA	ENSG00000272843.1	lncRNA	2	NA	OTTHUMG00000186270.1	NA	NA	NA	NA	NA	NA	NA	NA	NA	NA	NA
AC211476.12	chr7	72954797	72957106	2310	+	HAVANA	gene	NA	NA	ENSG00000285886.1	lncRNA	2	NA	OTTHUMG00000192847.1	NA	NA	NA	NA	NA	NA	NA	NA	NA	NA	NA
AC211476.11	chr7	73039696	73069506	29811	+	HAVANA	gene	NA	NA	ENSG00000285702.1	lncRNA	2	NA	OTTHUMG00000193351.1	NA	NA	NA	NA	overlapping_locus	NA	NA	NA	NA	NA	NA
ELN-AS1	chr7	74059576	74062284	2709	-	HAVANA	gene	NA	NA	ENSG00000232415.1	lncRNA	2	HGNC:40212	OTTHUMG00000157272.1	NA	NA	NA	NA	NA	NA	NA	NA	NA	NA	NA
AC211433.2	chr7	74606913	74607299	387	+	HAVANA	gene	NA	NA	ENSG00000273069.1	lncRNA	2	NA	OTTHUMG00000186274.1	NA	NA	NA	NA	NA	NA	NA	NA	NA	NA	NA
DTX2P1-UPK3BP1-PMS2P11	chr7	76959835	77043775	83941	+	HAVANA	gene	NA	NA	ENSG00000265479.6	lncRNA	2	HGNC:42360	OTTHUMG00000179528.1	NA	NA	NA	NA	overlapping_locus	NA	NA	NA	NA	NA	NA
AC114737.4	chr7	76960571	76978658	18088	+	HAVANA	gene	NA	NA	ENSG00000283398.1	lncRNA	2	NA	OTTHUMG00000155661.1	NA	NA	NA	NA	overlapping_locus	NA	NA	NA	NA	NA	NA
AC007000.4	chr7	77043721	77198626	154906	+	HAVANA	gene	NA	NA	ENSG00000259628.1	lncRNA	2	NA	OTTHUMG00000186397.1	NA	NA	NA	NA	overlapping_locus	NA	NA	NA	NA	NA	NA
AC004921.1	chr7	77416673	77425444	8772	+	HAVANA	gene	NA	NA	ENSG00000273341.2	lncRNA	2	NA	OTTHUMG00000186279.1	NA	NA	NA	NA	NA	NA	NA	NA	NA	NA	NA
APTR	chr7	77657659	77696267	38609	-	HAVANA	gene	NA	NA	ENSG00000214293.9	lncRNA	1	HGNC:44173	OTTHUMG00000162596.1	NA	NA	NA	NA	NA	NA	NA	NA	NA	NA	NA
AC074024.1	chr7	79335780	79357594	21815	-	HAVANA	gene	NA	NA	ENSG00000286855.1	lncRNA	2	NA	OTTHUMG00000195051.1	NA	NA	NA	NA	ncRNA_host	NA	NA	NA	NA	NA	NA
MAGI2-AS3	chr7	79452877	79471208	18332	+	HAVANA	gene	NA	NA	ENSG00000234456.8	lncRNA	2	HGNC:40862	OTTHUMG00000155465.1	NA	NA	NA	NA	NA	NA	NA	NA	NA	NA	NA
AC005076.2	chr7	87151422	87152420	999	-	HAVANA	gene	NA	NA	ENSG00000224046.2	lncRNA	2	NA	OTTHUMG00000154197.1	NA	NA	NA	NA	NA	NA	NA	NA	NA	NA	NA
TP53TG1	chr7	87322943	87345528	22586	-	HAVANA	gene	NA	NA	ENSG00000182165.18	lncRNA	2	HGNC:17026	OTTHUMG00000130822.1	NA	NA	NA	NA	NA	NA	NA	NA	NA	NA	NA
AC003991.2	chr7	88216660	88219226	2567	+	HAVANA	gene	NA	NA	ENSG00000254003.1	lncRNA	1	NA	OTTHUMG00000164017.1	NA	NA	NA	NA	NA	NA	NA	NA	NA	NA	NA
AC003991.1	chr7	88219359	88304367	85009	+	HAVANA	gene	NA	NA	ENSG00000228113.7	lncRNA	1	NA	OTTHUMG00000153895.1	NA	NA	NA	NA	NA	NA	NA	NA	NA	NA	NA
AC002456.1	chr7	90590619	90597353	6735	-	HAVANA	gene	NA	NA	ENSG00000223969.6	lncRNA	1	NA	OTTHUMG00000063906.1	NA	NA	NA	NA	NA	NA	NA	NA	NA	NA	NA
AC079760.2	chr7	91311368	91515427	204060	+	HAVANA	gene	NA	NA	ENSG00000243144.7	lncRNA	1	NA	OTTHUMG00000156059.1	NA	NA	NA	NA	NA	NA	NA	NA	NA	NA	NA
AC000120.2	chr7	92200014	92206857	6844	-	HAVANA	gene	NA	NA	ENSG00000243107.1	lncRNA	2	NA	OTTHUMG00000155860.1	NA	NA	NA	NA	overlapping_locus	NA	NA	NA	NA	NA	NA
AC007566.1	chr7	92457564	92495601	38038	+	HAVANA	gene	NA	NA	ENSG00000244055.2	lncRNA	1	NA	OTTHUMG00000155862.1	NA	NA	NA	NA	overlapping_locus	NA	NA	NA	NA	NA	NA
AC000065.2	chr7	92638198	92642316	4119	-	HAVANA	gene	NA	NA	ENSG00000287932.1	lncRNA	2	NA	OTTHUMG00000194288.1	NA	NA	NA	NA	overlapping_locus	NA	NA	NA	NA	NA	NA
CDK6-AS1	chr7	92836483	92917187	80705	+	HAVANA	gene	NA	NA	ENSG00000237819.5	lncRNA	2	HGNC:40141	OTTHUMG00000155818.1	NA	NA	NA	NA	NA	NA	NA	NA	NA	NA	NA
AC002451.1	chr7	95545191	95615132	69942	+	HAVANA	gene	NA	NA	ENSG00000231170.7	lncRNA	1	NA	OTTHUMG00000154145.1	NA	NA	NA	NA	NA	NA	NA	NA	NA	NA	NA
DLX6-AS1	chr7	96955141	97014088	58948	-	HAVANA	gene	NA	NA	ENSG00000231764.10	lncRNA	2	HGNC:37151	OTTHUMG00000154198.1	NA	NA	NA	NA	ncRNA_host	NA	NA	NA	NA	NA	NA
AC079781.5	chr7	97851688	97972985	121298	-	HAVANA	gene	NA	NA	ENSG00000284707.2	lncRNA	2	NA	OTTHUMG00000192223.1	NA	NA	NA	NA	overlapping_locus	NA	NA	NA	NA	NA	NA
AC004967.2	chr7	97966377	97970404	4028	-	HAVANA	gene	NA	NA	ENSG00000285725.1	lncRNA	2	NA	OTTHUMG00000193353.1	NA	NA	NA	NA	overlapping_locus	NA	NA	NA	NA	NA	NA
AC004834.1	chr7	99252452	99325826	73375	-	HAVANA	gene	NA	NA	ENSG00000284523.2	lncRNA	2	NA	OTTHUMG00000192203.1	NA	NA	NA	NA	NA	NA	NA	NA	NA	NA	NA
AC004522.6	chr7	99997690	100011634	13945	+	HAVANA	gene	NA	NA	ENSG00000286923.1	lncRNA	2	NA	OTTHUMG00000194059.1	NA	NA	NA	NA	NA	NA	NA	NA	NA	NA	NA
AC073842.2	chr7	100115214	100127139	11926	-	HAVANA	gene	NA	NA	ENSG00000242798.1	lncRNA	2	NA	OTTHUMG00000159264.1	NA	NA	NA	NA	overlapping_locus	NA	NA	NA	NA	NA	NA
STAG3L5P-PVRIG2P-PILRB	chr7	100336104	100367831	31728	+	HAVANA	gene	NA	NA	ENSG00000272752.6	lncRNA	2	HGNC:48898	OTTHUMG00000186252.1	NA	NA	NA	NA	overlapping_locus	NA	NA	NA	NA	NA	NA
AC092849.1	chr7	100435257	100436510	1254	+	HAVANA	gene	NA	NA	ENSG00000241357.1	lncRNA	2	NA	OTTHUMG00000159538.1	NA	NA	NA	NA	overlapping_locus	NA	NA	NA	NA	NA	NA
AC069281.1	chr7	100509416	100520205	10790	+	HAVANA	gene	NA	NA	ENSG00000225807.2	lncRNA	2	NA	OTTHUMG00000156028.1	NA	NA	NA	NA	NA	NA	NA	NA	NA	NA	NA
AC069281.2	chr7	100572232	100578700	6469	-	HAVANA	gene	NA	NA	ENSG00000274272.1	lncRNA	2	NA	OTTHUMG00000187473.1	NA	NA	NA	NA	overlapping_locus	NA	NA	NA	NA	NA	NA
PCOLCE-AS1	chr7	100589402	100604206	14805	-	HAVANA	gene	NA	NA	ENSG00000224729.6	lncRNA	1	HGNC:40430	OTTHUMG00000156674.1	NA	NA	NA	NA	NA	NA	NA	NA	NA	NA	NA
AC005072.1	chr7	101960116	101961894	1779	+	HAVANA	gene	NA	NA	ENSG00000272219.1	lncRNA	2	NA	OTTHUMG00000185570.1	NA	NA	NA	NA	overlapping_locus	NA	NA	NA	NA	NA	NA
AC073517.1	chr7	102426818	102434780	7963	-	HAVANA	gene	NA	NA	ENSG00000239480.1	lncRNA	1	NA	OTTHUMG00000157724.1	NA	NA	NA	NA	NA	NA	NA	NA	NA	NA	NA
AC105052.4	chr7	102579104	102679295	100192	-	HAVANA	gene	NA	NA	ENSG00000279168.2	lncRNA	2	NA	OTTHUMG00000192193.1	NA	NA	NA	NA	overlapping_locus	NA	NA	NA	NA	NA	NA
AC105052.5	chr7	102699228	102748695	49468	-	HAVANA	gene	NA	NA	ENSG00000286830.1	lncRNA	2	NA	OTTHUMG00000193878.1	NA	NA	NA	NA	NA	NA	NA	NA	NA	NA	NA
NFE4	chr7	102973522	102988856	15335	+	HAVANA	gene	NA	NA	ENSG00000230257.5	lncRNA	2	HGNC:29902	OTTHUMG00000157208.1	NA	NA	NA	NA	NA	NA	NA	NA	NA	NA	NA
AC007384.1	chr7	104940943	105000713	59771	+	HAVANA	gene	NA	NA	ENSG00000237513.2	lncRNA	1	NA	OTTHUMG00000157277.1	NA	NA	NA	NA	NA	NA	NA	NA	NA	NA	NA
AC005070.3	chr7	105102838	105105483	2646	-	HAVANA	gene	NA	NA	ENSG00000272918.1	lncRNA	2	NA	OTTHUMG00000186296.1	NA	NA	NA	NA	NA	NA	NA	NA	NA	NA	NA
AC004884.2	chr7	105304277	105306642	2366	+	HAVANA	gene	NA	NA	ENSG00000242154.1	lncRNA	1	NA	OTTHUMG00000157398.1	NA	NA	NA	NA	NA	NA	NA	NA	NA	NA	NA
AC073073.2	chr7	105571083	105573660	2578	+	HAVANA	gene	NA	NA	ENSG00000272604.1	lncRNA	2	NA	OTTHUMG00000186297.1	NA	NA	NA	NA	NA	NA	NA	NA	NA	NA	NA
AC007032.1	chr7	106285480	106286326	847	+	HAVANA	gene	NA	NA	ENSG00000273320.1	lncRNA	2	NA	OTTHUMG00000186298.1	NA	NA	NA	NA	NA	NA	NA	NA	NA	NA	NA
AC005050.3	chr7	106425278	106511544	86267	+	HAVANA	gene	NA	NA	ENSG00000286076.1	lncRNA	2	NA	OTTHUMG00000193735.1	NA	NA	NA	NA	NA	NA	NA	NA	NA	NA	NA
AC004492.1	chr7	107192559	107193300	742	-	HAVANA	gene	NA	NA	ENSG00000272072.1	lncRNA	2	NA	OTTHUMG00000185707.1	NA	NA	NA	NA	NA	NA	NA	NA	NA	NA	NA
AC004839.2	chr7	107579557	107580057	501	-	HAVANA	gene	NA	NA	ENSG00000272854.1	lncRNA	2	NA	OTTHUMG00000186299.1	NA	NA	NA	NA	NA	NA	NA	NA	NA	NA	NA
AC002467.1	chr7	107739999	107744581	4583	-	HAVANA	gene	NA	NA	ENSG00000241764.4	lncRNA	2	NA	OTTHUMG00000154805.1	NA	NA	NA	NA	NA	NA	NA	NA	NA	NA	NA
AC005046.2	chr7	107942116	107942740	625	+	HAVANA	gene	NA	NA	ENSG00000273055.1	lncRNA	2	NA	OTTHUMG00000186301.1	NA	NA	NA	NA	NA	NA	NA	NA	NA	NA	NA
AC073326.1	chr7	110724159	110725825	1667	-	HAVANA	gene	NA	NA	ENSG00000228540.1	lncRNA	2	NA	OTTHUMG00000155459.1	NA	NA	NA	NA	overlapping_locus	NA	NA	NA	NA	NA	NA
AC003992.1	chr7	114560961	114561517	557	+	HAVANA	gene	NA	NA	ENSG00000282859.1	lncRNA	2	NA	OTTHUMG00000191570.1	NA	NA	NA	NA	NA	NA	NA	NA	NA	NA	NA
AC073130.2	chr7	116237929	116327896	89968	-	HAVANA	gene	NA	NA	ENSG00000243243.5	lncRNA	2	NA	OTTHUMG00000066049.1	NA	NA	NA	NA	overlapping_locus	NA	NA	NA	NA	NA	NA
AC073130.1	chr7	116275606	116286734	11129	-	HAVANA	gene	NA	NA	ENSG00000237870.6	lncRNA	2	NA	OTTHUMG00000066051.1	NA	NA	NA	NA	overlapping_locus	NA	NA	NA	NA	NA	NA
AC002066.1	chr7	116238260	116499465	261206	-	HAVANA	gene	NA	NA	ENSG00000237813.4	lncRNA	1	NA	OTTHUMG00000066052.1	NA	NA	NA	NA	overlapping_locus	NA	NA	NA	NA	NA	NA
ST7-AS1	chr7	116952446	116954334	1889	-	HAVANA	gene	NA	NA	ENSG00000227199.1	lncRNA	2	HGNC:16000	OTTHUMG00000039524.1	NA	NA	NA	NA	NA	NA	NA	NA	NA	NA	NA
ST7-OT4	chr7	116953899	117098806	144908	+	HAVANA	gene	NA	NA	ENSG00000214188.9	lncRNA	1	HGNC:18835	OTTHUMG00000063631.1	NA	NA	NA	NA	overlapping_locus	NA	NA	NA	NA	NA	NA
AC006333.1	chr7	123749068	123751166	2099	+	HAVANA	gene	NA	NA	ENSG00000272686.1	lncRNA	2	NA	OTTHUMG00000186321.1	NA	NA	NA	NA	NA	NA	NA	NA	NA	NA	NA
AC010655.4	chr7	128455840	128493859	38020	+	HAVANA	gene	NA	NA	ENSG00000273184.1	lncRNA	2	NA	OTTHUMG00000186387.1	NA	NA	NA	NA	overlapping_locus	NA	NA	NA	NA	NA	NA
AC010655.2	chr7	128455937	128469197	13261	+	HAVANA	gene	NA	NA	ENSG00000240758.2	lncRNA	2	NA	OTTHUMG00000186396.1	NA	NA	NA	NA	overlapping_locus	NA	NA	NA	NA	NA	NA
AC090114.2	chr7	128524016	128531069	7054	-	HAVANA	gene	NA	NA	ENSG00000273270.1	lncRNA	2	NA	OTTHUMG00000186328.1	NA	NA	NA	NA	NA	NA	NA	NA	NA	NA	NA
AC018638.6	chr7	128690451	128691717	1267	+	HAVANA	gene	NA	NA	ENSG00000271344.1	lncRNA	2	NA	OTTHUMG00000184225.1	NA	NA	NA	NA	NA	NA	NA	NA	NA	NA	NA
AC078846.1	chr7	129604548	129611630	7083	-	HAVANA	gene	NA	NA	ENSG00000273329.1	lncRNA	2	NA	OTTHUMG00000186330.1	NA	NA	NA	NA	NA	NA	NA	NA	NA	NA	NA
AC087071.1	chr7	130141707	130142618	912	+	HAVANA	gene	NA	NA	ENSG00000229196.4	lncRNA	2	NA	OTTHUMG00000157651.1	NA	NA	NA	NA	NA	NA	NA	NA	NA	NA	NA
AC007938.3	chr7	130507660	130508282	623	+	HAVANA	gene	NA	NA	ENSG00000270953.1	lncRNA	2	NA	OTTHUMG00000185222.1	NA	NA	NA	NA	NA	NA	NA	NA	NA	NA	NA
AC016831.6	chr7	130791264	131110161	318898	-	HAVANA	gene	NA	NA	ENSG00000285106.2	lncRNA	2	NA	OTTHUMG00000192464.1	NA	NA	NA	NA	overlapping_locus	NA	NA	NA	NA	NA	NA
LINC-PINT	chr7	130938963	131110176	171214	-	HAVANA	gene	NA	NA	ENSG00000231721.7	lncRNA	2	HGNC:26885	OTTHUMG00000155000.1	NA	NA	NA	NA	overlapping_locus	NA	NA	NA	NA	NA	NA
MKLN1-AS	chr7	131309469	131328312	18844	-	HAVANA	gene	NA	NA	ENSG00000236753.7	lncRNA	1	HGNC:40374	OTTHUMG00000154998.1	NA	NA	NA	NA	NA	NA	NA	NA	NA	NA	NA
AC083862.1	chr7	135168403	135169547	1145	+	HAVANA	gene	NA	NA	ENSG00000272941.1	lncRNA	2	NA	OTTHUMG00000186343.1	NA	NA	NA	NA	NA	NA	NA	NA	NA	NA	NA
AC091736.1	chr7	135704537	135704841	305	+	HAVANA	gene	NA	NA	ENSG00000273219.1	lncRNA	2	NA	OTTHUMG00000186345.1	NA	NA	NA	NA	NA	NA	NA	NA	NA	NA	NA
AC024084.2	chr7	136025717	136084668	58952	+	HAVANA	gene	NA	NA	ENSG00000230649.3	lncRNA	2	NA	OTTHUMG00000155617.1	NA	NA	NA	NA	NA	NA	NA	NA	NA	NA	NA
AC078845.1	chr7	136092913	136437785	344873	+	HAVANA	gene	NA	NA	ENSG00000232053.7	lncRNA	2	NA	OTTHUMG00000155618.1	NA	NA	NA	NA	NA	NA	NA	NA	NA	NA	NA
AC078842.2	chr7	137344930	137354483	9554	-	HAVANA	gene	NA	NA	ENSG00000228031.4	lncRNA	2	NA	OTTHUMG00000155708.1	NA	NA	NA	NA	NA	NA	NA	NA	NA	NA	NA
AC083880.1	chr7	139359032	139359566	535	-	HAVANA	gene	NA	NA	ENSG00000273391.1	lncRNA	2	NA	OTTHUMG00000186346.1	NA	NA	NA	NA	NA	NA	NA	NA	NA	NA	NA
KDM7A-DT	chr7	140177184	140179640	2457	+	HAVANA	gene	NA	NA	ENSG00000260231.2	lncRNA	2	HGNC:48959	OTTHUMG00000173155.1	NA	NA	NA	NA	NA	NA	NA	NA	NA	NA	NA
NDUFB2-AS1	chr7	140695336	140697077	1742	-	HAVANA	gene	NA	NA	ENSG00000240889.1	lncRNA	2	HGNC:40396	OTTHUMG00000157407.1	NA	NA	NA	NA	NA	NA	NA	NA	NA	NA	NA
AC004918.1	chr7	141652381	141656810	4430	-	HAVANA	gene	NA	NA	ENSG00000244701.1	lncRNA	1	NA	OTTHUMG00000157537.1	NA	NA	NA	NA	overlapping_locus	NA	NA	NA	NA	NA	NA
AC004918.5	chr7	141662922	141663846	925	-	HAVANA	gene	NA	NA	ENSG00000270157.1	lncRNA	2	NA	OTTHUMG00000184086.1	NA	NA	NA	NA	overlapping_locus	NA	NA	NA	NA	NA	NA
WEE2-AS1	chr7	141704003	141738346	34344	-	HAVANA	gene	NA	NA	ENSG00000228775.8	lncRNA	2	HGNC:48669	OTTHUMG00000157538.1	NA	NA	NA	NA	NA	NA	NA	NA	NA	NA	NA
TRBV11-2	chr7	142433895	142434394	500	+	HAVANA	gene	NA	NA	ENSG00000241657.1	lncRNA	2	HGNC:12181	OTTHUMG00000158536.1	NA	NA	NA	NA	NA	NA	NA	NA	NA	NA	NA
AC244472.1	chr7	142725729	142733437	7709	-	HAVANA	gene	NA	NA	ENSG00000286831.1	lncRNA	2	NA	OTTHUMG00000195212.1	NA	NA	NA	NA	NA	NA	NA	NA	NA	NA	NA
AC073342.2	chr7	143220468	143222267	1800	-	HAVANA	gene	NA	NA	ENSG00000268170.2	lncRNA	2	NA	OTTHUMG00000187176.1	NA	NA	NA	NA	NA	NA	NA	NA	NA	NA	NA
AC073342.1	chr7	143255264	143287997	32734	-	HAVANA	gene	NA	NA	ENSG00000231840.2	lncRNA	2	NA	OTTHUMG00000152673.1	NA	NA	NA	NA	NA	NA	NA	NA	NA	NA	NA
AC093673.1	chr7	143379692	143380495	804	-	HAVANA	gene	NA	NA	ENSG00000232533.1	lncRNA	2	NA	OTTHUMG00000152694.1	NA	NA	NA	NA	NA	NA	NA	NA	NA	NA	NA
EPHA1-AS1	chr7	143407813	143523449	115637	+	HAVANA	gene	NA	NA	ENSG00000229153.5	lncRNA	2	HGNC:27799	OTTHUMG00000155893.1	NA	NA	NA	NA	overlapping_locus	NA	NA	NA	NA	NA	NA
ARHGEF35-AS1	chr7	144194858	144280547	85690	+	HAVANA	gene	NA	NA	ENSG00000244198.7	lncRNA	2	HGNC:41292	OTTHUMG00000158007.1	NA	NA	NA	NA	NA	NA	NA	NA	NA	NA	NA
AC074386.1	chr7	144251264	144355707	104444	-	HAVANA	gene	NA	NA	ENSG00000284644.1	lncRNA	2	NA	OTTHUMG00000192268.1	NA	NA	NA	NA	overlapping_locus	NA	NA	NA	NA	NA	NA
OR2A1-AS1	chr7	144300395	144356181	55787	-	HAVANA	gene	NA	NA	ENSG00000244479.7	lncRNA	2	HGNC:49168	OTTHUMG00000158050.1	NA	NA	NA	NA	overlapping_locus	NA	NA	NA	NA	NA	NA
AC005229.4	chr7	148696467	148698664	2198	-	HAVANA	gene	NA	NA	ENSG00000273314.1	lncRNA	2	NA	OTTHUMG00000186357.1	NA	NA	NA	NA	NA	NA	NA	NA	NA	NA	NA
AC073140.3	chr7	148940265	148941228	964	-	HAVANA	gene	NA	NA	ENSG00000286180.1	lncRNA	2	NA	OTTHUMG00000193471.1	NA	NA	NA	NA	NA	NA	NA	NA	NA	NA	NA
AC073140.2	chr7	148941483	148941638	156	+	HAVANA	gene	NA	NA	ENSG00000286171.1	lncRNA	2	NA	OTTHUMG00000193472.1	NA	NA	NA	NA	NA	NA	NA	NA	NA	NA	NA
ATP6V0E2-AS1	chr7	149867697	149880610	12914	-	HAVANA	gene	NA	NA	ENSG00000204934.10	lncRNA	2	HGNC:44180	OTTHUMG00000158095.1	NA	NA	NA	NA	NA	NA	NA	NA	NA	NA	NA
AC006008.1	chr7	150234194	150237608	3415	-	HAVANA	gene	NA	NA	ENSG00000286912.1	lncRNA	2	NA	OTTHUMG00000195169.1	NA	NA	NA	NA	NA	NA	NA	NA	NA	NA	NA
LINC00996	chr7	150433654	150448140	14487	+	HAVANA	gene	NA	NA	ENSG00000242258.1	lncRNA	2	HGNC:27800	OTTHUMG00000158321.1	NA	NA	NA	NA	NA	NA	NA	NA	NA	NA	NA
AC010973.2	chr7	151074742	151076530	1789	-	HAVANA	gene	NA	NA	ENSG00000244151.1	lncRNA	2	NA	OTTHUMG00000158693.1	NA	NA	NA	NA	NA	NA	NA	NA	NA	NA	NA
AC021097.1	chr7	151240399	151240972	574	+	HAVANA	gene	NA	NA	ENSG00000272661.1	lncRNA	2	NA	OTTHUMG00000186373.1	NA	NA	NA	NA	NA	NA	NA	NA	NA	NA	NA
WDR86-AS1	chr7	151409161	151413354	4194	+	HAVANA	gene	NA	NA	ENSG00000243836.5	lncRNA	2	HGNC:41186	OTTHUMG00000157360.1	NA	NA	NA	NA	NA	NA	NA	NA	NA	NA	NA
PRKAG2-AS1	chr7	151877042	151879223	2182	+	HAVANA	gene	NA	NA	ENSG00000239911.2	lncRNA	2	HGNC:40468	OTTHUMG00000157323.1	NA	NA	NA	NA	NA	NA	NA	NA	NA	NA	NA
AC006017.1	chr7	152120001	152121717	1717	-	HAVANA	gene	NA	NA	ENSG00000229591.1	lncRNA	1	NA	OTTHUMG00000157258.1	NA	NA	NA	NA	NA	NA	NA	NA	NA	NA	NA
LINC01003	chr7	152463786	152465549	1764	+	HAVANA	gene	NA	NA	ENSG00000261455.1	lncRNA	2	HGNC:48957	OTTHUMG00000173415.1	NA	NA	NA	NA	NA	NA	NA	NA	NA	NA	NA
PAXIP1-AS2	chr7	154928460	154952188	23729	+	HAVANA	gene	NA	NA	ENSG00000214106.9	lncRNA	2	HGNC:48958	OTTHUMG00000151324.1	NA	NA	NA	NA	NA	NA	NA	NA	NA	NA	NA
AC093726.2	chr7	154956429	154957107	679	+	HAVANA	gene	NA	NA	ENSG00000273183.1	lncRNA	2	NA	OTTHUMG00000186375.1	NA	NA	NA	NA	NA	NA	NA	NA	NA	NA	NA
PAXIP1-AS1	chr7	155003448	155005703	2256	+	HAVANA	gene	NA	NA	ENSG00000273344.1	lncRNA	2	HGNC:27328	OTTHUMG00000186376.1	NA	NA	NA	NA	NA	NA	NA	NA	NA	NA	NA
AC144652.1	chr7	155295918	155297541	1624	-	HAVANA	gene	NA	NA	ENSG00000273117.1	lncRNA	2	NA	OTTHUMG00000186379.1	NA	NA	NA	NA	NA	NA	NA	NA	NA	NA	NA
AC009403.1	chr7	155611231	155645205	33975	-	HAVANA	gene	NA	NA	ENSG00000216895.9	lncRNA	2	NA	OTTHUMG00000151355.1	NA	NA	NA	NA	overlapping_locus	NA	NA	NA	NA	NA	NA
LINC01006	chr7	156388922	156640654	251733	-	HAVANA	gene	NA	NA	ENSG00000182648.13	lncRNA	2	HGNC:48971	OTTHUMG00000157237.1	NA	NA	NA	NA	NA	NA	NA	NA	NA	NA	NA
AC005534.1	chr7	156654185	156659582	5398	-	HAVANA	gene	NA	NA	ENSG00000224903.2	lncRNA	2	NA	OTTHUMG00000151509.1	NA	NA	NA	NA	NA	NA	NA	NA	NA	NA	NA
AC011899.2	chr7	157854529	157863011	8483	+	HAVANA	gene	NA	NA	ENSG00000233038.6	lncRNA	2	NA	OTTHUMG00000152644.1	NA	NA	NA	NA	NA	NA	NA	NA	NA	NA	NA
AC011899.3	chr7	157868538	157869154	617	+	HAVANA	gene	NA	NA	ENSG00000272839.1	lncRNA	2	NA	OTTHUMG00000186392.1	NA	NA	NA	NA	NA	NA	NA	NA	NA	NA	NA
AC004908.2	chr8	233119	233692	574	+	HAVANA	gene	NA	NA	ENSG00000272812.1	lncRNA	2	NA	OTTHUMG00000185884.1	NA	NA	NA	NA	overlapping_locus	NA	NA	NA	NA	NA	NA
AC004908.1	chr8	234347	234887	541	-	HAVANA	gene	NA	NA	ENSG00000272240.1	lncRNA	2	NA	OTTHUMG00000185392.1	NA	NA	NA	NA	NA	NA	NA	NA	NA	NA	NA
AC004908.3	chr8	237045	237669	625	+	HAVANA	gene	NA	NA	ENSG00000273402.1	lncRNA	2	NA	OTTHUMG00000185885.1	NA	NA	NA	NA	overlapping_locus	NA	NA	NA	NA	NA	NA
AC083964.1	chr8	450714	451343	630	-	HAVANA	gene	NA	NA	ENSG00000272293.1	lncRNA	2	NA	OTTHUMG00000185394.1	NA	NA	NA	NA	NA	NA	NA	NA	NA	NA	NA
AC100797.1	chr8	725188	725877	690	-	HAVANA	gene	NA	NA	ENSG00000254207.1	lncRNA	1	NA	OTTHUMG00000163707.1	NA	NA	NA	NA	overlapping_locus	NA	NA	NA	NA	NA	NA
AC100810.3	chr8	1758208	1760447	2240	-	HAVANA	gene	NA	NA	ENSG00000282021.1	lncRNA	2	NA	OTTHUMG00000190740.1	NA	NA	NA	NA	NA	NA	NA	NA	NA	NA	NA
AC100810.1	chr8	1761054	1764508	3455	-	HAVANA	gene	NA	NA	ENSG00000253982.2	lncRNA	2	NA	OTTHUMG00000163625.1	NA	NA	NA	NA	NA	NA	NA	NA	NA	NA	NA
AC019257.1	chr8	1971153	1974637	3485	-	HAVANA	gene	NA	NA	ENSG00000253764.3	lncRNA	2	NA	OTTHUMG00000163628.1	NA	NA	NA	NA	NA	NA	NA	NA	NA	NA	NA
KBTBD11-OT1	chr8	1971397	1976478	5082	+	HAVANA	gene	NA	NA	ENSG00000253696.2	lncRNA	2	HGNC:49147	OTTHUMG00000163627.1	NA	NA	NA	NA	overlapping_locus	NA	NA	NA	NA	NA	NA
AC019257.2	chr8	1974818	1975314	497	+	HAVANA	gene	NA	NA	ENSG00000270988.1	lncRNA	2	NA	OTTHUMG00000185113.1	NA	NA	NA	NA	overlapping_locus	NA	NA	NA	NA	NA	NA
AC245123.1	chr8	2562813	2623382	60570	-	HAVANA	gene	NA	NA	ENSG00000277526.5	lncRNA	2	NA	OTTHUMG00000163607.1	NA	NA	NA	NA	NA	NA	NA	NA	NA	NA	NA
AC246817.2	chr8	2648075	2728577	80503	-	HAVANA	gene	NA	NA	ENSG00000254319.6	lncRNA	2	NA	OTTHUMG00000163608.1	NA	NA	NA	NA	NA	NA	NA	NA	NA	NA	NA
AC246817.1	chr8	2726956	2838823	111868	+	HAVANA	gene	NA	NA	ENSG00000253853.3	lncRNA	2	NA	OTTHUMG00000163609.1	NA	NA	NA	NA	NA	NA	NA	NA	NA	NA	NA
AC016065.1	chr8	6403551	6407142	3592	-	HAVANA	gene	NA	NA	ENSG00000246089.3	lncRNA	2	NA	OTTHUMG00000163617.1	NA	NA	NA	NA	NA	NA	NA	NA	NA	NA	NA
MCPH1-AS1	chr8	6617310	6708224	90915	-	HAVANA	gene	NA	NA	ENSG00000249898.8	lncRNA	2	HGNC:51655	OTTHUMG00000163619.1	NA	NA	NA	NA	ncRNA_host	NA	NA	NA	NA	NA	NA
AF233439.1	chr8	6835535	6885276	49742	+	HAVANA	gene	NA	NA	ENSG00000245857.3	lncRNA	2	NA	OTTHUMG00000165210.1	NA	NA	NA	NA	NA	NA	NA	NA	NA	NA	NA
FAM66B	chr8	7298744	7355359	56616	-	HAVANA	gene	NA	NA	ENSG00000215374.6	lncRNA	2	HGNC:28890	OTTHUMG00000165383.1	NA	NA	NA	NA	NA	NA	NA	NA	NA	NA	NA
AC105233.4	chr8	8059572	8199973	140402	+	HAVANA	gene	NA	NA	ENSG00000284606.1	lncRNA	2	NA	OTTHUMG00000192230.1	NA	NA	NA	NA	overlapping_locus	NA	NA	NA	NA	NA	NA
FAM85B	chr8	8167819	8226614	58796	-	HAVANA	gene	NA	NA	ENSG00000253893.2	lncRNA	2	HGNC:32160	OTTHUMG00000163729.1	NA	NA	NA	NA	overlapping_locus	NA	NA	NA	NA	NA	NA
AC068020.1	chr8	8188535	8189195	661	-	HAVANA	gene	NA	NA	ENSG00000268955.2	lncRNA	2	NA	OTTHUMG00000187186.1	NA	NA	NA	NA	overlapping_locus	NA	NA	NA	NA	NA	NA
AC087269.1	chr8	8723693	8782479	58787	-	HAVANA	gene	NA	NA	ENSG00000254367.5	lncRNA	2	NA	OTTHUMG00000163675.1	NA	NA	NA	NA	NA	NA	NA	NA	NA	NA	NA
AC022784.6	chr8	9158063	9158621	559	+	HAVANA	gene	NA	NA	ENSG00000279949.1	lncRNA	2	NA	OTTHUMG00000189230.1	NA	NA	NA	NA	overlapping_locus	NA	NA	NA	NA	NA	NA
AC034111.1	chr8	10050485	10054254	3770	-	HAVANA	gene	NA	NA	ENSG00000260093.1	lncRNA	2	NA	OTTHUMG00000163777.1	NA	NA	NA	NA	NA	NA	NA	NA	NA	NA	NA
AC104964.3	chr8	10433672	10438312	4641	+	HAVANA	gene	NA	NA	ENSG00000261451.1	lncRNA	2	NA	OTTHUMG00000163781.1	NA	NA	NA	NA	NA	NA	NA	NA	NA	NA	NA
AC104964.1	chr8	10474565	10482388	7824	+	HAVANA	gene	NA	NA	ENSG00000253641.6	lncRNA	2	NA	OTTHUMG00000163782.1	NA	NA	NA	NA	ncRNA_host	NA	NA	NA	NA	NA	NA
AC104964.4	chr8	10486807	10489666	2860	+	HAVANA	gene	NA	NA	ENSG00000272505.1	lncRNA	2	NA	OTTHUMG00000185404.1	NA	NA	NA	NA	NA	NA	NA	NA	NA	NA	NA
AF131215.6	chr8	11104691	11106704	2014	-	HAVANA	gene	NA	NA	ENSG00000269918.1	lncRNA	2	NA	OTTHUMG00000184046.1	NA	NA	NA	NA	overlapping_locus	NA	NA	NA	NA	NA	NA
AF131215.5	chr8	11107788	11109726	1939	-	HAVANA	gene	NA	NA	ENSG00000255310.2	lncRNA	2	NA	OTTHUMG00000165424.1	NA	NA	NA	NA	overlapping_locus	NA	NA	NA	NA	NA	NA
AF131215.4	chr8	11123381	11126064	2684	-	HAVANA	gene	NA	NA	ENSG00000254936.4	lncRNA	2	NA	OTTHUMG00000165425.1	NA	NA	NA	NA	overlapping_locus	NA	NA	NA	NA	NA	NA
AF131215.2	chr8	11136898	11138607	1710	-	HAVANA	gene	NA	NA	ENSG00000254556.1	lncRNA	2	NA	OTTHUMG00000165426.1	NA	NA	NA	NA	overlapping_locus	NA	NA	NA	NA	NA	NA
AC069185.1	chr8	11797928	11802568	4641	-	HAVANA	gene	NA	NA	ENSG00000255046.1	lncRNA	1	NA	OTTHUMG00000165417.1	NA	NA	NA	NA	NA	NA	NA	NA	NA	NA	NA
AC025857.2	chr8	11846154	11846391	238	-	HAVANA	gene	NA	NA	ENSG00000269899.1	lncRNA	2	NA	OTTHUMG00000183972.1	NA	NA	NA	NA	overlapping_locus	NA	NA	NA	NA	NA	NA
FAM66D	chr8	12115767	12177550	61784	+	HAVANA	gene	NA	NA	ENSG00000255052.5	lncRNA	2	HGNC:24159	OTTHUMG00000165269.1	NA	NA	NA	NA	NA	NA	NA	NA	NA	NA	NA
AC145124.1	chr8	12194467	12196280	1814	+	HAVANA	gene	NA	NA	ENSG00000255495.1	lncRNA	2	NA	OTTHUMG00000165272.1	NA	NA	NA	NA	NA	NA	NA	NA	NA	NA	NA
AC087203.3	chr8	12412827	12414373	1547	+	HAVANA	gene	NA	NA	ENSG00000270074.1	lncRNA	2	NA	OTTHUMG00000183973.1	NA	NA	NA	NA	NA	NA	NA	NA	NA	NA	NA
AC130352.1	chr8	12476462	12477122	661	+	HAVANA	gene	NA	NA	ENSG00000270154.1	lncRNA	2	NA	OTTHUMG00000183974.1	NA	NA	NA	NA	NA	NA	NA	NA	NA	NA	NA
AC068587.4	chr8	12467693	12665588	197896	-	HAVANA	gene	NA	NA	ENSG00000283674.3	lncRNA	2	NA	OTTHUMG00000191723.1	NA	NA	NA	NA	overlapping_locus	NA	NA	NA	NA	NA	NA
AC079193.2	chr8	17131181	17149789	18609	+	HAVANA	gene	NA	NA	ENSG00000249258.2	lncRNA	2	NA	OTTHUMG00000163859.1	NA	NA	NA	NA	NA	NA	NA	NA	NA	NA	NA
AP006248.4	chr8	17510613	17511300	688	+	HAVANA	gene	NA	NA	ENSG00000279932.1	lncRNA	2	NA	OTTHUMG00000189199.1	NA	NA	NA	NA	NA	NA	NA	NA	NA	NA	NA
AC027117.1	chr8	17808361	17822183	13823	+	HAVANA	gene	NA	NA	ENSG00000253671.3	lncRNA	2	NA	OTTHUMG00000163706.1	NA	NA	NA	NA	overlapping_locus	NA	NA	NA	NA	NA	NA
AC105206.1	chr8	22169338	22171710	2373	+	HAVANA	gene	NA	NA	ENSG00000177725.5	lncRNA	2	NA	OTTHUMG00000186797.1	NA	NA	NA	NA	overlapping_locus	NA	NA	NA	NA	NA	NA
AC087854.1	chr8	22481588	22553444	71857	-	HAVANA	gene	NA	NA	ENSG00000251034.2	lncRNA	2	NA	OTTHUMG00000163841.1	NA	NA	NA	NA	NA	NA	NA	NA	NA	NA	NA
AC037459.4	chr8	22545560	22548837	3278	+	HAVANA	gene	NA	NA	ENSG00000287467.1	lncRNA	2	NA	OTTHUMG00000194673.1	NA	NA	NA	NA	overlapping_locus	NA	NA	NA	NA	NA	NA
AC037459.2	chr8	22613908	22616657	2750	-	HAVANA	gene	NA	NA	ENSG00000253200.1	lncRNA	2	NA	OTTHUMG00000163843.1	NA	NA	NA	NA	NA	NA	NA	NA	NA	NA	NA
AC107959.1	chr8	22984596	23019335	34740	-	HAVANA	gene	NA	NA	ENSG00000245025.3	lncRNA	2	NA	OTTHUMG00000163755.1	NA	NA	NA	NA	overlapping_locus	NA	NA	NA	NA	NA	NA
AC107959.3	chr8	23071377	23074488	3112	-	HAVANA	gene	NA	NA	ENSG00000253616.5	lncRNA	2	NA	OTTHUMG00000163772.1	NA	NA	NA	NA	NA	NA	NA	NA	NA	NA	NA
AC100861.1	chr8	23224471	23230926	6456	+	HAVANA	gene	NA	NA	ENSG00000246582.3	lncRNA	2	NA	OTTHUMG00000163784.1	NA	NA	NA	NA	NA	NA	NA	NA	NA	NA	NA
AC100861.2	chr8	23225233	23230915	5683	-	HAVANA	gene	NA	NA	ENSG00000250714.3	lncRNA	2	NA	OTTHUMG00000163785.1	NA	NA	NA	NA	NA	NA	NA	NA	NA	NA	NA
AC104561.4	chr8	23492170	23494897	2728	+	HAVANA	gene	NA	NA	ENSG00000287166.1	lncRNA	2	NA	OTTHUMG00000195172.1	NA	NA	NA	NA	NA	NA	NA	NA	NA	NA	NA
AC104561.3	chr8	23493009	23494198	1190	-	HAVANA	gene	NA	NA	ENSG00000253986.1	lncRNA	1	NA	OTTHUMG00000163864.1	NA	NA	NA	NA	NA	NA	NA	NA	NA	NA	NA
AC120193.1	chr8	24295814	24912073	616260	-	HAVANA	gene	NA	NA	ENSG00000253535.5	lncRNA	2	NA	OTTHUMG00000163790.1	NA	NA	NA	NA	overlapping_locus	NA	NA	NA	NA	NA	NA
AC011726.2	chr8	26422593	26423929	1337	+	HAVANA	gene	NA	NA	ENSG00000253430.1	lncRNA	2	NA	OTTHUMG00000164014.1	NA	NA	NA	NA	overlapping_locus	NA	NA	NA	NA	NA	NA
AC011726.3	chr8	26440491	26442595	2105	+	HAVANA	gene	NA	NA	ENSG00000254362.1	lncRNA	2	NA	OTTHUMG00000164015.1	NA	NA	NA	NA	overlapping_locus	NA	NA	NA	NA	NA	NA
AC013643.2	chr8	27732915	27758552	25638	+	HAVANA	gene	NA	NA	ENSG00000253875.2	lncRNA	2	NA	OTTHUMG00000163900.1	NA	NA	NA	NA	NA	NA	NA	NA	NA	NA	NA
EXTL3-AS1	chr8	28690215	28702030	11816	-	HAVANA	gene	NA	NA	ENSG00000246339.6	lncRNA	2	HGNC:27985	OTTHUMG00000164029.1	NA	NA	NA	NA	NA	NA	NA	NA	NA	NA	NA
HMBOX1-IT1	chr8	28949676	28955955	6280	+	HAVANA	gene	NA	NA	ENSG00000259196.1	lncRNA	2	HGNC:43632	OTTHUMG00000132209.1	NA	NA	NA	NA	overlapping_locus	NA	NA	NA	NA	NA	NA
AC026979.2	chr8	30155830	30156232	403	-	HAVANA	gene	NA	NA	ENSG00000271869.1	lncRNA	2	NA	OTTHUMG00000185430.1	NA	NA	NA	NA	NA	NA	NA	NA	NA	NA	NA
AC026979.4	chr8	30192429	30201332	8904	+	HAVANA	gene	NA	NA	ENSG00000285669.1	lncRNA	2	NA	OTTHUMG00000192824.1	NA	NA	NA	NA	overlapping_locus	NA	NA	NA	NA	NA	NA
AC026979.3	chr8	30197404	30198048	645	+	HAVANA	gene	NA	NA	ENSG00000272375.1	lncRNA	2	NA	OTTHUMG00000185431.1	NA	NA	NA	NA	overlapping_locus	NA	NA	NA	NA	NA	NA
AC090204.1	chr8	32927913	33045445	117533	+	HAVANA	gene	NA	NA	ENSG00000247134.7	lncRNA	2	NA	OTTHUMG00000163952.1	NA	NA	NA	NA	overlapping_locus	NA	NA	NA	NA	NA	NA
AC067838.1	chr8	33360839	33361415	577	-	HAVANA	gene	NA	NA	ENSG00000272338.2	lncRNA	2	NA	OTTHUMG00000185434.1	NA	NA	NA	NA	NA	NA	NA	NA	NA	NA	NA
AC091182.1	chr8	37326575	37331991	5417	-	HAVANA	gene	NA	NA	ENSG00000253123.4	lncRNA	1	NA	OTTHUMG00000163995.1	NA	NA	NA	NA	NA	NA	NA	NA	NA	NA	NA
AC091182.2	chr8	37405439	37406724	1286	-	HAVANA	gene	NA	NA	ENSG00000253746.1	lncRNA	2	NA	OTTHUMG00000164278.1	NA	NA	NA	NA	NA	NA	NA	NA	NA	NA	NA
LINC01605	chr8	37421341	37554183	132843	-	HAVANA	gene	NA	NA	ENSG00000253161.5	lncRNA	2	HGNC:51654	OTTHUMG00000163996.1	NA	NA	NA	NA	overlapping_locus	NA	NA	NA	NA	NA	NA
AC124067.2	chr8	37516399	37521447	5049	-	HAVANA	gene	NA	NA	ENSG00000253414.3	lncRNA	2	NA	OTTHUMG00000164286.1	NA	NA	NA	NA	overlapping_locus	NA	NA	NA	NA	NA	NA
AC138356.1	chr8	37734761	37737426	2666	-	HAVANA	gene	NA	NA	ENSG00000183154.1	lncRNA	2	NA	OTTHUMG00000164036.1	NA	NA	NA	NA	NA	NA	NA	NA	NA	NA	NA
AP006545.1	chr8	38062881	38063791	911	+	HAVANA	gene	NA	NA	ENSG00000260949.1	lncRNA	2	NA	OTTHUMG00000164002.1	NA	NA	NA	NA	NA	NA	NA	NA	NA	NA	NA
AC084024.1	chr8	38123274	38124651	1378	+	HAVANA	gene	NA	NA	ENSG00000240015.2	lncRNA	2	NA	OTTHUMG00000164042.1	NA	NA	NA	NA	overlapping_locus	NA	NA	NA	NA	NA	NA
AC087362.2	chr8	38275888	38276680	793	+	HAVANA	gene	NA	NA	ENSG00000255487.1	lncRNA	2	NA	OTTHUMG00000165119.1	NA	NA	NA	NA	NA	NA	NA	NA	NA	NA	NA
AC087623.2	chr8	38382364	38383461	1098	+	HAVANA	gene	NA	NA	ENSG00000272092.1	lncRNA	2	NA	OTTHUMG00000185445.1	NA	NA	NA	NA	NA	NA	NA	NA	NA	NA	NA
AC067817.1	chr8	38799643	38802296	2654	+	HAVANA	gene	NA	NA	ENSG00000253586.1	lncRNA	1	NA	OTTHUMG00000164068.1	NA	NA	NA	NA	overlapping_locus	NA	NA	NA	NA	NA	NA
AC113133.1	chr8	41660991	41665566	4576	+	HAVANA	gene	NA	NA	ENSG00000253389.2	lncRNA	1	NA	OTTHUMG00000164084.1	NA	NA	NA	NA	NA	NA	NA	NA	NA	NA	NA
AC103724.3	chr8	42151772	42152763	992	-	HAVANA	gene	NA	NA	ENSG00000261449.1	lncRNA	2	NA	OTTHUMG00000173375.1	NA	NA	NA	NA	NA	NA	NA	NA	NA	NA	NA
AC090739.1	chr8	42537529	42538304	776	-	HAVANA	gene	NA	NA	ENSG00000254165.1	lncRNA	2	NA	OTTHUMG00000164171.1	NA	NA	NA	NA	overlapping_locus	NA	NA	NA	NA	NA	NA
AC024451.4	chr8	47527397	47528148	752	+	HAVANA	gene	NA	NA	ENSG00000269924.1	lncRNA	2	NA	OTTHUMG00000183975.1	NA	NA	NA	NA	overlapping_locus	NA	NA	NA	NA	NA	NA
AC090186.1	chr8	51810110	51810681	572	-	HAVANA	gene	NA	NA	ENSG00000272076.1	lncRNA	2	NA	OTTHUMG00000185455.1	NA	NA	NA	NA	NA	NA	NA	NA	NA	NA	NA
AC064807.1	chr8	51899268	51949874	50607	+	HAVANA	gene	NA	NA	ENSG00000228801.6	lncRNA	2	NA	OTTHUMG00000164247.1	NA	NA	NA	NA	NA	NA	NA	NA	NA	NA	NA
AC064807.4	chr8	51950284	51950690	407	+	HAVANA	gene	NA	NA	ENSG00000272024.1	lncRNA	2	NA	OTTHUMG00000185456.1	NA	NA	NA	NA	NA	NA	NA	NA	NA	NA	NA
AC103831.1	chr8	52294455	52301942	7488	+	HAVANA	gene	NA	NA	ENSG00000253924.2	lncRNA	1	NA	OTTHUMG00000164252.1	NA	NA	NA	NA	NA	NA	NA	NA	NA	NA	NA
AC113139.1	chr8	52722903	52723141	239	+	HAVANA	gene	NA	NA	ENSG00000271555.1	lncRNA	2	NA	OTTHUMG00000185152.1	NA	NA	NA	NA	NA	NA	NA	NA	NA	NA	NA
AC022034.3	chr8	53394110	53484067	89958	-	HAVANA	gene	NA	NA	ENSG00000253369.2	lncRNA	2	NA	OTTHUMG00000164263.1	NA	NA	NA	NA	NA	NA	NA	NA	NA	NA	NA
AC022034.1	chr8	53493523	53524336	30814	-	HAVANA	gene	NA	NA	ENSG00000237807.4	lncRNA	2	NA	OTTHUMG00000164264.1	NA	NA	NA	NA	NA	NA	NA	NA	NA	NA	NA
AC100821.2	chr8	54042989	54045629	2641	-	HAVANA	gene	NA	NA	ENSG00000260955.2	lncRNA	2	NA	OTTHUMG00000172758.1	NA	NA	NA	NA	NA	NA	NA	NA	NA	NA	NA
AC027250.2	chr8	54381698	54394870	13173	+	HAVANA	gene	NA	NA	ENSG00000286471.1	lncRNA	2	NA	OTTHUMG00000195637.1	NA	NA	NA	NA	NA	NA	NA	NA	NA	NA	NA
AC107952.2	chr8	56222688	56223173	486	+	HAVANA	gene	NA	NA	ENSG00000272343.1	lncRNA	2	NA	OTTHUMG00000185466.1	NA	NA	NA	NA	NA	NA	NA	NA	NA	NA	NA
LINC00968	chr8	56496048	56559823	63776	-	HAVANA	gene	NA	NA	ENSG00000246430.7	lncRNA	2	HGNC:48727	OTTHUMG00000164412.1	NA	NA	NA	NA	overlapping_locus	NA	NA	NA	NA	NA	NA
AC105150.1	chr8	58991720	58992938	1219	-	HAVANA	gene	NA	NA	ENSG00000254048.1	lncRNA	2	NA	OTTHUMG00000164332.1	NA	NA	NA	NA	overlapping_locus	NA	NA	NA	NA	NA	NA
AC090152.1	chr8	59119040	59123478	4439	+	HAVANA	gene	NA	NA	ENSG00000167912.6	lncRNA	2	NA	OTTHUMG00000164333.1	NA	NA	NA	NA	NA	NA	NA	NA	NA	NA	NA
AC022182.1	chr8	60910053	60966557	56505	+	HAVANA	gene	NA	NA	ENSG00000254777.5	lncRNA	2	NA	OTTHUMG00000165334.1	NA	NA	NA	NA	NA	NA	NA	NA	NA	NA	NA
AC022182.2	chr8	60965802	60967775	1974	-	HAVANA	gene	NA	NA	ENSG00000254802.1	lncRNA	2	NA	OTTHUMG00000165336.1	NA	NA	NA	NA	NA	NA	NA	NA	NA	NA	NA
YTHDF3-AS1	chr8	63167725	63168442	718	-	HAVANA	gene	NA	NA	ENSG00000270673.1	lncRNA	2	HGNC:48728	OTTHUMG00000185282.1	NA	NA	NA	NA	NA	NA	NA	NA	NA	NA	NA
AC011978.2	chr8	63215981	63218034	2054	+	HAVANA	gene	NA	NA	ENSG00000261542.1	lncRNA	2	NA	OTTHUMG00000173254.1	NA	NA	NA	NA	NA	NA	NA	NA	NA	NA	NA
AC104232.2	chr8	64703774	64734459	30686	-	HAVANA	gene	NA	NA	ENSG00000254330.1	lncRNA	2	NA	OTTHUMG00000164388.1	NA	NA	NA	NA	overlapping_locus	NA	NA	NA	NA	NA	NA
AC104232.1	chr8	64801236	64817573	16338	-	HAVANA	gene	NA	NA	ENSG00000254006.5	lncRNA	2	NA	OTTHUMG00000164389.1	NA	NA	NA	NA	NA	NA	NA	NA	NA	NA	NA
AC100814.2	chr8	65591850	65592472	623	-	HAVANA	gene	NA	NA	ENSG00000272010.1	lncRNA	2	NA	OTTHUMG00000185471.1	NA	NA	NA	NA	NA	NA	NA	NA	NA	NA	NA
AC055822.1	chr8	65714334	65714778	445	-	HAVANA	gene	NA	NA	ENSG00000272155.1	lncRNA	2	NA	OTTHUMG00000185472.1	NA	NA	NA	NA	NA	NA	NA	NA	NA	NA	NA
AC084082.1	chr8	66112667	66126632	13966	+	HAVANA	gene	NA	NA	ENSG00000253190.4	lncRNA	1	NA	OTTHUMG00000164472.1	NA	NA	NA	NA	NA	NA	NA	NA	NA	NA	NA
RRS1-AS1	chr8	66419589	66428977	9389	-	HAVANA	gene	NA	NA	ENSG00000246145.1	lncRNA	1	HGNC:50465	OTTHUMG00000164956.1	NA	NA	NA	NA	NA	NA	NA	NA	NA	NA	NA
SNHG6	chr8	66921684	66926398	4715	-	HAVANA	gene	NA	NA	ENSG00000245910.8	lncRNA	2	HGNC:32965	OTTHUMG00000164743.1	NA	NA	NA	NA	overlapping_locus	NA	NA	NA	NA	NA	NA
AC021321.2	chr8	67313043	67314637	1595	-	HAVANA	gene	NA	NA	ENSG00000287214.1	lncRNA	2	NA	OTTHUMG00000195679.1	NA	NA	NA	NA	overlapping_locus	NA	NA	NA	NA	NA	NA
AC021321.1	chr8	67343975	67345087	1113	+	HAVANA	gene	NA	NA	ENSG00000271966.1	lncRNA	2	NA	OTTHUMG00000185478.1	NA	NA	NA	NA	NA	NA	NA	NA	NA	NA	NA
MSC-AS1	chr8	71828167	72118393	290227	+	HAVANA	gene	NA	NA	ENSG00000235531.11	lncRNA	1	HGNC:48724	OTTHUMG00000164497.1	NA	NA	NA	NA	overlapping_locus	NA	NA	NA	NA	NA	NA
AC078906.1	chr8	72196334	72202269	5936	+	HAVANA	gene	NA	NA	ENSG00000253317.1	lncRNA	1	NA	OTTHUMG00000164458.1	NA	NA	NA	NA	NA	NA	NA	NA	NA	NA	NA
AC022893.1	chr8	73052178	73063061	10884	+	HAVANA	gene	NA	NA	ENSG00000253636.1	lncRNA	2	NA	OTTHUMG00000164580.1	NA	NA	NA	NA	NA	NA	NA	NA	NA	NA	NA
AC087672.2	chr8	74052340	74099853	47514	+	HAVANA	gene	NA	NA	ENSG00000254288.1	lncRNA	2	NA	OTTHUMG00000164505.1	NA	NA	NA	NA	overlapping_locus	NA	NA	NA	NA	NA	NA
ZFHX4-AS1	chr8	76491200	76683308	192109	-	HAVANA	gene	NA	NA	ENSG00000253661.2	lncRNA	2	HGNC:44165	OTTHUMG00000164554.1	NA	NA	NA	NA	overlapping_locus	NA	NA	NA	NA	NA	NA
AC062004.1	chr8	77399072	77537290	138219	+	HAVANA	gene	NA	NA	ENSG00000254366.7	lncRNA	2	NA	OTTHUMG00000164531.1	NA	NA	NA	NA	NA	NA	NA	NA	NA	NA	NA
AC083837.1	chr8	78805293	78956082	150790	+	HAVANA	gene	NA	NA	ENSG00000285744.1	lncRNA	2	NA	OTTHUMG00000192693.1	NA	NA	NA	NA	NA	NA	NA	NA	NA	NA	NA
LINC02605	chr8	78835307	78840525	5219	+	HAVANA	gene	NA	NA	ENSG00000261618.2	lncRNA	2	HGNC:53974	OTTHUMG00000173421.1	NA	NA	NA	NA	overlapping_locus	NA	NA	NA	NA	NA	NA
AC036214.2	chr8	79956465	79957381	917	-	HAVANA	gene	NA	NA	ENSG00000272518.1	lncRNA	2	NA	OTTHUMG00000185346.1	NA	NA	NA	NA	overlapping_locus	NA	NA	NA	NA	NA	NA
AC009686.2	chr8	80032724	80033300	577	-	HAVANA	gene	NA	NA	ENSG00000272264.1	lncRNA	2	NA	OTTHUMG00000185496.1	NA	NA	NA	NA	overlapping_locus	NA	NA	NA	NA	NA	NA
AC009812.4	chr8	80541300	80543104	1805	+	HAVANA	gene	NA	NA	ENSG00000260317.1	lncRNA	2	NA	OTTHUMG00000174444.1	NA	NA	NA	NA	NA	NA	NA	NA	NA	NA	NA
AC079209.1	chr8	81149107	81165266	16160	+	HAVANA	gene	NA	NA	ENSG00000253214.2	lncRNA	2	NA	OTTHUMG00000164595.1	NA	NA	NA	NA	NA	NA	NA	NA	NA	NA	NA
AC009902.2	chr8	81279871	81281446	1576	-	HAVANA	gene	NA	NA	ENSG00000254027.1	lncRNA	2	NA	OTTHUMG00000164598.1	NA	NA	NA	NA	NA	NA	NA	NA	NA	NA	NA
AC011773.4	chr8	85172077	85177062	4986	-	HAVANA	gene	NA	NA	ENSG00000260493.1	lncRNA	2	NA	OTTHUMG00000174465.1	NA	NA	NA	NA	NA	NA	NA	NA	NA	NA	NA
CA3-AS1	chr8	85440596	85464915	24320	-	HAVANA	gene	NA	NA	ENSG00000253549.6	lncRNA	2	HGNC:51657	OTTHUMG00000164943.1	NA	NA	NA	NA	NA	NA	NA	NA	NA	NA	NA
AC100801.1	chr8	85833377	85951083	117707	+	HAVANA	gene	NA	NA	ENSG00000253154.2	lncRNA	2	NA	OTTHUMG00000163604.1	NA	NA	NA	NA	NA	NA	NA	NA	NA	NA	NA
AF117829.1	chr8	89585872	89757812	171941	-	HAVANA	gene	NA	NA	ENSG00000251136.9	lncRNA	1	NA	OTTHUMG00000163788.1	NA	NA	NA	NA	NA	NA	NA	NA	NA	NA	NA
LINC00534	chr8	90221341	90687863	466523	+	HAVANA	gene	NA	NA	ENSG00000253394.6	lncRNA	2	HGNC:43643	OTTHUMG00000163968.1	NA	NA	NA	NA	ncRNA_host	NA	NA	NA	NA	NA	NA
OTUD6B-AS1	chr8	91059318	91070583	11266	-	HAVANA	gene	NA	NA	ENSG00000253738.2	lncRNA	1	HGNC:50466	OTTHUMG00000164022.1	NA	NA	NA	NA	NA	NA	NA	NA	NA	NA	NA
AC104211.2	chr8	92668660	92683450	14791	+	HAVANA	gene	NA	NA	ENSG00000253177.2	lncRNA	1	NA	OTTHUMG00000164158.1	NA	NA	NA	NA	NA	NA	NA	NA	NA	NA	NA
AC104211.1	chr8	92699742	92879502	179761	-	HAVANA	gene	NA	NA	ENSG00000248858.7	lncRNA	2	NA	OTTHUMG00000164159.1	NA	NA	NA	NA	overlapping_locus	NA	NA	NA	NA	NA	NA
AC120053.1	chr8	93715378	93716113	736	-	HAVANA	gene	NA	NA	ENSG00000271971.1	lncRNA	2	NA	OTTHUMG00000185503.1	NA	NA	NA	NA	NA	NA	NA	NA	NA	NA	NA
MIR378D2HG	chr8	93915734	93916682	949	-	HAVANA	gene	NA	NA	ENSG00000264448.5	lncRNA	2	HGNC:54166	OTTHUMG00000185504.1	NA	NA	NA	NA	ncRNA_host	NA	NA	NA	NA	NA	NA
AC087752.4	chr8	94884609	94885070	462	+	HAVANA	gene	NA	NA	ENSG00000272509.1	lncRNA	2	NA	OTTHUMG00000185506.1	NA	NA	NA	NA	NA	NA	NA	NA	NA	NA	NA
AC087752.3	chr8	94950037	94951396	1360	+	HAVANA	gene	NA	NA	ENSG00000253878.5	lncRNA	2	NA	OTTHUMG00000164729.1	NA	NA	NA	NA	overlapping_locus	NA	NA	NA	NA	NA	NA
MIR3150BHG	chr8	95066808	95073182	6375	-	HAVANA	gene	NA	NA	ENSG00000245080.7	lncRNA	1	HGNC:52000	OTTHUMG00000164658.1	NA	NA	NA	NA	overlapping_locus	NA	NA	NA	NA	NA	NA
AC068189.1	chr8	95071732	95087924	16193	-	HAVANA	gene	NA	NA	ENSG00000254248.1	lncRNA	2	NA	OTTHUMG00000164704.1	NA	NA	NA	NA	overlapping_locus	NA	NA	NA	NA	NA	NA
AP003117.1	chr8	97144170	97144723	554	+	HAVANA	gene	NA	NA	ENSG00000270077.1	lncRNA	2	NA	OTTHUMG00000184092.1	NA	NA	NA	NA	overlapping_locus	NA	NA	NA	NA	NA	NA
AP002982.2	chr8	97643366	97643881	516	-	HAVANA	gene	NA	NA	ENSG00000287654.1	lncRNA	2	NA	OTTHUMG00000194263.1	NA	NA	NA	NA	NA	NA	NA	NA	NA	NA	NA
AP003352.1	chr8	98041726	98044121	2396	+	HAVANA	gene	NA	NA	ENSG00000245970.2	lncRNA	2	NA	OTTHUMG00000164797.1	NA	NA	NA	NA	NA	NA	NA	NA	NA	NA	NA
VPS13B-DT	chr8	98958277	99013743	55467	-	HAVANA	gene	NA	NA	ENSG00000253948.2	lncRNA	2	HGNC:54375	OTTHUMG00000164865.1	NA	NA	NA	NA	overlapping_locus	NA	NA	NA	NA	NA	NA
AC107909.1	chr8	99119352	99120581	1230	+	HAVANA	gene	NA	NA	ENSG00000253532.1	lncRNA	1	NA	OTTHUMG00000164700.1	NA	NA	NA	NA	overlapping_locus	NA	NA	NA	NA	NA	NA
AP003469.2	chr8	101122145	101126158	4014	-	HAVANA	gene	NA	NA	ENSG00000253395.1	lncRNA	1	NA	OTTHUMG00000164820.1	NA	NA	NA	NA	NA	NA	NA	NA	NA	NA	NA
ZNNT1	chr8	101166805	101169629	2825	-	HAVANA	gene	NA	NA	ENSG00000261087.1	lncRNA	2	HGNC:54438	OTTHUMG00000173422.1	NA	NA	NA	NA	NA	NA	NA	NA	NA	NA	NA
AP001330.4	chr8	101208148	101208558	411	+	HAVANA	gene	NA	NA	ENSG00000271882.1	lncRNA	2	NA	OTTHUMG00000185511.1	NA	NA	NA	NA	NA	NA	NA	NA	NA	NA	NA
AP002907.1	chr8	102256392	102257821	1430	+	HAVANA	gene	NA	NA	ENSG00000272037.1	lncRNA	2	NA	OTTHUMG00000185512.1	NA	NA	NA	NA	NA	NA	NA	NA	NA	NA	NA
GASAL1	chr8	102805517	102810039	4523	+	HAVANA	gene	NA	NA	ENSG00000253669.4	lncRNA	1	HGNC:53461	OTTHUMG00000164736.1	NA	NA	NA	NA	NA	NA	NA	NA	NA	NA	NA
AZIN1-AS1	chr8	102864271	103002424	138154	+	HAVANA	gene	NA	NA	ENSG00000253320.7	lncRNA	1	HGNC:51558	OTTHUMG00000164825.1	NA	NA	NA	NA	overlapping_locus	NA	NA	NA	NA	NA	NA
AP003354.2	chr8	102891876	102893608	1733	+	HAVANA	gene	NA	NA	ENSG00000253263.1	lncRNA	2	NA	OTTHUMG00000164836.1	NA	NA	NA	NA	overlapping_locus	NA	NA	NA	NA	NA	NA
BAALC-AS1	chr8	103153394	103298772	145379	-	HAVANA	gene	NA	NA	ENSG00000247081.8	lncRNA	1	HGNC:50461	OTTHUMG00000164798.1	NA	NA	NA	NA	overlapping_locus	NA	NA	NA	NA	NA	NA
AC012213.3	chr8	103383078	103383854	777	-	HAVANA	gene	NA	NA	ENSG00000266289.1	lncRNA	2	NA	OTTHUMG00000178595.1	NA	NA	NA	NA	NA	NA	NA	NA	NA	NA	NA
AC103853.2	chr8	105669991	105679031	9041	+	HAVANA	gene	NA	NA	ENSG00000254141.1	lncRNA	1	NA	OTTHUMG00000164860.1	NA	NA	NA	NA	overlapping_locus	NA	NA	NA	NA	NA	NA
ZFPM2-AS1	chr8	105546089	106060524	514436	-	HAVANA	gene	NA	NA	ENSG00000251003.9	lncRNA	2	HGNC:50698	OTTHUMG00000164861.1	NA	NA	NA	NA	ncRNA_host	NA	NA	NA	NA	NA	NA
AC027031.2	chr8	106270144	106272902	2759	+	HAVANA	gene	NA	NA	ENSG00000254615.3	lncRNA	2	NA	OTTHUMG00000156320.1	NA	NA	NA	NA	NA	NA	NA	NA	NA	NA	NA
AC090579.1	chr8	106520474	106657548	137075	-	HAVANA	gene	NA	NA	ENSG00000253582.1	lncRNA	2	NA	OTTHUMG00000164807.1	NA	NA	NA	NA	NA	NA	NA	NA	NA	NA	NA
AC023590.1	chr8	118282139	118400605	118467	+	HAVANA	gene	NA	NA	ENSG00000225885.7	lncRNA	2	NA	OTTHUMG00000059818.1	NA	NA	NA	NA	NA	NA	NA	NA	NA	NA	NA
AC091563.1	chr8	120052180	120056201	4022	+	HAVANA	gene	NA	NA	ENSG00000254343.2	lncRNA	1	NA	OTTHUMG00000165053.1	NA	NA	NA	NA	NA	NA	NA	NA	NA	NA	NA
AC104958.2	chr8	120812219	120813359	1141	+	HAVANA	gene	NA	NA	ENSG00000272502.1	lncRNA	2	NA	OTTHUMG00000185517.1	NA	NA	NA	NA	NA	NA	NA	NA	NA	NA	NA
HAS2-AS1	chr8	121639293	121994185	354893	+	HAVANA	gene	NA	NA	ENSG00000248690.8	lncRNA	2	HGNC:34340	OTTHUMG00000164965.1	NA	NA	NA	NA	NA	NA	NA	NA	NA	NA	NA
AC037486.1	chr8	121954640	122127184	172545	-	HAVANA	gene	NA	NA	ENSG00000254303.1	lncRNA	2	NA	OTTHUMG00000164967.1	NA	NA	NA	NA	NA	NA	NA	NA	NA	NA	NA
SMILR	chr8	122414332	122428551	14220	-	HAVANA	gene	NA	NA	ENSG00000255364.1	lncRNA	2	HGNC:51825	OTTHUMG00000165130.1	NA	NA	NA	NA	NA	NA	NA	NA	NA	NA	NA
LINC01151	chr8	122485194	122733804	248611	-	HAVANA	gene	NA	NA	ENSG00000253819.2	lncRNA	1	HGNC:49471	OTTHUMG00000165076.1	NA	NA	NA	NA	NA	NA	NA	NA	NA	NA	NA
AC016405.3	chr8	122779971	122780830	860	-	HAVANA	gene	NA	NA	ENSG00000272384.1	lncRNA	2	NA	OTTHUMG00000185333.1	NA	NA	NA	NA	NA	NA	NA	NA	NA	NA	NA
AC016405.1	chr8	122807746	122816517	8772	+	HAVANA	gene	NA	NA	ENSG00000253372.5	lncRNA	2	NA	OTTHUMG00000165078.1	NA	NA	NA	NA	overlapping_locus	NA	NA	NA	NA	NA	NA
AC090192.2	chr8	124271667	124279580	7914	+	HAVANA	gene	NA	NA	ENSG00000253227.2	lncRNA	1	NA	OTTHUMG00000165019.1	NA	NA	NA	NA	NA	NA	NA	NA	NA	NA	NA
RNF139-AS1	chr8	124462485	124474582	12098	-	HAVANA	gene	NA	NA	ENSG00000245149.4	lncRNA	1	HGNC:48940	OTTHUMG00000165073.1	NA	NA	NA	NA	NA	NA	NA	NA	NA	NA	NA
AC090198.1	chr8	124488510	124491643	3134	+	HAVANA	gene	NA	NA	ENSG00000253106.1	lncRNA	2	NA	OTTHUMG00000165069.1	NA	NA	NA	NA	NA	NA	NA	NA	NA	NA	NA
AC100858.3	chr8	124811042	124857516	46475	-	HAVANA	gene	NA	NA	ENSG00000255491.3	lncRNA	2	NA	OTTHUMG00000165100.1	NA	NA	NA	NA	ncRNA_host	NA	NA	NA	NA	NA	NA
AC016074.2	chr8	125648327	126008930	360604	+	HAVANA	gene	NA	NA	ENSG00000286122.1	lncRNA	2	NA	OTTHUMG00000193742.1	NA	NA	NA	NA	ncRNA_host	NA	NA	NA	NA	NA	NA
LINC00861	chr8	125859721	126292788	433068	-	HAVANA	gene	NA	NA	ENSG00000245164.8	lncRNA	2	HGNC:45133	OTTHUMG00000165025.1	NA	NA	NA	NA	NA	NA	NA	NA	NA	NA	NA
PCAT1	chr8	126556323	127419050	862728	+	HAVANA	gene	NA	NA	ENSG00000253438.4	lncRNA	2	HGNC:43022	OTTHUMG00000165067.1	NA	NA	NA	NA	overlapping_locus	NA	NA	NA	NA	NA	NA
PRNCR1	chr8	127079874	127092600	12727	+	HAVANA	gene	NA	NA	ENSG00000282961.1	lncRNA	2	HGNC:48942	OTTHUMG00000191472.1	NA	NA	NA	NA	NA	NA	NA	NA	NA	NA	NA
PVT1	chr8	127794526	128187101	392576	+	HAVANA	gene	NA	NA	ENSG00000249859.11	lncRNA	2	HGNC:9709	OTTHUMG00000164871.1	NA	NA	NA	NA	ncRNA_host	NA	NA	NA	NA	NA	NA
LINC00824	chr8	128405269	128564679	159411	-	HAVANA	gene	NA	NA	ENSG00000254275.6	lncRNA	2	HGNC:50281	OTTHUMG00000165050.1	NA	NA	NA	NA	NA	NA	NA	NA	NA	NA	NA
CCDC26	chr8	128634199	129683770	1049572	-	HAVANA	gene	NA	NA	ENSG00000229140.10	lncRNA	2	HGNC:28416	OTTHUMG00000164848.1	NA	NA	NA	NA	ncRNA_host	NA	NA	NA	NA	NA	NA
ASAP1-IT2	chr8	130082738	130084768	2031	-	HAVANA	gene	NA	NA	ENSG00000280543.1	lncRNA	2	HGNC:48917	OTTHUMG00000189586.1	NA	NA	NA	NA	NA	NA	NA	NA	NA	NA	NA
AC103706.1	chr8	133573183	133573861	679	+	HAVANA	gene	NA	NA	ENSG00000261220.2	lncRNA	2	NA	OTTHUMG00000173496.1	NA	NA	NA	NA	NA	NA	NA	NA	NA	NA	NA
AC083843.3	chr8	134792020	134798272	6253	-	HAVANA	gene	NA	NA	ENSG00000259820.1	lncRNA	2	NA	OTTHUMG00000164324.1	NA	NA	NA	NA	NA	NA	NA	NA	NA	NA	NA
PEG13	chr8	140094894	140100543	5650	-	HAVANA	gene	NA	NA	ENSG00000282164.3	lncRNA	2	HGNC:19969	OTTHUMG00000191428.1	NA	NA	NA	NA	NA	NA	NA	NA	NA	NA	NA
AC107375.1	chr8	140505813	140508043	2231	-	HAVANA	gene	NA	NA	ENSG00000259891.1	lncRNA	2	NA	OTTHUMG00000164214.1	NA	NA	NA	NA	NA	NA	NA	NA	NA	NA	NA
ERICD	chr8	140636281	140638283	2003	+	HAVANA	gene	NA	NA	ENSG00000280303.2	lncRNA	2	HGNC:49404	OTTHUMG00000164249.1	NA	NA	NA	NA	NA	NA	NA	NA	NA	NA	NA
AC040970.1	chr8	141124717	141130064	5348	-	HAVANA	gene	NA	NA	ENSG00000253210.2	lncRNA	1	NA	OTTHUMG00000164774.1	NA	NA	NA	NA	NA	NA	NA	NA	NA	NA	NA
AC011676.1	chr8	141252286	141253292	1007	-	HAVANA	gene	NA	NA	ENSG00000253307.1	lncRNA	2	NA	OTTHUMG00000164479.1	NA	NA	NA	NA	overlapping_locus	NA	NA	NA	NA	NA	NA
AC100803.3	chr8	141353403	141355365	1963	-	HAVANA	gene	NA	NA	ENSG00000261655.1	lncRNA	2	NA	OTTHUMG00000164483.1	NA	NA	NA	NA	NA	NA	NA	NA	NA	NA	NA
AC100803.4	chr8	141434545	141437954	3410	+	HAVANA	gene	NA	NA	ENSG00000271959.1	lncRNA	2	NA	OTTHUMG00000185625.1	NA	NA	NA	NA	NA	NA	NA	NA	NA	NA	NA
LY6E-DT	chr8	142981738	143018437	36700	-	HAVANA	gene	NA	NA	ENSG00000247317.3	lncRNA	1	HGNC:53728	OTTHUMG00000164752.1	NA	NA	NA	NA	NA	NA	NA	NA	NA	NA	NA
C8orf31	chr8	143039209	143060684	21476	+	HAVANA	gene	NA	NA	ENSG00000177335.11	lncRNA	1	HGNC:26731	OTTHUMG00000164771.1	NA	NA	NA	NA	NA	NA	NA	NA	NA	NA	NA
MINCR	chr8	143280161	143281690	1530	-	HAVANA	gene	NA	NA	ENSG00000253716.6	lncRNA	1	HGNC:51653	OTTHUMG00000164976.1	NA	NA	NA	NA	NA	NA	NA	NA	NA	NA	NA
AC138696.2	chr8	143290399	143290621	223	-	HAVANA	gene	NA	NA	ENSG00000272172.1	lncRNA	2	NA	OTTHUMG00000185627.1	NA	NA	NA	NA	NA	NA	NA	NA	NA	NA	NA
AC067930.8	chr8	143541648	143545128	3481	+	HAVANA	gene	NA	NA	ENSG00000287576.1	lncRNA	2	NA	OTTHUMG00000195553.1	NA	NA	NA	NA	ncRNA_host	NA	NA	NA	NA	NA	NA
AC067930.3	chr8	143541973	143549729	7757	-	HAVANA	gene	NA	NA	ENSG00000254859.1	lncRNA	1	NA	OTTHUMG00000165128.1	NA	NA	NA	NA	NA	NA	NA	NA	NA	NA	NA
AC067930.2	chr8	143632071	143633756	1686	-	HAVANA	gene	NA	NA	ENSG00000254812.1	lncRNA	1	NA	OTTHUMG00000165185.1	NA	NA	NA	NA	NA	NA	NA	NA	NA	NA	NA
LINC02878	chr8	143696154	143698413	2260	+	HAVANA	gene	NA	NA	ENSG00000181097.5	lncRNA	2	HGNC:54524	OTTHUMG00000165147.1	NA	NA	NA	NA	overlapping_locus	NA	NA	NA	NA	NA	NA
AC109322.1	chr8	144078002	144079265	1264	-	HAVANA	gene	NA	NA	ENSG00000255224.1	lncRNA	2	NA	OTTHUMG00000165436.1	NA	NA	NA	NA	NA	NA	NA	NA	NA	NA	NA
TONSL-AS1	chr8	144437675	144439971	2297	+	HAVANA	gene	NA	NA	ENSG00000232600.3	lncRNA	2	HGNC:51556	OTTHUMG00000153175.1	NA	NA	NA	NA	NA	NA	NA	NA	NA	NA	NA
AC084125.2	chr8	144495458	144505444	9987	-	HAVANA	gene	NA	NA	ENSG00000255182.2	lncRNA	1	NA	OTTHUMG00000165174.1	NA	NA	NA	NA	overlapping_locus	NA	NA	NA	NA	NA	NA
AC084125.4	chr8	144512567	144513672	1106	+	HAVANA	gene	NA	NA	ENSG00000265393.1	lncRNA	2	NA	OTTHUMG00000179578.1	NA	NA	NA	NA	NA	NA	NA	NA	NA	NA	NA
AF235103.3	chr8	144854875	144869489	14615	-	HAVANA	gene	NA	NA	ENSG00000286681.1	lncRNA	2	NA	OTTHUMG00000195674.1	NA	NA	NA	NA	NA	NA	NA	NA	NA	NA	NA
ZNF252P-AS1	chr8	145002811	145006046	3236	+	HAVANA	gene	NA	NA	ENSG00000255559.1	lncRNA	2	HGNC:27821	OTTHUMG00000165204.1	NA	NA	NA	NA	NA	NA	NA	NA	NA	NA	NA
PGM5P3-AS1	chr9	72670	89850	17181	+	HAVANA	gene	NA	NA	ENSG00000277631.5	lncRNA	2	HGNC:51194	OTTHUMG00000019423.1	NA	NA	NA	NA	NA	NA	NA	NA	NA	NA	NA
DOCK8-AS1	chr9	212824	215893	3070	-	HAVANA	gene	NA	NA	ENSG00000183784.7	lncRNA	2	HGNC:26436	OTTHUMG00000021017.1	NA	NA	NA	NA	NA	NA	NA	NA	NA	NA	NA
RFX3-AS1	chr9	3526723	3691814	165092	+	HAVANA	gene	NA	NA	ENSG00000232104.3	lncRNA	2	HGNC:51197	OTTHUMG00000019457.1	NA	NA	NA	NA	NA	NA	NA	NA	NA	NA	NA
AL354977.2	chr9	3630947	3648390	17444	+	HAVANA	gene	NA	NA	ENSG00000237359.2	lncRNA	2	NA	OTTHUMG00000019458.1	NA	NA	NA	NA	overlapping_locus	NA	NA	NA	NA	NA	NA
AL359095.1	chr9	4070906	4071884	979	-	HAVANA	gene	NA	NA	ENSG00000230001.1	lncRNA	1	NA	OTTHUMG00000019462.1	NA	NA	NA	NA	overlapping_locus	NA	NA	NA	NA	NA	NA
CDC37L1-DT	chr9	4676600	4679502	2903	-	HAVANA	gene	NA	NA	ENSG00000273061.1	lncRNA	2	HGNC:49735	OTTHUMG00000185906.1	NA	NA	NA	NA	NA	NA	NA	NA	NA	NA	NA
AL162253.2	chr9	5457477	5629748	172272	-	HAVANA	gene	NA	NA	ENSG00000286162.2	lncRNA	2	NA	OTTHUMG00000193528.1	NA	NA	NA	NA	NA	NA	NA	NA	NA	NA	NA
AL513412.1	chr9	6902670	6978859	76190	+	HAVANA	gene	NA	NA	ENSG00000224972.1	lncRNA	2	NA	OTTHUMG00000150500.1	NA	NA	NA	NA	overlapping_locus	NA	NA	NA	NA	NA	NA
AL161443.1	chr9	7177577	7203458	25882	+	HAVANA	gene	NA	NA	ENSG00000285688.1	lncRNA	2	NA	OTTHUMG00000192923.1	NA	NA	NA	NA	NA	NA	NA	NA	NA	NA	NA
AL583805.2	chr9	8700595	8701552	958	-	HAVANA	gene	NA	NA	ENSG00000235389.2	lncRNA	2	NA	OTTHUMG00000019542.1	NA	NA	NA	NA	overlapping_locus	NA	NA	NA	NA	NA	NA
AL583785.1	chr9	13386130	13836571	450442	+	HAVANA	gene	NA	NA	ENSG00000226197.3	lncRNA	2	NA	OTTHUMG00000019563.1	NA	NA	NA	NA	NA	NA	NA	NA	NA	NA	NA
AL159169.3	chr9	14586766	14587326	561	-	HAVANA	gene	NA	NA	ENSG00000273399.2	lncRNA	2	NA	OTTHUMG00000185910.1	NA	NA	NA	NA	NA	NA	NA	NA	NA	NA	NA
AL159169.2	chr9	14588797	14590065	1269	-	HAVANA	gene	NA	NA	ENSG00000272871.1	lncRNA	2	NA	OTTHUMG00000185911.1	NA	NA	NA	NA	NA	NA	NA	NA	NA	NA	NA
BNC2-AS1	chr9	16726814	16727524	711	+	HAVANA	gene	NA	NA	ENSG00000234779.1	lncRNA	2	HGNC:53727	OTTHUMG00000019591.1	NA	NA	NA	NA	NA	NA	NA	NA	NA	NA	NA
AL391834.1	chr9	19371386	19371945	560	-	HAVANA	gene	NA	NA	ENSG00000272842.1	lncRNA	2	NA	OTTHUMG00000185919.1	NA	NA	NA	NA	NA	NA	NA	NA	NA	NA	NA
AL391834.2	chr9	19375451	19375996	546	+	HAVANA	gene	NA	NA	ENSG00000273226.1	lncRNA	2	NA	OTTHUMG00000185921.1	NA	NA	NA	NA	NA	NA	NA	NA	NA	NA	NA
AL158206.1	chr9	19453209	19455173	1965	+	HAVANA	gene	NA	NA	ENSG00000260912.1	lncRNA	2	NA	OTTHUMG00000175502.1	NA	NA	NA	NA	NA	NA	NA	NA	NA	NA	NA
MIR31HG	chr9	21453802	21559900	106099	-	HAVANA	gene	NA	NA	ENSG00000171889.5	lncRNA	2	HGNC:37187	OTTHUMG00000195976.1	NA	NA	NA	NA	overlapping_locus	NA	NA	NA	NA	NA	NA
CDKN2B-AS1	chr9	21994139	22128103	133965	+	HAVANA	gene	NA	NA	ENSG00000240498.9	lncRNA	1	HGNC:34341	OTTHUMG00000019689.1	NA	NA	NA	NA	overlapping_locus	NA	NA	NA	NA	NA	NA
AL449423.1	chr9	21995482	21996013	532	+	HAVANA	gene	NA	NA	ENSG00000266446.1	lncRNA	2	NA	OTTHUMG00000179348.1	NA	NA	NA	NA	overlapping_locus	NA	NA	NA	NA	NA	NA
LINC01239	chr9	22646200	22824213	178014	+	HAVANA	gene	NA	NA	ENSG00000234840.2	lncRNA	2	HGNC:49796	OTTHUMG00000019696.1	NA	NA	NA	NA	overlapping_locus	NA	NA	NA	NA	NA	NA
AC017067.1	chr9	22767175	22768316	1142	+	HAVANA	gene	NA	NA	ENSG00000224549.1	lncRNA	1	NA	OTTHUMG00000019695.1	NA	NA	NA	NA	overlapping_locus	NA	NA	NA	NA	NA	NA
IFT74-AS1	chr9	26955780	26956295	516	-	HAVANA	gene	NA	NA	ENSG00000234676.1	lncRNA	2	HGNC:49806	OTTHUMG00000019709.1	NA	NA	NA	NA	NA	NA	NA	NA	NA	NA	NA
AL355432.1	chr9	27102630	27104728	2099	+	HAVANA	gene	NA	NA	ENSG00000254396.1	lncRNA	2	NA	OTTHUMG00000164634.1	NA	NA	NA	NA	NA	NA	NA	NA	NA	NA	NA
AL451123.2	chr9	27495857	27498251	2395	-	HAVANA	gene	NA	NA	ENSG00000287355.1	lncRNA	2	NA	OTTHUMG00000194488.1	NA	NA	NA	NA	overlapping_locus	NA	NA	NA	NA	NA	NA
AL356489.2	chr9	33697459	33700986	3528	+	HAVANA	gene	NA	NA	ENSG00000260947.1	lncRNA	2	NA	OTTHUMG00000175677.1	NA	NA	NA	NA	NA	NA	NA	NA	NA	NA	NA
AL162231.2	chr9	34665607	34681981	16375	+	HAVANA	gene	NA	NA	ENSG00000230074.3	lncRNA	2	NA	OTTHUMG00000195975.1	NA	NA	NA	NA	NA	NA	NA	NA	NA	NA	NA
AL355377.3	chr9	35012963	35016076	3114	-	HAVANA	gene	NA	NA	ENSG00000286782.1	lncRNA	2	NA	OTTHUMG00000194651.1	NA	NA	NA	NA	NA	NA	NA	NA	NA	NA	NA
AL355377.4	chr9	35023840	35025402	1563	-	HAVANA	gene	NA	NA	ENSG00000287868.1	lncRNA	2	NA	OTTHUMG00000195036.1	NA	NA	NA	NA	NA	NA	NA	NA	NA	NA	NA
AL357874.1	chr9	35646270	35647099	830	+	HAVANA	gene	NA	NA	ENSG00000227933.1	lncRNA	1	NA	OTTHUMG00000019866.1	NA	NA	NA	NA	NA	NA	NA	NA	NA	NA	NA
RMRP	chr9	35657751	35658018	268	-	HAVANA	gene	NA	NA	ENSG00000269900.3	lncRNA	2	HGNC:10031	OTTHUMG00000184014.1	NA	NA	NA	NA	ncRNA_host	NA	NA	NA	NA	NA	NA
AL133410.1	chr9	35772163	35790432	18270	+	HAVANA	gene	NA	NA	ENSG00000227388.3	lncRNA	1	NA	OTTHUMG00000019884.1	NA	NA	NA	NA	NA	NA	NA	NA	NA	NA	NA
AL135841.1	chr9	35922159	35925554	3396	-	HAVANA	gene	NA	NA	ENSG00000287986.1	lncRNA	2	NA	OTTHUMG00000194669.1	NA	NA	NA	NA	NA	NA	NA	NA	NA	NA	NA
EBLN3P	chr9	37079645	37090928	11284	+	HAVANA	gene	NA	NA	ENSG00000281649.2	lncRNA	2	HGNC:50682	OTTHUMG00000019910.1	NA	NA	NA	NA	NA	NA	NA	NA	NA	NA	NA
AL513165.1	chr9	37509150	37510299	1150	+	HAVANA	gene	NA	NA	ENSG00000234160.1	lncRNA	2	NA	OTTHUMG00000019924.1	NA	NA	NA	NA	NA	NA	NA	NA	NA	NA	NA
AL390726.2	chr9	38542479	38568422	25944	-	HAVANA	gene	NA	NA	ENSG00000272904.1	lncRNA	2	NA	OTTHUMG00000186351.1	NA	NA	NA	NA	overlapping_locus	NA	NA	NA	NA	NA	NA
FAM201A	chr9	38620474	38624990	4517	+	HAVANA	gene	NA	NA	ENSG00000204860.5	lncRNA	1	HGNC:27239	OTTHUMG00000019948.1	NA	NA	NA	NA	NA	NA	NA	NA	NA	NA	NA
GLIDR	chr9	39748514	39810097	61584	-	HAVANA	gene	NA	NA	ENSG00000278175.4	lncRNA	2	HGNC:48823	OTTHUMG00000189744.1	NA	NA	NA	NA	NA	NA	NA	NA	NA	NA	NA
AL772307.1	chr9	39983793	40106611	122819	-	HAVANA	gene	NA	NA	ENSG00000284116.1	lncRNA	2	NA	OTTHUMG00000192169.1	NA	NA	NA	NA	overlapping_locus	NA	NA	NA	NA	NA	NA
BX088651.4	chr9	42566679	42569353	2675	-	HAVANA	gene	NA	NA	ENSG00000237357.2	lncRNA	2	NA	OTTHUMG00000013230.1	NA	NA	NA	NA	NA	NA	NA	NA	NA	NA	NA
FAM27C	chr9	61854148	62096920	242773	+	HAVANA	gene	NA	NA	ENSG00000231527.7	lncRNA	2	HGNC:23668	OTTHUMG00000013240.1	NA	NA	NA	NA	NA	NA	NA	NA	NA	NA	NA
AL590399.3	chr9	62349941	62351536	1596	-	HAVANA	gene	NA	NA	ENSG00000231212.1	lncRNA	2	NA	OTTHUMG00000013300.1	NA	NA	NA	NA	NA	NA	NA	NA	NA	NA	NA
AL590399.1	chr9	62374128	62376836	2709	-	HAVANA	gene	NA	NA	ENSG00000204802.3	lncRNA	2	NA	OTTHUMG00000013301.1	NA	NA	NA	NA	NA	NA	NA	NA	NA	NA	NA
AL512625.3	chr9	62801534	62802699	1166	-	HAVANA	gene	NA	NA	ENSG00000287168.1	lncRNA	2	NA	OTTHUMG00000194654.1	NA	NA	NA	NA	ncRNA_host	NA	NA	NA	NA	NA	NA
LINC01410	chr9	62801461	62813486	12026	+	HAVANA	gene	NA	NA	ENSG00000238113.7	lncRNA	2	HGNC:50702	OTTHUMG00000013291.1	NA	NA	NA	NA	NA	NA	NA	NA	NA	NA	NA
AL512625.2	chr9	62837139	62838302	1164	-	HAVANA	gene	NA	NA	ENSG00000229422.2	lncRNA	2	NA	OTTHUMG00000192597.1	NA	NA	NA	NA	NA	NA	NA	NA	NA	NA	NA
AL512625.1	chr9	62897368	62900104	2737	+	HAVANA	gene	NA	NA	ENSG00000170161.7	lncRNA	2	NA	OTTHUMG00000013294.1	NA	NA	NA	NA	NA	NA	NA	NA	NA	NA	NA
CR786580.1	chr9	63802144	63814159	12016	-	HAVANA	gene	NA	NA	ENSG00000225411.3	lncRNA	2	NA	OTTHUMG00000058662.1	NA	NA	NA	NA	NA	NA	NA	NA	NA	NA	NA
FAM27E3	chr9	67717411	67719178	1768	-	HAVANA	gene	NA	NA	ENSG00000274026.2	lncRNA	2	HGNC:28655	OTTHUMG00000188582.1	NA	NA	NA	NA	NA	NA	NA	NA	NA	NA	NA
AL353608.2	chr9	68228651	68229312	662	+	HAVANA	gene	NA	NA	ENSG00000226904.1	lncRNA	2	NA	OTTHUMG00000019963.1	NA	NA	NA	NA	NA	NA	NA	NA	NA	NA	NA
AL161457.2	chr9	68393881	68406500	12620	-	HAVANA	gene	NA	NA	ENSG00000233178.7	lncRNA	2	NA	OTTHUMG00000019964.1	NA	NA	NA	NA	NA	NA	NA	NA	NA	NA	NA
AL161457.1	chr9	68426843	68429369	2527	+	HAVANA	gene	NA	NA	ENSG00000229019.1	lncRNA	1	NA	OTTHUMG00000019965.1	NA	NA	NA	NA	overlapping_locus	NA	NA	NA	NA	NA	NA
LINC01506	chr9	68543541	68546589	3049	-	HAVANA	gene	NA	NA	ENSG00000234506.5	lncRNA	2	HGNC:51187	OTTHUMG00000019968.1	NA	NA	NA	NA	NA	NA	NA	NA	NA	NA	NA
MAMDC2-AS1	chr9	70033921	70175888	141968	-	HAVANA	gene	NA	NA	ENSG00000204706.14	lncRNA	1	HGNC:48719	OTTHUMG00000019986.1	NA	NA	NA	NA	NA	NA	NA	NA	NA	NA	NA
SMC5-AS1	chr9	70193997	70258866	64870	-	HAVANA	gene	NA	NA	ENSG00000268364.2	lncRNA	2	HGNC:48718	OTTHUMG00000182521.1	NA	NA	NA	NA	NA	NA	NA	NA	NA	NA	NA
LINC01504	chr9	72305367	72356721	51355	+	HAVANA	gene	NA	NA	ENSG00000225434.3	lncRNA	2	HGNC:51185	OTTHUMG00000020007.1	NA	NA	NA	NA	NA	NA	NA	NA	NA	NA	NA
AL158825.2	chr9	75009828	75016036	6209	-	HAVANA	gene	NA	NA	ENSG00000229587.2	lncRNA	1	NA	OTTHUMG00000020030.1	NA	NA	NA	NA	overlapping_locus	NA	NA	NA	NA	NA	NA
LINC01507	chr9	80030579	80034555	3977	+	HAVANA	gene	NA	NA	ENSG00000230945.1	lncRNA	1	HGNC:51189	OTTHUMG00000020075.1	NA	NA	NA	NA	NA	NA	NA	NA	NA	NA	NA
AL138749.1	chr9	80869758	80871295	1538	-	HAVANA	gene	NA	NA	ENSG00000226798.1	lncRNA	2	NA	OTTHUMG00000020080.1	NA	NA	NA	NA	NA	NA	NA	NA	NA	NA	NA
AL354920.1	chr9	83707594	83713378	5785	+	HAVANA	gene	NA	NA	ENSG00000254473.1	lncRNA	1	NA	OTTHUMG00000166241.1	NA	NA	NA	NA	NA	NA	NA	NA	NA	NA	NA
GAS1RR	chr9	86948666	87002033	53368	+	HAVANA	gene	NA	NA	ENSG00000226237.2	lncRNA	2	HGNC:52261	OTTHUMG00000020143.1	NA	NA	NA	NA	NA	NA	NA	NA	NA	NA	NA
DAPK1-IT1	chr9	87553454	87554459	1006	+	HAVANA	gene	NA	NA	ENSG00000236709.1	lncRNA	2	HGNC:43591	OTTHUMG00000020148.1	NA	NA	NA	NA	overlapping_locus	NA	NA	NA	NA	NA	NA
AL353748.3	chr9	88384902	88389224	4323	-	HAVANA	gene	NA	NA	ENSG00000287769.1	lncRNA	2	NA	OTTHUMG00000194644.1	NA	NA	NA	NA	NA	NA	NA	NA	NA	NA	NA
AL353150.1	chr9	89088604	89109934	21331	-	HAVANA	gene	NA	NA	ENSG00000224945.1	lncRNA	1	NA	OTTHUMG00000020177.1	NA	NA	NA	NA	overlapping_locus	NA	NA	NA	NA	NA	NA
AL606807.1	chr9	89639814	89719759	79946	+	HAVANA	gene	NA	NA	ENSG00000237372.4	lncRNA	1	NA	OTTHUMG00000020188.1	NA	NA	NA	NA	NA	NA	NA	NA	NA	NA	NA
AL158071.3	chr9	91104327	91213046	108720	-	HAVANA	gene	NA	NA	ENSG00000230537.2	lncRNA	2	NA	OTTHUMG00000020202.1	NA	NA	NA	NA	NA	NA	NA	NA	NA	NA	NA
AL158071.5	chr9	91206175	91210299	4125	-	HAVANA	gene	NA	NA	ENSG00000273381.1	lncRNA	2	NA	OTTHUMG00000186454.1	NA	NA	NA	NA	NA	NA	NA	NA	NA	NA	NA
AL353764.1	chr9	91426238	91427144	907	+	HAVANA	gene	NA	NA	ENSG00000233081.1	lncRNA	1	NA	OTTHUMG00000020208.1	NA	NA	NA	NA	NA	NA	NA	NA	NA	NA	NA
MIRLET7A1HG	chr9	94166258	94200902	34645	+	HAVANA	gene	NA	NA	ENSG00000269929.3	lncRNA	2	HGNC:53970	OTTHUMG00000184012.1	NA	NA	NA	NA	ncRNA_host	NA	NA	NA	NA	NA	NA
AL691447.2	chr9	94332459	94363013	30555	+	HAVANA	gene	NA	NA	ENSG00000232063.2	lncRNA	2	NA	OTTHUMG00000020262.1	NA	NA	NA	NA	NA	NA	NA	NA	NA	NA	NA
AL807757.1	chr9	94824272	94824773	502	+	HAVANA	gene	NA	NA	ENSG00000230815.1	lncRNA	2	NA	OTTHUMG00000020272.1	NA	NA	NA	NA	overlapping_locus	NA	NA	NA	NA	NA	NA
AL807757.2	chr9	94900429	94904754	4326	+	HAVANA	gene	NA	NA	ENSG00000236095.1	lncRNA	2	NA	OTTHUMG00000020273.1	NA	NA	NA	NA	overlapping_locus	NA	NA	NA	NA	NA	NA
AL354893.2	chr9	95113708	95114461	754	+	HAVANA	gene	NA	NA	ENSG00000229065.1	lncRNA	2	NA	OTTHUMG00000020277.1	NA	NA	NA	NA	NA	NA	NA	NA	NA	NA	NA
AL161729.1	chr9	95506235	95507636	1402	+	HAVANA	gene	NA	NA	ENSG00000271155.1	lncRNA	2	NA	OTTHUMG00000185271.1	NA	NA	NA	NA	NA	NA	NA	NA	NA	NA	NA
AL161729.4	chr9	95514045	95514520	476	+	HAVANA	gene	NA	NA	ENSG00000271659.1	lncRNA	2	NA	OTTHUMG00000185272.1	NA	NA	NA	NA	NA	NA	NA	NA	NA	NA	NA
LINC00476	chr9	95759231	95876049	116819	-	HAVANA	gene	NA	NA	ENSG00000175611.12	lncRNA	2	HGNC:27858	OTTHUMG00000020286.1	NA	NA	NA	NA	NA	NA	NA	NA	NA	NA	NA
AL133477.1	chr9	96416724	96417377	654	-	HAVANA	gene	NA	NA	ENSG00000286835.1	lncRNA	2	NA	OTTHUMG00000193905.1	NA	NA	NA	NA	overlapping_locus	NA	NA	NA	NA	NA	NA
AL589843.1	chr9	96687050	96774318	87269	+	HAVANA	gene	NA	NA	ENSG00000224848.2	lncRNA	2	NA	OTTHUMG00000020301.1	NA	NA	NA	NA	NA	NA	NA	NA	NA	NA	NA
AL590705.3	chr9	97195351	97197687	2337	-	HAVANA	gene	NA	NA	ENSG00000242375.1	lncRNA	2	NA	OTTHUMG00000020319.1	NA	NA	NA	NA	overlapping_locus	NA	NA	NA	NA	NA	NA
SUGT1P4-STRA6LP	chr9	97238449	97297314	58866	+	HAVANA	gene	NA	NA	ENSG00000254876.5	lncRNA	2	HGNC:53834	OTTHUMG00000166998.1	NA	NA	NA	NA	overlapping_locus	NA	NA	NA	NA	NA	NA
AL499604.2	chr9	97921590	97922181	592	-	HAVANA	gene	NA	NA	ENSG00000287070.1	lncRNA	2	NA	OTTHUMG00000193888.1	NA	NA	NA	NA	overlapping_locus	NA	NA	NA	NA	NA	NA
SMC2-AS1	chr9	104080024	104093073	13050	-	HAVANA	gene	NA	NA	ENSG00000270332.2	lncRNA	2	HGNC:50827	OTTHUMG00000185235.1	NA	NA	NA	NA	NA	NA	NA	NA	NA	NA	NA
AL591506.1	chr9	105025932	105239221	213290	-	HAVANA	gene	NA	NA	ENSG00000286536.1	lncRNA	2	NA	OTTHUMG00000194657.1	NA	NA	NA	NA	NA	NA	NA	NA	NA	NA	NA
AL138756.1	chr9	112028570	112039143	10574	-	HAVANA	gene	NA	NA	ENSG00000259953.2	lncRNA	2	NA	OTTHUMG00000175583.1	NA	NA	NA	NA	NA	NA	NA	NA	NA	NA	NA
C9orf147	chr9	112399512	112487204	87693	-	HAVANA	gene	NA	NA	ENSG00000230185.5	lncRNA	2	HGNC:31438	OTTHUMG00000020505.1	NA	NA	NA	NA	NA	NA	NA	NA	NA	NA	NA
AL390067.1	chr9	112748902	112750565	1664	-	HAVANA	gene	NA	NA	ENSG00000226609.2	lncRNA	2	NA	OTTHUMG00000020510.1	NA	NA	NA	NA	NA	NA	NA	NA	NA	NA	NA
FAM225B	chr9	113102117	113111543	9427	-	HAVANA	gene	NA	NA	ENSG00000225684.4	lncRNA	2	HGNC:21865	OTTHUMG00000020515.1	NA	NA	NA	NA	NA	NA	NA	NA	NA	NA	NA
FAM225A	chr9	113113042	113119928	6887	+	HAVANA	gene	NA	NA	ENSG00000231528.3	lncRNA	2	HGNC:27855	OTTHUMG00000020516.1	NA	NA	NA	NA	NA	NA	NA	NA	NA	NA	NA
PAPPA-AS2	chr9	116285829	116288769	2941	-	HAVANA	gene	NA	NA	ENSG00000226604.2	lncRNA	2	HGNC:35160	OTTHUMG00000020554.1	NA	NA	NA	NA	overlapping_locus	NA	NA	NA	NA	NA	NA
AL160272.1	chr9	117759455	117879988	120534	+	HAVANA	gene	NA	NA	ENSG00000284977.2	lncRNA	2	NA	OTTHUMG00000020564.1	NA	NA	NA	NA	overlapping_locus	NA	NA	NA	NA	NA	NA
AL359644.1	chr9	121369893	121463370	93478	+	HAVANA	gene	NA	NA	ENSG00000227355.3	lncRNA	2	NA	OTTHUMG00000020591.1	NA	NA	NA	NA	NA	NA	NA	NA	NA	NA	NA
AL596244.1	chr9	121815674	121819452	3779	-	HAVANA	gene	NA	NA	ENSG00000261534.1	lncRNA	2	NA	OTTHUMG00000175795.1	NA	NA	NA	NA	NA	NA	NA	NA	NA	NA	NA
AL162424.1	chr9	122372605	122372825	221	+	HAVANA	gene	NA	NA	ENSG00000269970.1	lncRNA	2	NA	OTTHUMG00000183935.1	NA	NA	NA	NA	overlapping_locus	NA	NA	NA	NA	NA	NA
AC007066.2	chr9	122937623	122940333	2711	+	HAVANA	gene	NA	NA	ENSG00000261094.2	lncRNA	2	NA	OTTHUMG00000175504.1	NA	NA	NA	NA	NA	NA	NA	NA	NA	NA	NA
MIR600HG	chr9	123109494	123115477	5984	-	HAVANA	gene	NA	NA	ENSG00000236901.6	lncRNA	2	HGNC:23642	OTTHUMG00000020635.1	NA	NA	NA	NA	overlapping_locus	NA	NA	NA	NA	NA	NA
AL162724.1	chr9	124262876	124265809	2934	+	HAVANA	gene	NA	NA	ENSG00000227200.1	lncRNA	2	NA	OTTHUMG00000020649.1	NA	NA	NA	NA	overlapping_locus	NA	NA	NA	NA	NA	NA
MIR181A2HG	chr9	124658467	124698631	40165	+	HAVANA	gene	NA	NA	ENSG00000224020.1	lncRNA	2	HGNC:37188	OTTHUMG00000020657.1	NA	NA	NA	NA	ncRNA_host	NA	NA	NA	NA	NA	NA
AL354710.2	chr9	125241663	125257071	15409	+	HAVANA	gene	NA	NA	ENSG00000239705.2	lncRNA	2	NA	OTTHUMG00000159480.1	NA	NA	NA	NA	NA	NA	NA	NA	NA	NA	NA
AL445222.2	chr9	127366770	127367397	628	+	HAVANA	gene	NA	NA	ENSG00000271833.1	lncRNA	2	NA	OTTHUMG00000185720.1	NA	NA	NA	NA	overlapping_locus	NA	NA	NA	NA	NA	NA
AL162586.1	chr9	127816066	127822520	6455	+	HAVANA	gene	NA	NA	ENSG00000225032.5	lncRNA	2	NA	OTTHUMG00000020714.1	NA	NA	NA	NA	NA	NA	NA	NA	NA	NA	NA
SLC25A25-AS1	chr9	128108581	128118693	10113	-	HAVANA	gene	NA	NA	ENSG00000234771.3	lncRNA	2	HGNC:27844	OTTHUMG00000020737.1	NA	NA	NA	NA	NA	NA	NA	NA	NA	NA	NA
AL590708.1	chr9	128128529	128130628	2100	+	HAVANA	gene	NA	NA	ENSG00000232850.3	lncRNA	2	NA	OTTHUMG00000187229.1	NA	NA	NA	NA	NA	NA	NA	NA	NA	NA	NA
AL359091.3	chr9	128316337	128316909	573	+	HAVANA	gene	NA	NA	ENSG00000272696.1	lncRNA	2	NA	OTTHUMG00000185895.1	NA	NA	NA	NA	NA	NA	NA	NA	NA	NA	NA
AL359091.4	chr9	128431598	128432006	409	+	HAVANA	gene	NA	NA	ENSG00000273186.1	lncRNA	2	NA	OTTHUMG00000185898.1	NA	NA	NA	NA	overlapping_locus	NA	NA	NA	NA	NA	NA
AL356481.1	chr9	128528657	128552410	23754	-	HAVANA	gene	NA	NA	ENSG00000228395.2	lncRNA	2	NA	OTTHUMG00000020752.1	NA	NA	NA	NA	NA	NA	NA	NA	NA	NA	NA
AL356481.2	chr9	128595893	128596633	741	+	HAVANA	gene	NA	NA	ENSG00000280474.1	lncRNA	2	NA	OTTHUMG00000189752.1	NA	NA	NA	NA	NA	NA	NA	NA	NA	NA	NA
AL356481.3	chr9	128630328	128631685	1358	-	HAVANA	gene	NA	NA	ENSG00000280758.1	lncRNA	2	NA	OTTHUMG00000189753.1	NA	NA	NA	NA	NA	NA	NA	NA	NA	NA	NA
HMGA1P4	chr9	128663134	128684477	21344	-	HAVANA	gene	NA	NA	ENSG00000234705.2	lncRNA	2	HGNC:39093	OTTHUMG00000020753.1	NA	NA	NA	NA	NA	NA	NA	NA	NA	NA	NA
AL441992.2	chr9	128724445	128733194	8750	+	HAVANA	gene	NA	NA	ENSG00000223478.1	lncRNA	1	NA	OTTHUMG00000020758.1	NA	NA	NA	NA	NA	NA	NA	NA	NA	NA	NA
AL592211.1	chr9	129004502	129004998	497	-	HAVANA	gene	NA	NA	ENSG00000267834.1	lncRNA	2	NA	OTTHUMG00000183018.1	NA	NA	NA	NA	NA	NA	NA	NA	NA	NA	NA
AL592211.2	chr9	129080355	129080765	411	-	HAVANA	gene	NA	NA	ENSG00000287234.1	lncRNA	2	NA	OTTHUMG00000193862.1	NA	NA	NA	NA	NA	NA	NA	NA	NA	NA	NA
AL161785.1	chr9	129282458	129312665	30208	+	HAVANA	gene	NA	NA	ENSG00000224307.2	lncRNA	1	NA	OTTHUMG00000020775.1	NA	NA	NA	NA	NA	NA	NA	NA	NA	NA	NA
C9orf106	chr9	129321016	129324905	3890	+	HAVANA	gene	NA	NA	ENSG00000179082.3	lncRNA	2	HGNC:31370	OTTHUMG00000020781.1	NA	NA	NA	NA	NA	NA	NA	NA	NA	NA	NA
AL353803.5	chr9	129328261	129328401	141	+	HAVANA	gene	NA	NA	ENSG00000268615.1	lncRNA	2	NA	OTTHUMG00000183021.1	NA	NA	NA	NA	NA	NA	NA	NA	NA	NA	NA
LINC01503	chr9	129332300	129359541	27242	+	HAVANA	gene	NA	NA	ENSG00000233901.6	lncRNA	2	HGNC:51184	OTTHUMG00000020778.1	NA	NA	NA	NA	NA	NA	NA	NA	NA	NA	NA
LINC00963	chr9	129476946	129513687	36742	+	HAVANA	gene	NA	NA	ENSG00000204054.14	lncRNA	2	HGNC:48716	OTTHUMG00000020783.1	NA	NA	NA	NA	NA	NA	NA	NA	NA	NA	NA
DBH-AS1	chr9	133654586	133657313	2728	-	HAVANA	gene	NA	NA	ENSG00000225756.1	lncRNA	2	HGNC:24155	OTTHUMG00000020877.1	NA	NA	NA	NA	NA	NA	NA	NA	NA	NA	NA
BX649601.1	chr9	134168769	134169340	572	+	HAVANA	gene	NA	NA	ENSG00000273473.1	lncRNA	2	NA	OTTHUMG00000186052.1	NA	NA	NA	NA	NA	NA	NA	NA	NA	NA	NA
AL353611.1	chr9	134936524	134943207	6684	+	HAVANA	gene	NA	NA	ENSG00000236403.2	lncRNA	2	NA	OTTHUMG00000020894.1	NA	NA	NA	NA	NA	NA	NA	NA	NA	NA	NA
PPP1R26-AS1	chr9	135462727	135480777	18051	-	HAVANA	gene	NA	NA	ENSG00000225361.4	lncRNA	1	HGNC:48717	OTTHUMG00000020905.1	NA	NA	NA	NA	NA	NA	NA	NA	NA	NA	NA
AL355574.1	chr9	135907812	135916126	8315	+	HAVANA	gene	NA	NA	ENSG00000238058.2	lncRNA	2	NA	OTTHUMG00000020919.1	NA	NA	NA	NA	NA	NA	NA	NA	NA	NA	NA
LINC02846	chr9	136107808	136109424	1617	-	HAVANA	gene	NA	NA	ENSG00000260193.1	lncRNA	2	HGNC:54381	OTTHUMG00000175806.1	NA	NA	NA	NA	NA	NA	NA	NA	NA	NA	NA
NALT1	chr9	136546212	136549893	3682	+	HAVANA	gene	NA	NA	ENSG00000237886.1	lncRNA	2	HGNC:51192	OTTHUMG00000020933.1	NA	NA	NA	NA	NA	NA	NA	NA	NA	NA	NA
AL590226.1	chr9	136648610	136660421	11812	-	HAVANA	gene	NA	NA	ENSG00000228401.4	lncRNA	2	NA	OTTHUMG00000020937.1	NA	NA	NA	NA	NA	NA	NA	NA	NA	NA	NA
SNHG7	chr9	136721366	136728184	6819	-	HAVANA	gene	NA	NA	ENSG00000233016.7	lncRNA	2	HGNC:28254	OTTHUMG00000020949.1	NA	NA	NA	NA	ncRNA_host	NA	NA	NA	NA	NA	NA
AL355987.4	chr9	136799223	136810042	10820	+	HAVANA	gene	NA	NA	ENSG00000273066.5	lncRNA	2	NA	OTTHUMG00000186354.1	NA	NA	NA	NA	overlapping_locus	NA	NA	NA	NA	NA	NA
CCDC183-AS1	chr9	136803927	136808848	4922	-	HAVANA	gene	NA	NA	ENSG00000228544.1	lncRNA	2	HGNC:44105	OTTHUMG00000020946.1	NA	NA	NA	NA	NA	NA	NA	NA	NA	NA	NA
AL807752.5	chr9	136937169	136937988	820	-	HAVANA	gene	NA	NA	ENSG00000260190.1	lncRNA	2	NA	OTTHUMG00000175609.1	NA	NA	NA	NA	NA	NA	NA	NA	NA	NA	NA
C9orf139	chr9	137027464	137037957	10494	+	HAVANA	gene	NA	NA	ENSG00000180539.8	lncRNA	2	HGNC:31426	OTTHUMG00000020959.1	NA	NA	NA	NA	NA	NA	NA	NA	NA	NA	NA
MAN1B1-DT	chr9	137084946	137086817	1872	-	HAVANA	gene	NA	NA	ENSG00000268996.3	lncRNA	2	HGNC:48715	OTTHUMG00000187259.1	NA	NA	NA	NA	NA	NA	NA	NA	NA	NA	NA
STPG3-AS1	chr9	137250219	137253497	3279	-	HAVANA	gene	NA	NA	ENSG00000275549.1	lncRNA	2	HGNC:51176	OTTHUMG00000187409.1	NA	NA	NA	NA	NA	NA	NA	NA	NA	NA	NA
ARRDC1-AS1	chr9	137615332	137618906	3575	-	HAVANA	gene	NA	NA	ENSG00000203993.6	lncRNA	2	HGNC:23395	OTTHUMG00000020988.1	NA	NA	NA	NA	NA	NA	NA	NA	NA	NA	NA
AL954642.1	chr9	138199933	138203325	3393	-	HAVANA	gene	NA	NA	ENSG00000237419.1	lncRNA	2	NA	OTTHUMG00000020999.1	NA	NA	NA	NA	NA	NA	NA	NA	NA	NA	NA
AL359878.1	chr10	971146	988341	17196	-	HAVANA	gene	NA	NA	ENSG00000205740.2	lncRNA	2	NA	OTTHUMG00000187410.1	NA	NA	NA	NA	NA	NA	NA	NA	NA	NA	NA
AL392083.2	chr10	1201406	1208389	6984	-	HAVANA	gene	NA	NA	ENSG00000287043.1	lncRNA	2	NA	OTTHUMG00000194005.1	NA	NA	NA	NA	overlapping_locus	NA	NA	NA	NA	NA	NA
PITRM1-AS1	chr10	3141632	3167972	26341	+	HAVANA	gene	NA	NA	ENSG00000237399.7	lncRNA	2	HGNC:44675	OTTHUMG00000017558.1	NA	NA	NA	NA	overlapping_locus	NA	NA	NA	NA	NA	NA
LINC00702	chr10	4201141	4243912	42772	-	HAVANA	gene	NA	NA	ENSG00000233117.4	lncRNA	1	HGNC:44676	OTTHUMG00000017572.1	NA	NA	NA	NA	NA	NA	NA	NA	NA	NA	NA
AL391427.1	chr10	4995488	4997380	1893	+	HAVANA	gene	NA	NA	ENSG00000224251.6	lncRNA	2	NA	OTTHUMG00000017586.1	NA	NA	NA	NA	NA	NA	NA	NA	NA	NA	NA
AL355303.2	chr10	5215408	5217014	1607	-	HAVANA	gene	NA	NA	ENSG00000287848.1	lncRNA	2	NA	OTTHUMG00000195202.1	NA	NA	NA	NA	NA	NA	NA	NA	NA	NA	NA
LINC02561	chr10	5266033	5271236	5204	-	HAVANA	gene	NA	NA	ENSG00000224034.1	lncRNA	2	HGNC:53601	OTTHUMG00000017590.1	NA	NA	NA	NA	NA	NA	NA	NA	NA	NA	NA
AL365356.1	chr10	5712174	5744067	31894	-	HAVANA	gene	NA	NA	ENSG00000226647.2	lncRNA	2	NA	OTTHUMG00000017604.1	NA	NA	NA	NA	NA	NA	NA	NA	NA	NA	NA
AL596094.1	chr10	5813985	5814441	457	+	HAVANA	gene	NA	NA	ENSG00000272764.1	lncRNA	2	NA	OTTHUMG00000186103.1	NA	NA	NA	NA	NA	NA	NA	NA	NA	NA	NA
AL137186.2	chr10	5934270	5945900	11631	-	HAVANA	gene	NA	NA	ENSG00000232807.2	lncRNA	1	NA	OTTHUMG00000017611.1	NA	NA	NA	NA	NA	NA	NA	NA	NA	NA	NA
LINC02649	chr10	6271169	6353827	82659	+	HAVANA	gene	NA	NA	ENSG00000215244.3	lncRNA	2	HGNC:54134	OTTHUMG00000186111.1	NA	NA	NA	NA	NA	NA	NA	NA	NA	NA	NA
LINC02656	chr10	6350316	6352762	2447	+	HAVANA	gene	NA	NA	ENSG00000212743.2	lncRNA	2	HGNC:54142	OTTHUMG00000187413.1	NA	NA	NA	NA	NA	NA	NA	NA	NA	NA	NA
PRKCQ-AS1	chr10	6580419	6616921	36503	+	HAVANA	gene	NA	NA	ENSG00000237943.7	lncRNA	2	HGNC:44689	OTTHUMG00000017622.1	NA	NA	NA	NA	NA	NA	NA	NA	NA	NA	NA
LINC02648	chr10	6618716	6625346	6631	+	HAVANA	gene	NA	NA	ENSG00000225948.2	lncRNA	2	HGNC:54132	OTTHUMG00000017624.1	NA	NA	NA	NA	NA	NA	NA	NA	NA	NA	NA
SFTA1P	chr10	10784437	10795047	10611	-	HAVANA	gene	NA	NA	ENSG00000225383.8	lncRNA	2	HGNC:18383	OTTHUMG00000017660.1	NA	NA	NA	NA	NA	NA	NA	NA	NA	NA	NA
AL136369.2	chr10	10960148	10970816	10669	+	HAVANA	gene	NA	NA	ENSG00000231496.2	lncRNA	2	NA	OTTHUMG00000017662.1	NA	NA	NA	NA	NA	NA	NA	NA	NA	NA	NA
AL731559.1	chr10	12563151	12567351	4201	+	HAVANA	gene	NA	NA	ENSG00000285994.1	lncRNA	2	NA	OTTHUMG00000193288.1	NA	NA	NA	NA	NA	NA	NA	NA	NA	NA	NA
[truncated: 4,617 more rows]

## Sheet: Supplementary table 2
Supplementary table 2: Unknown lncRNAs bone fragments
novel lncRNA ID	mRNA_size	ORF_size	Fickett_score	Hexamer_score	coding_prob	seqnames	start	end	width	strand	source	type	score	phase	gene_id	cov	FPKM	TPM	exon_number	ref_gene_name	gene_name	sample
MSTRG.52.1	428	132	0.884	-0.0661815	0.0234427	chr1	527599	531317	3719	-	StringTie	transcript	1000	NA	MSTRG.52	27.1559	3.1528	4.65235	NA	NA	NA	a102_cpat_test
MSTRG.53.19	3598	447	0.7909	-0.279564	0.119737	chr1	733149	743179	10031	-	StringTie	transcript	1000	NA	MSTRG.53	5.93481	0.689033	1.01675	NA	NA	NA	a102_cpat_test
MSTRG.84.1	951	150	1.0123	-0.137341	0.0280228	chr1	1314560	1316789	2230	+	StringTie	transcript	1000	NA	MSTRG.84	6.34494	0.736649	1.08702	NA	NA	NA	a102_cpat_test
MSTRG.108.1	1193	141	0.8215	-0.155252	0.0118129	chr1	1698492	1699684	1193	-	StringTie	transcript	1000	NA	MSTRG.108	46.0081	5.34155	7.8821	NA	NA	NA	a102_cpat_test
MSTRG.160.1	829	129	0.522	-0.104353	0.00514519	chr1	3794352	3795180	829	-	StringTie	transcript	1000	NA	MSTRG.160	30.5034	3.54146	5.22585	NA	NA	NA	a102_cpat_test
MSTRG.167.20	14094	510	0.5062	-0.0183206	0.220679	chr1	6025967	6055706	29740	+	StringTie	transcript	1000	NA	MSTRG.167	7.211	0.837198	1.23539	NA	NA	NA	a102_cpat_test
MSTRG.201.2	1124	129	0.7555	0.225013	0.0774781	chr1	7771597	7775758	4162	+	StringTie	transcript	1000	NA	MSTRG.201	19.2037	2.22956	3.28998	NA	NA	NA	a102_cpat_test
MSTRG.234.4	205	36	0.7249	-0.310182	0.00109012	chr1	9651742	9659938	8197	+	StringTie	transcript	1000	NA	MSTRG.234	7.48044	0.86848	1.28155	NA	NA	NA	a102_cpat_test
MSTRG.242.2	3345	321	1.0018	0.0176635	0.297329	chr1	9848282	9894081	45800	-	StringTie	transcript	1000	NA	MSTRG.242	15.8242	1.8372	2.71101	NA	NA	NA	a102_cpat_test
MSTRG.290.8	10688	420	0.7415	0.0146028	0.255222	chr1	11736147	11750771	14625	+	StringTie	transcript	1000	NA	MSTRG.290	24.2179	2.81171	4.14902	NA	NA	NA	a102_cpat_test
MSTRG.314.15	11714	207	0.6506	-0.013912	0.0180464	chr1	13749974	13769038	19065	+	StringTie	transcript	1000	NA	MSTRG.314	16.8868	1.96056	2.89305	NA	NA	NA	a102_cpat_test
MSTRG.315.4	64326	513	0.8027	-0.0261435	0.0470739	chr1	14211477	14277439	65963	+	StringTie	transcript	1000	NA	MSTRG.315	6.23751	0.724176	1.06861	NA	NA	NA	a102_cpat_test
MSTRG.402.1	2198	222	0.6396	-0.452132	0.00246238	chr1	17316781	17391510	74730	+	StringTie	transcript	1000	NA	MSTRG.402	27.2816	3.1674	4.67389	NA	NA	NA	a102_cpat_test
MSTRG.429.1	24864	417	0.7112	0.144897	0.232261	chr1	20588929	20613841	24913	+	StringTie	transcript	1000	NA	MSTRG.429	19.3174	2.24275	3.30945	NA	NA	NA	a102_cpat_test
MSTRG.429.4	7167	330	0.5784	-0.443378	0.00534529	chr1	20605978	20618903	12926	+	StringTie	transcript	1000	NA	MSTRG.429	7.12102	0.826752	1.21997	NA	NA	NA	a102_cpat_test
MSTRG.443.1	21145	369	0.576	-0.291457	0.00954009	chr1	21125783	21147061	21279	-	StringTie	transcript	1000	NA	MSTRG.443	14.9435	1.73494	2.56012	NA	NA	NA	a102_cpat_test
MSTRG.491.2	14296	375	0.5135	-0.116072	0.0338573	chr1	23504381	23530541	26161	-	StringTie	transcript	1000	NA	MSTRG.491	14.5495	1.6892	2.49262	NA	NA	NA	a102_cpat_test
MSTRG.525.20	13989	417	0.6379	-0.178166	0.056657	chr1	25251719	25267915	16197	-	StringTie	transcript	1000	NA	MSTRG.525	16.5273	1.91883	2.83146	NA	NA	NA	a102_cpat_test
MSTRG.529.4	793	177	0.7437	0.00629069	0.0359196	chr1	25272454	25274091	1638	+	StringTie	transcript	1000	NA	MSTRG.529	13.007	1.51012	2.22837	NA	NA	NA	a102_cpat_test
MSTRG.525.26	26484	417	0.5936	-0.173576	0.0260235	chr1	25300617	25338248	37632	-	StringTie	transcript	1000	NA	MSTRG.525	12.9417	1.50254	2.21718	NA	NA	NA	a102_cpat_test
MSTRG.531.11	6839	219	0.8137	0.0427488	0.0636271	chr1	25408179	25419754	11576	-	StringTie	transcript	1000	NA	MSTRG.531	14.7583	1.71344	2.52839	NA	NA	NA	a102_cpat_test
MSTRG.559.37	4935	261	0.6417	-0.157801	0.0193676	chr1	26473206	26478492	5287	+	StringTie	transcript	1000	NA	MSTRG.559	6.5207	0.757055	1.11713	NA	NA	NA	a102_cpat_test
MSTRG.559.39	4748	363	0.9717	-0.0727543	0.246099	chr1	26473306	26478492	5187	+	StringTie	transcript	1000	NA	MSTRG.559	20.7583	2.41005	3.55632	NA	NA	NA	a102_cpat_test
MSTRG.567.1	12251	372	0.5354	-0.0993352	0.0432917	chr1	26697881	26710131	12251	+	StringTie	transcript	1000	NA	MSTRG.567	26.6575	3.09494	4.56696	NA	NA	NA	a102_cpat_test
MSTRG.592.1	8952	282	0.8591	-0.159282	0.0403307	chr1	27477946	27496450	18505	-	StringTie	transcript	1000	NA	MSTRG.592	14.4292	1.67524	2.47202	NA	NA	NA	a102_cpat_test
MSTRG.593.1	266	87	0.701	-0.0621196	0.00792146	chr1	27487128	27487393	266	-	StringTie	transcript	1000	NA	MSTRG.593	14.2632	1.65596	2.44356	NA	NA	NA	a102_cpat_test
MSTRG.590.4	2180	180	0.5666	-0.288875	0.00322362	chr1	27487796	27490167	2372	-	StringTie	transcript	1000	NA	MSTRG.590	14.9587	1.73671	2.56273	NA	NA	NA	a102_cpat_test
MSTRG.654.2	20573	486	0.8349	-0.0278288	0.307872	chr1	29146102	29181900	35799	-	StringTie	transcript	1000	NA	MSTRG.654	29.5621	3.43217	5.06458	NA	NA	NA	a102_cpat_test
MSTRG.682.1	13075	420	0.4992	-0.528396	0.0048104	chr1	31903458	31937609	34152	-	StringTie	transcript	1000	NA	MSTRG.682	23.2088	2.69454	3.97613	NA	NA	NA	a102_cpat_test
MSTRG.698.4	2507	390	0.6964	0.0947092	0.348107	chr1	32231841	32241699	9859	-	StringTie	transcript	1000	NA	MSTRG.698	8.03213	0.932532	1.37606	NA	NA	NA	a102_cpat_test
MSTRG.816.2	14816	360	0.8209	-0.161715	0.0592559	chr1	38991288	39011629	20342	+	StringTie	transcript	1000	NA	MSTRG.816	15.3189	1.77853	2.62444	NA	NA	NA	a102_cpat_test
MSTRG.846.4	50583	420	1.2154	0.105877	0.255222	chr1	40374648	40427304	52657	+	StringTie	transcript	1000	NA	MSTRG.846	16.8866	1.96054	2.89301	NA	NA	NA	a102_cpat_test
MSTRG.868.1	4503	318	0.9617	0.0878864	0.338675	chr1	42456116	42461236	5121	+	StringTie	transcript	1000	NA	MSTRG.868	14.2186	1.65078	2.43592	NA	NA	NA	a102_cpat_test
MSTRG.953.1	6277	417	0.6382	-0.21868	0.0669589	chr1	45627093	45646637	19545	-	StringTie	transcript	1000	NA	MSTRG.953	21.546	2.5015	3.69126	NA	NA	NA	a102_cpat_test
MSTRG.953.12	14646	363	0.628	0.0565922	0.112832	chr1	45646822	45686653	39832	-	StringTie	transcript	1000	NA	MSTRG.953	21.2596	2.46824	3.64219	NA	NA	NA	a102_cpat_test
MSTRG.1017.2	17703	276	0.9674	0.251012	0.298735	chr1	51236288	51273447	37160	+	StringTie	transcript	1000	NA	MSTRG.1017	16.4116	1.90539	2.81163	NA	NA	NA	a102_cpat_test
MSTRG.1198.48	33837	321	0.5001	-0.143833	0.00526492	chr1	65028557	65068134	39578	-	StringTie	transcript	1000	NA	MSTRG.1198	22.0241	2.557	3.77317	NA	NA	NA	a102_cpat_test
MSTRG.1209.2	17289	369	0.7186	-0.0795986	0.0657397	chr1	65420632	65442403	21772	+	StringTie	transcript	1000	NA	MSTRG.1209	10.9769	1.27442	1.88056	NA	NA	NA	a102_cpat_test
MSTRG.1212.14	39220	618	0.6242	-0.103167	0.176648	chr1	66331498	66375574	44077	+	StringTie	transcript	1000	NA	MSTRG.1212	5.92615	0.688028	1.01527	NA	NA	NA	a102_cpat_test
MSTRG.1265.26	7045	270	0.7128	-0.12853	0.0288359	chr1	75786235	75795091	8857	+	StringTie	transcript	1000	NA	MSTRG.1265	8.86758	1.02953	1.51919	NA	NA	NA	a102_cpat_test
MSTRG.1270.1	36248	429	0.7173	-0.247291	0.0172183	chr1	76075249	76111518	36270	+	StringTie	transcript	1000	NA	MSTRG.1270	9.05927	1.05178	1.55203	NA	NA	NA	a102_cpat_test
MSTRG.1285.1	654	132	0.7399	-0.186057	0.00692244	chr1	77809793	77810446	654	-	StringTie	transcript	1000	NA	MSTRG.1285	23.6269	2.74309	4.04776	NA	NA	NA	a102_cpat_test
MSTRG.1303.12	8213	240	0.7743	-0.0495306	0.0382297	chr1	78649796	78664078	14283	+	StringTie	transcript	1000	NA	MSTRG.1303	18.3093	2.12572	3.13675	NA	NA	NA	a102_cpat_test
MSTRG.1316.1	308	111	0.6645	-0.0839437	0.00798417	chr1	83150098	83150405	308	-	StringTie	transcript	1000	NA	MSTRG.1316	8.84578	1.027	1.51546	NA	NA	NA	a102_cpat_test
MSTRG.1346.16	27717	411	1.0112	-0.015188	0.204819	chr1	86356576	86394303	37728	-	StringTie	transcript	1000	NA	MSTRG.1346	10.5071	1.21988	1.80008	NA	NA	NA	a102_cpat_test
MSTRG.1390.1	3479	162	0.6751	-0.18216	0.0067931	chr1	89632737	89689899	57163	+	StringTie	transcript	1000	NA	MSTRG.1390	12.5215	1.45375	2.14518	NA	NA	NA	a102_cpat_test
MSTRG.1394.1	24335	378	0.6428	-0.178486	0.0218583	chr1	89865536	89889961	24426	+	StringTie	transcript	1000	NA	MSTRG.1394	14.1098	1.63815	2.41729	NA	NA	NA	a102_cpat_test
MSTRG.1396.5	8436	267	0.8226	-0.0691809	0.0527467	chr1	89995446	90010729	15284	+	StringTie	transcript	1000	NA	MSTRG.1396	11.2897	1.31073	1.93415	NA	NA	NA	a102_cpat_test
MSTRG.1397.15	5464	177	0.5502	-0.216481	0.00381544	chr1	90975726	90982309	6584	-	StringTie	transcript	1000	NA	MSTRG.1397	14.6598	1.702	2.51151	NA	NA	NA	a102_cpat_test
MSTRG.1401.1	368	63	0.9305	-0.0148853	0.0175229	chr1	91387224	91387591	368	-	StringTie	transcript	1000	NA	MSTRG.1401	208.522	24.2095	35.724	NA	NA	NA	a102_cpat_test
MSTRG.1539.1	1362	84	1.0363	-0.656362	0.000626914	chr1	109062433	109063868	1436	-	StringTie	transcript	1000	NA	MSTRG.1539	14.578	1.69251	2.4975	NA	NA	NA	a102_cpat_test
MSTRG.1571.1	14514	336	1.0196	-0.0190055	0.187582	chr1	110859951	110915262	55312	+	StringTie	transcript	1000	NA	MSTRG.1571	9.47181	1.09968	1.62271	NA	NA	NA	a102_cpat_test
MSTRG.1576.4	24657	522	0.6661	-0.0964336	0.163906	chr1	111139655	111185104	45450	+	StringTie	transcript	1000	NA	MSTRG.1576	7.45261	0.86525	1.27678	NA	NA	NA	a102_cpat_test
MSTRG.1586.1	2088	393	0.7471	0.063643	0.357879	chr1	111467082	111478553	11472	+	StringTie	transcript	1000	NA	MSTRG.1586	6.59464	0.76564	1.12979	NA	NA	NA	a102_cpat_test
MSTRG.1586.6	1248	336	0.6722	-0.0154702	0.128476	chr1	111473899	111478553	4655	+	StringTie	transcript	1000	NA	MSTRG.1586	26.5134	3.07822	4.54228	NA	NA	NA	a102_cpat_test
MSTRG.1606.1	12280	219	0.855	-0.448862	0.00293482	chr1	112611965	112639917	27953	+	StringTie	transcript	1000	NA	MSTRG.1606	13.9538	1.62004	2.39057	NA	NA	NA	a102_cpat_test
MSTRG.1623.1	623	99	0.8118	-0.415714	0.00153252	chr1	113509370	113509992	623	-	StringTie	transcript	1000	NA	MSTRG.1623	35.1081	4.07606	6.01471	NA	NA	NA	a102_cpat_test
MSTRG.1636.2	6741	264	0.9508	0.224959	0.353923	chr1	114392790	114399609	6820	-	StringTie	transcript	1000	NA	MSTRG.1636	8.01687	0.93076	1.37345	NA	NA	NA	a102_cpat_test
MSTRG.1658.4	53746	369	0.4791	-0.152789	0.00267061	chr1	115976939	116045158	68220	+	StringTie	transcript	1000	NA	MSTRG.1658	12.769	1.48248	2.18758	NA	NA	NA	a102_cpat_test
MSTRG.1679.1	1034	132	0.6002	-0.351016	0.00154766	chr1	117776708	117777741	1034	-	StringTie	transcript	1000	NA	MSTRG.1679	38.0227	4.41445	6.51405	NA	NA	NA	a102_cpat_test
MSTRG.1708.1	936	144	0.7694	-0.280882	0.00486419	chr1	120321494	120322429	936	-	StringTie	transcript	1000	NA	MSTRG.1708	6.01023	0.697789	1.02967	NA	NA	NA	a102_cpat_test
MSTRG.1707.3	19268	348	0.5019	-0.18081	0.0126335	chr1	120322503	120342283	19781	-	StringTie	transcript	1000	NA	MSTRG.1707	9.42217	1.09392	1.61421	NA	NA	NA	a102_cpat_test
MSTRG.1715.21	4350	360	0.9787	-0.0187239	0.314478	chr1	120826249	120842265	16017	+	StringTie	transcript	1000	NA	MSTRG.1715	12.4931	1.45046	2.14032	NA	NA	NA	a102_cpat_test
MSTRG.1715.23	3272	192	0.8233	-0.100489	0.0257916	chr1	120829607	120839631	10025	+	StringTie	transcript	1000	NA	MSTRG.1715	9.45285	1.09748	1.61946	NA	NA	NA	a102_cpat_test
MSTRG.1715.31	2441	192	0.8233	-0.100489	0.0269616	chr1	120830438	120839631	9194	+	StringTie	transcript	1000	NA	MSTRG.1715	11.5661	1.34283	1.9815	NA	NA	NA	a102_cpat_test
MSTRG.1715.32	1509	192	0.7909	-0.167985	0.0170203	chr1	120830447	120834278	3832	+	StringTie	transcript	1000	NA	MSTRG.1715	11.1283	1.292	1.9065	NA	NA	NA	a102_cpat_test
MSTRG.1715.39	1904	369	0.6204	0.1169	0.277564	chr1	120832834	120839631	6798	+	StringTie	transcript	1000	NA	MSTRG.1715	6.93183	0.804787	1.18756	NA	NA	NA	a102_cpat_test
MSTRG.1716.1	485	93	0.6889	-0.307413	0.00182322	chr1	120843983	120844467	485	-	StringTie	transcript	1000	NA	MSTRG.1716	21.277	2.47026	3.64518	NA	NA	NA	a102_cpat_test
MSTRG.1718.1	27388	351	0.5437	-0.179193	0.00979104	chr1	120912978	120941272	28295	+	StringTie	transcript	1000	NA	MSTRG.1718	13.7659	1.59823	2.35838	NA	NA	NA	a102_cpat_test
MSTRG.1753.1	342	93	0.727	-0.268041	0.00265877	chr1	144567240	144567581	342	-	StringTie	transcript	1000	NA	MSTRG.1753	6.75731	0.784525	1.15766	NA	NA	NA	a102_cpat_test
MSTRG.1763.1	231	42	1.0865	-0.0563916	0.0185581	chr1	145161107	145161337	231	+	StringTie	transcript	1000	NA	MSTRG.1763	6.37662	0.740327	1.09244	NA	NA	NA	a102_cpat_test
MSTRG.1768.1	1339	141	1.2023	0.000813068	0.102022	chr1	145234351	145235689	1339	+	StringTie	transcript	1000	NA	MSTRG.1768	16.4966	1.91526	2.8262	NA	NA	NA	a102_cpat_test
MSTRG.1772.4	2177	228	1.0762	0.0999074	0.253331	chr1	145290044	145352258	62215	-	StringTie	transcript	1000	NA	MSTRG.1772	6.645	0.771486	1.13842	NA	NA	NA	a102_cpat_test
MSTRG.1793.1	232	48	1.2178	-0.378764	0.00447539	chr1	146037037	146037268	232	+	StringTie	transcript	1000	NA	MSTRG.1793	12.0182	1.39532	2.05897	NA	NA	NA	a102_cpat_test
MSTRG.1795.1	4658	243	0.6894	-0.415891	0.00401971	chr1	146062180	146069985	7806	-	StringTie	transcript	1000	NA	MSTRG.1795	10.3134	1.19739	1.7669	NA	NA	NA	a102_cpat_test
MSTRG.1795.4	996	141	0.8269	-0.0744687	0.0197037	chr1	146071732	146077465	5734	-	StringTie	transcript	1000	NA	MSTRG.1795	8.76693	1.01784	1.50195	NA	NA	NA	a102_cpat_test
MSTRG.1795.5	1107	141	0.837	-0.105732	0.0168231	chr1	146080605	146091814	11210	-	StringTie	transcript	1000	NA	MSTRG.1795	9.90973	1.15052	1.69773	NA	NA	NA	a102_cpat_test
MSTRG.1795.6	483	114	0.6204	-0.0202182	0.0103166	chr1	146081199	146086409	5211	-	StringTie	transcript	1000	NA	MSTRG.1795	12.2498	1.4222	2.09863	NA	NA	NA	a102_cpat_test
MSTRG.1797.1	2874	165	0.5081	-0.214135	0.0033749	chr1	146292992	146303045	10054	+	StringTie	transcript	1000	NA	MSTRG.1797	20.2382	2.34966	3.46721	NA	NA	NA	a102_cpat_test
MSTRG.1830.10	275	60	0.9809	-0.0747456	0.0141395	chr1	148362259	148388651	26393	-	StringTie	transcript	1000	NA	MSTRG.1830	85.5752	9.9353	14.6607	NA	NA	NA	a102_cpat_test
MSTRG.1846.1	334	42	0.6567	-0.0365127	0.00479809	chr1	148369491	148394223	24733	+	StringTie	transcript	1000	NA	MSTRG.1846	8.89194	1.03236	1.52337	NA	NA	NA	a102_cpat_test
MSTRG.1830.14	7192	306	0.5176	-0.171871	0.0169887	chr1	148427796	148460150	32355	-	StringTie	transcript	1000	NA	MSTRG.1830	6.2571	0.726451	1.07197	NA	NA	NA	a102_cpat_test
MSTRG.1830.17	26626	354	0.9576	-0.0429063	0.0921805	chr1	148431317	148460150	28834	-	StringTie	transcript	1000	NA	MSTRG.1830	14.1762	1.64586	2.42867	NA	NA	NA	a102_cpat_test
MSTRG.1857.1	2874	165	0.5081	-0.214135	0.0033749	chr1	148743775	148753828	10054	+	StringTie	transcript	1000	NA	MSTRG.1857	23.8426	2.76813	4.08471	NA	NA	NA	a102_cpat_test
MSTRG.1868.4	40902	378	0.3743	-0.267698	0.0020736	chr1	149175782	149648388	472607	+	StringTie	transcript	1000	NA	MSTRG.1868	16.1545	1.87555	2.7676	NA	NA	NA	a102_cpat_test
MSTRG.1876.1	439	33	0.6851	-0.412031	0.000489311	chr1	149572685	149573123	439	-	StringTie	transcript	1000	NA	MSTRG.1876	6.1676	0.71606	1.05663	NA	NA	NA	a102_cpat_test
MSTRG.1868.28	1438	282	0.6891	-0.0891887	0.0512637	chr1	149655638	149669513	13876	+	StringTie	transcript	1000	NA	MSTRG.1868	18.0563	2.09635	3.09341	NA	NA	NA	a102_cpat_test
MSTRG.1925.1	7359	318	1.0884	-0.122503	0.158992	chr1	150608872	150616230	7359	-	StringTie	transcript	1000	NA	MSTRG.1925	11.1366	1.29296	1.90793	NA	NA	NA	a102_cpat_test
MSTRG.1928.9	3706	324	0.5686	-0.120339	0.0400393	chr1	150714637	150743613	28977	-	StringTie	transcript	1000	NA	MSTRG.1928	14.3584	1.66701	2.45988	NA	NA	NA	a102_cpat_test
MSTRG.1946.6	5747	342	0.5492	-0.120015	0.0409942	chr1	151053124	151059773	6650	-	StringTie	transcript	1000	NA	MSTRG.1946	53.5436	6.21643	9.17309	NA	NA	NA	a102_cpat_test
MSTRG.2008.3	11851	288	0.4197	-0.343459	0.00274938	chr1	153634048	153648923	14876	+	StringTie	transcript	1000	NA	MSTRG.2008	20.8169	2.41684	3.56635	NA	NA	NA	a102_cpat_test
MSTRG.2011.1	535	186	0.638	0.0703516	0.0410644	chr1	153671228	153671762	535	+	StringTie	transcript	1000	NA	MSTRG.2011	19.3869	2.25082	3.32137	NA	NA	NA	a102_cpat_test
MSTRG.2021.1	235	30	1.0337	-0.510946	0.000872775	chr1	153869052	153869286	235	-	StringTie	transcript	1000	NA	MSTRG.2021	23.3574	2.71181	4.0016	NA	NA	NA	a102_cpat_test
MSTRG.2030.1	2119	201	0.9589	0.185463	0.220115	chr1	153990762	153993580	2819	+	StringTie	transcript	1000	NA	MSTRG.2030	29.2387	3.39462	5.00917	NA	NA	NA	a102_cpat_test
MSTRG.2074.13	872	291	0.5227	-0.0499647	0.0422084	chr1	155208034	155208905	872	-	StringTie	transcript	1000	NA	MSTRG.2074	10.8863	1.26391	1.86505	NA	NA	NA	a102_cpat_test
MSTRG.2116.9	1733	165	0.7127	-0.180085	0.00889326	chr1	156111239	156134528	23290	+	StringTie	transcript	1000	NA	MSTRG.2116	7.60387	0.882811	1.30269	NA	NA	NA	a102_cpat_test
MSTRG.2149.5	5618	258	0.4592	-0.101282	0.0136302	chr1	157274965	157286511	11547	+	StringTie	transcript	1000	NA	MSTRG.2149	6.43981	0.747664	1.10327	NA	NA	NA	a102_cpat_test
MSTRG.2154.1	825	219	0.8015	0.0730485	0.0981981	chr1	157709719	157710543	825	+	StringTie	transcript	1000	NA	MSTRG.2154	14.6849	1.70491	2.51581	NA	NA	NA	a102_cpat_test
MSTRG.2163.12	459	129	0.5678	-0.245239	0.00262171	chr1	158654697	158656563	1867	-	StringTie	transcript	1000	NA	MSTRG.2163	120.325	13.9698	20.6141	NA	NA	NA	a102_cpat_test
MSTRG.2233.1	1122	258	0.7021	-0.163647	0.0272162	chr1	161365705	161367093	1389	+	StringTie	transcript	1000	NA	MSTRG.2233	12.1275	1.408	2.07768	NA	NA	NA	a102_cpat_test
MSTRG.2236.1	253	0	0	0	0.000392587	chr1	161399517	161399769	253	-	StringTie	transcript	1000	NA	MSTRG.2236	24.9803	2.90022	4.27962	NA	NA	NA	a102_cpat_test
MSTRG.2242.1	300	0	0	0	0.000391577	chr1	161447031	161454710	7680	-	StringTie	transcript	1000	NA	MSTRG.2242	31.556	3.66366	5.40618	NA	NA	NA	a102_cpat_test
MSTRG.2242.2	249	0	0	0	0.000392673	chr1	161454454	161462113	7660	-	StringTie	transcript	1000	NA	MSTRG.2242	28.3968	3.29687	4.86494	NA	NA	NA	a102_cpat_test
MSTRG.2242.3	313	0	0	0	0.000391298	chr1	161461822	161469514	7693	-	StringTie	transcript	1000	NA	MSTRG.2242	26.8246	3.11434	4.59559	NA	NA	NA	a102_cpat_test
MSTRG.2244.1	220	0	0	0	0.000393297	chr1	161531119	161531338	220	+	StringTie	transcript	1000	NA	MSTRG.2244	147.569	17.1328	25.2816	NA	NA	NA	a102_cpat_test
MSTRG.2243.29	13554	375	0.9144	-0.269368	0.0542308	chr1	161581339	161604541	23203	+	StringTie	transcript	1000	NA	MSTRG.2243	15.0841	1.75126	2.5842	NA	NA	NA	a102_cpat_test
MSTRG.2249.1	202	0	0	0	0.000393686	chr1	161612719	161612920	202	+	StringTie	transcript	1000	NA	MSTRG.2249	13.8911	1.61276	2.37982	NA	NA	NA	a102_cpat_test
MSTRG.2251.10	3322	246	0.8483	-0.201017	0.0278135	chr1	161671391	161678891	7501	+	StringTie	transcript	1000	NA	MSTRG.2251	8.72572	1.01306	1.49489	NA	NA	NA	a102_cpat_test
MSTRG.2257.1	273	84	0.7777	-0.0749231	0.00921677	chr1	161774875	161775147	273	+	StringTie	transcript	1000	NA	MSTRG.2257	7.6044	0.882872	1.30279	NA	NA	NA	a102_cpat_test
MSTRG.2270.9	14376	462	0.4384	-0.50589	0.00664905	chr1	163321986	163343870	21885	+	StringTie	transcript	1000	NA	MSTRG.2270	6.28266	0.729418	1.07635	NA	NA	NA	a102_cpat_test
MSTRG.2287.1	1098	132	1.0552	-0.252832	0.0132725	chr1	165757483	165758580	1098	-	StringTie	transcript	1000	NA	MSTRG.2287	8.69444	1.00943	1.48953	NA	NA	NA	a102_cpat_test
MSTRG.2312.1	210	135	0.4194	-0.296782	0.00124813	chr1	167714688	167714897	210	+	StringTie	transcript	1000	NA	MSTRG.2312	10.2206	1.18662	1.751	NA	NA	NA	a102_cpat_test
MSTRG.2373.1	705	201	0.7787	-0.175817	0.0179687	chr1	171269906	171270610	705	-	StringTie	transcript	1000	NA	MSTRG.2373	14.5315	1.68711	2.48953	NA	NA	NA	a102_cpat_test
MSTRG.2377.4	30300	369	0.6936	-0.334801	0.00667772	chr1	171485517	171515859	30343	+	StringTie	transcript	1000	NA	MSTRG.2377	10.6558	1.23714	1.82555	NA	NA	NA	a102_cpat_test
MSTRG.2386.2	4175	279	0.7987	-0.173726	0.0377979	chr1	172138515	172144840	6326	-	StringTie	transcript	1000	NA	MSTRG.2386	21.474	2.49313	3.67892	NA	NA	NA	a102_cpat_test
MSTRG.2390.4	3329	303	0.596	-0.196024	0.0228402	chr1	172391357	172456565	65209	-	StringTie	transcript	1000	NA	MSTRG.2390	13.4422	1.56065	2.30292	NA	NA	NA	a102_cpat_test
MSTRG.2390.6	3458	159	0.4464	-0.104886	0.00478778	chr1	172393134	172456565	63432	-	StringTie	transcript	1000	NA	MSTRG.2390	9.12524	1.05944	1.56334	NA	NA	NA	a102_cpat_test
MSTRG.2407.2	2356	198	0.5458	-0.0884333	0.0121566	chr1	173863115	173868009	4895	-	StringTie	transcript	1000	NA	MSTRG.2407	29.1701	3.38665	4.99742	NA	NA	NA	a102_cpat_test
MSTRG.2432.18	24034	435	0.4027	-0.097789	0.0297467	chr1	176058198	176206697	148500	-	StringTie	transcript	1000	NA	MSTRG.2432	24.2118	2.81099	4.14796	NA	NA	NA	a102_cpat_test
MSTRG.2432.21	21102	261	0.742	-0.270461	0.005772	chr1	176096534	176124378	27845	-	StringTie	transcript	1000	NA	MSTRG.2432	14.6732	1.70356	2.51381	NA	NA	NA	a102_cpat_test
MSTRG.2444.1	712	108	0.656	-0.195985	0.00373156	chr1	178736262	178736973	712	+	StringTie	transcript	1000	NA	MSTRG.2444	8.36798	0.971524	1.4336	NA	NA	NA	a102_cpat_test
MSTRG.2447.1	461	87	0.747	-0.329534	0.00182364	chr1	178847112	178847572	461	+	StringTie	transcript	1000	NA	MSTRG.2447	7.21605	0.837785	1.23625	NA	NA	NA	a102_cpat_test
MSTRG.2476.1	475	174	0.7685	-0.13594	0.0165672	chr1	180171910	180172384	475	+	StringTie	transcript	1000	NA	MSTRG.2476	11.1621	1.29592	1.91229	NA	NA	NA	a102_cpat_test
MSTRG.2510.1	248	141	0.919	-0.363194	0.00496374	chr1	182941854	182942101	248	-	StringTie	transcript	1000	NA	MSTRG.2510	21.3806	2.48229	3.66292	NA	NA	NA	a102_cpat_test
MSTRG.2531.7	4588	312	0.844	0.150155	0.316725	chr1	184744323	184754907	10585	-	StringTie	transcript	1000	NA	MSTRG.2531	16.1422	1.87411	2.76548	NA	NA	NA	a102_cpat_test
MSTRG.2564.3	26887	366	0.6222	-0.151046	0.0183473	chr1	192158469	192188656	30188	+	StringTie	transcript	1000	NA	MSTRG.2564	19.2103	2.23031	3.2911	NA	NA	NA	a102_cpat_test
MSTRG.2576.1	4283	387	0.7004	0.0157019	0.227239	chr1	192808989	192813525	4537	+	StringTie	transcript	1000	NA	MSTRG.2576	68.7256	7.97906	11.7741	NA	NA	NA	a102_cpat_test
MSTRG.2576.2	4422	249	0.7874	0.196289	0.20105	chr1	192809002	192813525	4524	+	StringTie	transcript	1000	NA	MSTRG.2576	29.9272	3.47456	5.12713	NA	NA	NA	a102_cpat_test
MSTRG.2604.1	17332	438	0.8735	-0.0503102	0.236357	chr1	198156994	198280772	123779	+	StringTie	transcript	1000	NA	MSTRG.2604	16.4353	1.90815	2.8157	NA	NA	NA	a102_cpat_test
MSTRG.2609.4	48724	603	0.7486	-0.0461334	0.189504	chr1	198852024	198937471	85448	-	StringTie	transcript	1000	NA	MSTRG.2609	9.95096	1.15531	1.7048	NA	NA	NA	a102_cpat_test
MSTRG.2657.1	14293	231	0.7987	-0.220761	0.00981298	chr1	202471798	202486090	14293	+	StringTie	transcript	1000	NA	MSTRG.2657	10.4274	1.21062	1.78642	NA	NA	NA	a102_cpat_test
MSTRG.2654.19	41094	369	0.8289	-0.138352	0.0191593	chr1	202511105	202596814	85710	+	StringTie	transcript	1000	NA	MSTRG.2654	16.8226	1.9531	2.88204	NA	NA	NA	a102_cpat_test
MSTRG.2702.1	389	90	0.5824	-0.191744	0.0024755	chr1	204506499	204506887	389	+	StringTie	transcript	1000	NA	MSTRG.2702	54.7429	6.35567	9.37856	NA	NA	NA	a102_cpat_test
MSTRG.2727.1	451	180	0.7049	-0.368597	0.00351831	chr1	205957922	205958372	451	+	StringTie	transcript	1000	NA	MSTRG.2727	18.2328	2.11683	3.12365	NA	NA	NA	a102_cpat_test
MSTRG.2730.2	6819	435	1.0253	-0.169177	0.304086	chr1	206035243	206059522	24280	+	StringTie	transcript	1000	NA	MSTRG.2730	6.01921	0.698832	1.03121	NA	NA	NA	a102_cpat_test
MSTRG.2757.1	9686	372	0.9967	-0.0446084	0.262577	chr1	207321189	207367057	45869	+	StringTie	transcript	1000	NA	MSTRG.2757	8.04617	0.934162	1.37847	NA	NA	NA	a102_cpat_test
MSTRG.2757.13	7656	324	1.2144	-0.0461125	0.328053	chr1	207321791	207386804	65014	+	StringTie	transcript	1000	NA	MSTRG.2757	20.778	2.41233	3.55969	NA	NA	NA	a102_cpat_test
MSTRG.2758.18	11495	417	0.3824	-0.446811	0.00555972	chr1	207597063	207609094	12032	+	StringTie	transcript	1000	NA	MSTRG.2758	6.92679	0.804202	1.1867	NA	NA	NA	a102_cpat_test
MSTRG.2763.1	15963	303	0.7671	0.0887705	0.106135	chr1	207800515	207869150	68636	-	StringTie	transcript	1000	NA	MSTRG.2763	13.8914	1.61279	2.37988	NA	NA	NA	a102_cpat_test
MSTRG.2771.1	4417	396	0.5246	-0.103818	0.0785716	chr1	209675323	209679739	4417	+	StringTie	transcript	1000	NA	MSTRG.2771	12.9334	1.50158	2.21576	NA	NA	NA	a102_cpat_test
MSTRG.2808.1	3981	375	0.4336	-0.113079	0.0455274	chr1	212234736	212320548	85813	+	StringTie	transcript	1000	NA	MSTRG.2808	13.7194	1.59282	2.35041	NA	NA	NA	a102_cpat_test
MSTRG.2808.12	457	159	0.5345	-0.162867	0.0053756	chr1	212322813	212343431	20619	+	StringTie	transcript	1000	NA	MSTRG.2808	22.2601	2.5844	3.8136	NA	NA	NA	a102_cpat_test
MSTRG.2849.11	5619	516	0.5777	-0.0722536	0.307742	chr1	219174194	219198537	24344	+	StringTie	transcript	1000	NA	MSTRG.2849	11.9575	1.38827	2.04856	NA	NA	NA	a102_cpat_test
MSTRG.2868.1	361	123	0.4117	-0.515661	0.000279521	chr1	220254738	220255098	361	+	StringTie	transcript	1000	NA	MSTRG.2868	16.4705	1.91223	2.82172	NA	NA	NA	a102_cpat_test
MSTRG.2903.2	11043	273	0.5733	-0.252432	0.00713712	chr1	223992745	224028959	36215	+	StringTie	transcript	1000	NA	MSTRG.2903	11.1467	1.29414	1.90966	NA	NA	NA	a102_cpat_test
MSTRG.2917.9	17453	270	0.815	-0.21228	0.0141543	chr1	224384879	224403851	18973	-	StringTie	transcript	1000	NA	MSTRG.2917	26.598	3.08803	4.55677	NA	NA	NA	a102_cpat_test
MSTRG.2933.6	4319	249	0.88	0.087177	0.152256	chr1	225777837	225790972	13136	+	StringTie	transcript	1000	NA	MSTRG.2933	23.2886	2.70381	3.98979	NA	NA	NA	a102_cpat_test
MSTRG.2933.9	4478	222	0.537	-0.150486	0.00944864	chr1	225777872	225789141	11270	+	StringTie	transcript	1000	NA	MSTRG.2933	11.2795	1.30955	1.9324	NA	NA	NA	a102_cpat_test
MSTRG.2940.1	383	138	1.0361	0.115782	0.115949	chr1	226033835	226034217	383	+	StringTie	transcript	1000	NA	MSTRG.2940	9.41775	1.0934	1.61345	NA	NA	NA	a102_cpat_test
MSTRG.2942.5	13724	561	0.6273	-0.174454	0.231323	chr1	226062718	226077617	14900	+	StringTie	transcript	1000	NA	MSTRG.2942	62.0987	7.20967	10.6387	NA	NA	NA	a102_cpat_test
MSTRG.2951.4	2733	261	0.6639	-0.166028	0.0223735	chr1	226718449	226796418	77970	-	StringTie	transcript	1000	NA	MSTRG.2951	16.0527	1.86372	2.75015	NA	NA	NA	a102_cpat_test
MSTRG.3063.1	553	165	0.4956	-0.100448	0.00728992	chr1	234610329	234610881	553	-	StringTie	transcript	1000	NA	MSTRG.3063	6.13382	0.712137	1.05085	NA	NA	NA	a102_cpat_test
MSTRG.3116.1	295	66	0.5236	0.00402884	0.00508237	chr1	243054452	243054746	295	-	StringTie	transcript	1000	NA	MSTRG.3116	19.1702	2.22566	3.28424	NA	NA	NA	a102_cpat_test
MSTRG.3199.1	784	123	0.625	-0.0424972	0.00996385	chr1	248873814	248874597	784	+	StringTie	transcript	1000	NA	MSTRG.3199	13.5283	1.57064	2.31767	NA	NA	NA	a102_cpat_test
MSTRG.16665.9	5545	354	0.5018	-0.0590923	0.0572788	chr2	218185	264032	45848	-	StringTie	transcript	1000	NA	MSTRG.16665	11.4458	1.32886	1.9609	NA	NA	NA	a102_cpat_test
MSTRG.16688.1	327	111	0.8211	-0.241531	0.0052735	chr2	7096523	7096849	327	+	StringTie	transcript	1000	NA	MSTRG.16688	7.68196	0.891877	1.31607	NA	NA	NA	a102_cpat_test
MSTRG.16698.8	5362	267	0.7609	-0.128795	0.035779	chr2	9490339	9496282	5944	-	StringTie	transcript	1000	NA	MSTRG.16698	7.053	0.818855	1.20832	NA	NA	NA	a102_cpat_test
MSTRG.16700.1	623	207	0.7734	-0.14124	0.0232525	chr2	9550464	9551086	623	-	StringTie	transcript	1000	NA	MSTRG.16700	8.81862	1.02384	1.51081	NA	NA	NA	a102_cpat_test
MSTRG.16707.1	1389	186	0.5554	0.0625514	0.0284823	chr2	9934771	9936159	1389	+	StringTie	transcript	1000	NA	MSTRG.16707	9.96616	1.15707	1.7074	NA	NA	NA	a102_cpat_test
MSTRG.16713.17	12553	561	0.4653	-0.066515	0.261134	chr2	10138416	10154420	16005	+	StringTie	transcript	1000	NA	MSTRG.16713	7.27039	0.844094	1.24556	NA	NA	NA	a102_cpat_test
MSTRG.16713.21	7224	273	0.656	-0.0212671	0.0457372	chr2	10154421	10161917	7497	+	StringTie	transcript	1000	NA	MSTRG.16713	6.3584	0.738212	1.08932	NA	NA	NA	a102_cpat_test
MSTRG.16717.1	617	153	1.0571	-0.0329503	0.062589	chr2	10199515	10200131	617	+	StringTie	transcript	1000	NA	MSTRG.16717	7.94165	0.922028	1.36056	NA	NA	NA	a102_cpat_test
MSTRG.16772.17	15269	576	0.7544	-0.359567	0.141494	chr2	20276400	20305591	29192	-	StringTie	transcript	1000	NA	MSTRG.16772	11.4787	1.33268	1.96653	NA	NA	NA	a102_cpat_test
MSTRG.16827.1	49378	402	0.7458	-0.225497	0.0078768	chr2	25990971	26086917	95947	+	StringTie	transcript	1000	NA	MSTRG.16827	16.5752	1.92438	2.83966	NA	NA	NA	a102_cpat_test
MSTRG.16827.6	26221	402	0.4662	-0.188938	0.0132794	chr2	26096955	26144918	47964	+	StringTie	transcript	1000	NA	MSTRG.16827	16.1105	1.87043	2.76005	NA	NA	NA	a102_cpat_test
MSTRG.16883.7	2501	207	0.7303	-0.22699	0.0108819	chr2	28407918	28411878	3961	+	StringTie	transcript	1000	NA	MSTRG.16883	12.2635	1.42379	2.10098	NA	NA	NA	a102_cpat_test
MSTRG.16908.1	462	96	0.5535	0.134324	0.0170122	chr2	30600116	30600577	462	+	StringTie	transcript	1000	NA	MSTRG.16908	7.32359	0.850271	1.25468	NA	NA	NA	a102_cpat_test
MSTRG.16912.1	36627	480	0.8947	0.0294299	0.230787	chr2	31842171	31933312	91142	-	StringTie	transcript	1000	NA	MSTRG.16912	19.8457	2.30409	3.39996	NA	NA	NA	a102_cpat_test
MSTRG.16931.1	264	0	0	0	0.00039235	chr2	32916222	32916627	406	+	StringTie	transcript	1000	NA	MSTRG.16931	6999.35	812.626	1199.13	NA	NA	NA	a102_cpat_test
MSTRG.16931.5	306	0	0	0	0.000391448	chr2	32916225	32916627	403	+	StringTie	transcript	1000	NA	MSTRG.16931	1029.15	119.485	176.314	NA	NA	NA	a102_cpat_test
MSTRG.16931.6	380	0	0	0	0.000389863	chr2	32916225	32916627	403	+	StringTie	transcript	1000	NA	MSTRG.16931	2333.04	270.867	399.697	NA	NA	NA	a102_cpat_test
MSTRG.16931.7	379	0	0	0	0.000389885	chr2	32916225	32916627	403	+	StringTie	transcript	1000	NA	MSTRG.16931	595.657	69.1559	102.048	NA	NA	NA	a102_cpat_test
MSTRG.16931.10	360	0	0	0	0.000390291	chr2	32916227	32916627	401	+	StringTie	transcript	1000	NA	MSTRG.16931	339.658	39.4343	58.1902	NA	NA	NA	a102_cpat_test
MSTRG.16931.12	342	0	0	0	0.000390676	chr2	32916229	32916627	399	+	StringTie	transcript	1000	NA	MSTRG.16931	944.137	109.615	161.75	NA	NA	NA	a102_cpat_test
MSTRG.16949.1	245	84	1.0974	-0.119477	0.0209542	chr2	36957310	36957554	245	-	StringTie	transcript	1000	NA	MSTRG.16949	6.22449	0.722665	1.06638	NA	NA	NA	a102_cpat_test
MSTRG.16980.4	25585	405	0.834	-0.0191841	0.125455	chr2	38560033	38603586	43554	-	StringTie	transcript	1000	NA	MSTRG.16980	7.0543	0.819006	1.20854	NA	NA	NA	a102_cpat_test
MSTRG.16984.1	6732	342	0.6699	-0.19303	0.037925	chr2	38743250	38750533	7284	-	StringTie	transcript	1000	NA	MSTRG.16984	13.208	1.53345	2.26279	NA	NA	NA	a102_cpat_test
MSTRG.17005.1	96743	339	0.7462	-0.337076	0.000148682	chr2	40302252	40399297	97046	-	StringTie	transcript	1000	NA	MSTRG.17005	11.8976	1.38132	2.0383	NA	NA	NA	a102_cpat_test
MSTRG.17010.1	11830	381	0.6408	-0.324561	0.0184302	chr2	42139639	42187052	47414	+	StringTie	transcript	1000	NA	MSTRG.17010	13.0636	1.51669	2.23806	NA	NA	NA	a102_cpat_test
MSTRG.17012.6	1412	210	0.6489	-0.173547	0.0124595	chr2	42271496	42272907	1412	+	StringTie	transcript	1000	NA	MSTRG.17012	15.472	1.79631	2.65067	NA	NA	NA	a102_cpat_test
MSTRG.17022.1	461	159	0.8132	0.0012346	0.0368209	chr2	42810481	42827709	17229	+	StringTie	transcript	1000	NA	MSTRG.17022	19.0499	2.2117	3.26363	NA	NA	NA	a102_cpat_test
MSTRG.17026.1	307	285	0.8412	0.0265032	0.168512	chr2	43226846	43227152	307	+	StringTie	transcript	1000	NA	MSTRG.17026	9.72313	1.12886	1.66577	NA	NA	NA	a102_cpat_test
MSTRG.17046.1	444	99	0.8602	-0.105733	0.0118723	chr2	44354570	44355013	444	-	StringTie	transcript	1000	NA	MSTRG.17046	6.61262	0.767727	1.13288	NA	NA	NA	a102_cpat_test
MSTRG.17061.2	11843	618	0.5498	-0.271128	0.21185	chr2	46581285	46617055	35771	-	StringTie	transcript	1000	NA	MSTRG.17061	16.1067	1.86999	2.75939	NA	NA	NA	a102_cpat_test
MSTRG.17070.9	11062	372	0.6712	-0.289161	0.0237964	chr2	47154778	47176623	21846	-	StringTie	transcript	1000	NA	MSTRG.17070	23.7955	2.76267	4.07665	NA	NA	NA	a102_cpat_test
MSTRG.17095.1	2255	336	0.5285	-0.301917	0.0147258	chr2	48304962	48322712	17751	+	StringTie	transcript	1000	NA	MSTRG.17095	11.8998	1.38157	2.03867	NA	NA	NA	a102_cpat_test
MSTRG.17152.2	2482	144	0.4679	-0.380588	0.000866557	chr2	55232395	55236457	4063	+	StringTie	transcript	1000	NA	MSTRG.17152	110.61	12.8419	18.9497	NA	NA	NA	a102_cpat_test
MSTRG.17152.3	2383	144	0.4679	-0.380588	0.000871269	chr2	55232395	55236457	4063	+	StringTie	transcript	1000	NA	MSTRG.17152	160.878	18.6779	27.5616	NA	NA	NA	a102_cpat_test
MSTRG.17199.3	5375	324	0.9013	-0.0344873	0.167884	chr2	61177436	61191203	13768	+	StringTie	transcript	1000	NA	MSTRG.17199	13.7163	1.59246	2.34987	NA	NA	NA	a102_cpat_test
MSTRG.17201.1	228	30	1.0983	-0.386579	0.00231692	chr2	61195442	61195669	228	-	StringTie	transcript	1000	NA	MSTRG.17201	10.2018	1.18443	1.74776	NA	NA	NA	a102_cpat_test
MSTRG.17200.22	1235	219	0.8123	-0.091213	0.0391867	chr2	61293714	61294948	1235	-	StringTie	transcript	1000	NA	MSTRG.17200	16.8413	1.95528	2.88525	NA	NA	NA	a102_cpat_test
MSTRG.17207.35	4106	249	0.8672	0.00608668	0.0960819	chr2	61522611	61538712	16102	-	StringTie	transcript	1000	NA	MSTRG.17207	11.6787	1.3559	2.0008	NA	NA	NA	a102_cpat_test
MSTRG.17250.1	30606	306	0.8604	-0.125362	0.0202733	chr2	64039774	64143808	104035	-	StringTie	transcript	1000	NA	MSTRG.17250	23.3932	2.71596	4.00773	NA	NA	NA	a102_cpat_test
MSTRG.17255.1	4160	261	0.6326	-0.299421	0.00838527	chr2	64273678	64277837	4160	+	StringTie	transcript	1000	NA	MSTRG.17255	10.432	1.21115	1.7872	NA	NA	NA	a102_cpat_test
MSTRG.17280.7	17000	264	0.6455	-0.390079	0.00260167	chr2	65087930	65111844	23915	-	StringTie	transcript	1000	NA	MSTRG.17280	26.114	3.03185	4.47386	NA	NA	NA	a102_cpat_test
MSTRG.17306.8	19594	357	0.5966	-0.192039	0.0176786	chr2	68159256	68251842	92587	-	StringTie	transcript	1000	NA	MSTRG.17306	13.6694	1.58702	2.34185	NA	NA	NA	a102_cpat_test
MSTRG.17306.14	18675	267	1.0226	0.116387	0.163287	chr2	68198527	68252539	54013	-	StringTie	transcript	1000	NA	MSTRG.17306	16.5814	1.9251	2.84072	NA	NA	NA	a102_cpat_test
MSTRG.17340.1	218	105	0.8912	-0.169105	0.00975879	chr2	70020496	70020713	218	-	StringTie	transcript	1000	NA	MSTRG.17340	7.33486	0.851579	1.25661	NA	NA	NA	a102_cpat_test
MSTRG.17350.2	895	123	0.5638	-0.379891	0.00104444	chr2	70271255	70272149	895	-	StringTie	transcript	1000	NA	MSTRG.17350	18.9168	2.19624	3.24082	NA	NA	NA	a102_cpat_test
MSTRG.17386.1	544	114	0.8302	-0.115597	0.0118613	chr2	73015389	73015932	544	-	StringTie	transcript	1000	NA	MSTRG.17386	7.90993	0.918344	1.35513	NA	NA	NA	a102_cpat_test
MSTRG.17480.1	1885	249	0.7319	-0.155922	0.0274042	chr2	84960755	84970674	9920	-	StringTie	transcript	1000	NA	MSTRG.17480	15.9639	1.85342	2.73494	NA	NA	NA	a102_cpat_test
MSTRG.17507.1	7805	246	0.6639	-0.0338603	0.0316412	chr2	85603895	85612066	8172	-	StringTie	transcript	1000	NA	MSTRG.17507	11.9028	1.38192	2.03919	NA	NA	NA	a102_cpat_test
MSTRG.17508.11	3570	333	0.8559	0.066859	0.280387	chr2	85694426	85698852	4427	+	StringTie	transcript	1000	NA	MSTRG.17508	18.3365	2.12887	3.14141	NA	NA	NA	a102_cpat_test
MSTRG.17520.1	3106	252	0.8382	-0.06387	0.0643064	chr2	86498944	86502049	3106	-	StringTie	transcript	1000	NA	MSTRG.17520	18.0161	2.09168	3.08652	NA	NA	NA	a102_cpat_test
MSTRG.17540.11	25260	408	0.4811	-0.199743	0.0147368	chr2	87455476	87521518	66043	+	StringTie	transcript	1000	NA	MSTRG.17540	10.745	1.24749	1.84083	NA	NA	NA	a102_cpat_test
MSTRG.17540.14	7984	402	0.4685	-0.265669	0.0226228	chr2	87455479	87521518	66040	+	StringTie	transcript	1000	NA	MSTRG.17540	7.17596	0.83313	1.22938	NA	NA	NA	a102_cpat_test
MSTRG.17554.5	1322	153	0.9395	0.00129932	0.0500808	chr2	88857158	88866216	9059	-	StringTie	transcript	1000	NA	MSTRG.17554	757.188	87.9097	129.721	NA	NA	NA	a102_cpat_test
MSTRG.17554.6	563	27	0.954	-0.0637192	0.00942095	chr2	88857160	88861563	4404	-	StringTie	transcript	1000	NA	MSTRG.17554	1306.65	151.702	223.854	NA	NA	NA	a102_cpat_test
MSTRG.17561.2	411	357	0.5707	0.150138	0.273171	chr2	88947288	88992931	45644	-	StringTie	transcript	1000	NA	MSTRG.17561	62.4561	7.25117	10.7	NA	NA	NA	a102_cpat_test
MSTRG.17584.1	395	357	0.537	0.16959	0.273717	chr2	89862467	89914551	52085	+	StringTie	transcript	1000	NA	MSTRG.17584	29.317	3.40371	5.02259	NA	NA	NA	a102_cpat_test
MSTRG.17589.1	398	360	0.775	0.0671287	0.322177	chr2	89936856	90005629	68774	+	StringTie	transcript	1000	NA	MSTRG.17589	6.91535	0.802874	1.18474	NA	NA	NA	a102_cpat_test
MSTRG.17591.1	392	309	0.6863	0.0872164	0.182739	chr2	89968835	89969350	516	+	StringTie	transcript	1000	NA	MSTRG.17591	21.7017	2.51958	3.71794	NA	NA	NA	a102_cpat_test
MSTRG.17598.4	364	351	0.638	0.190802	0.362532	chr2	90082803	90154574	71772	+	StringTie	transcript	1000	NA	MSTRG.17598	12.8472	1.49156	2.20098	NA	NA	NA	a102_cpat_test
MSTRG.17594.11	526	402	0.4955	0.0768893	0.234124	chr2	90190181	90221525	31345	+	StringTie	transcript	1000	NA	MSTRG.17594	12.3802	1.43734	2.12097	NA	NA	NA	a102_cpat_test
MSTRG.17594.18	456	345	0.5724	0.0806696	0.177846	chr2	90220889	90221525	637	+	StringTie	transcript	1000	NA	MSTRG.17594	6.15744	0.714881	1.05489	NA	NA	NA	a102_cpat_test
MSTRG.17635.22	2590	321	0.6991	-0.0411404	0.0980619	chr2	97193995	97212726	18732	+	StringTie	transcript	1000	NA	MSTRG.17635	7.61631	0.884256	1.30483	NA	NA	NA	a102_cpat_test
MSTRG.17636.3	16302	423	0.6586	-0.0635026	0.108617	chr2	97416159	97439617	23459	-	StringTie	transcript	1000	NA	MSTRG.17636	13.462	1.56294	2.30631	NA	NA	NA	a102_cpat_test
MSTRG.17676.3	21854	459	0.6635	-0.116844	0.0900186	chr2	101260775	101291240	30466	-	StringTie	transcript	1000	NA	MSTRG.17676	9.99935	1.16093	1.71309	NA	NA	NA	a102_cpat_test
MSTRG.17678.17	13657	318	0.7146	-0.206444	0.0216893	chr2	101698081	101712228	14148	+	StringTie	transcript	1000	NA	MSTRG.17678	18.4897	2.14666	3.16765	NA	NA	NA	a102_cpat_test
MSTRG.17686.3	22136	450	0.364	-0.144624	0.0258171	chr2	102418555	102447833	29279	+	StringTie	transcript	1000	NA	MSTRG.17686	20.7965	2.41447	3.56285	NA	NA	NA	a102_cpat_test
MSTRG.17718.3	3076	198	0.5508	-0.355668	0.00237223	chr2	108534484	108549259	14776	+	StringTie	transcript	1000	NA	MSTRG.17718	7.49856	0.870585	1.28465	NA	NA	NA	a102_cpat_test
MSTRG.17746.1	216	15	0.6536	-0.966561	1.25622e-05	chr2	110446141	110446356	216	-	StringTie	transcript	1000	NA	MSTRG.17746	16.6142	1.92891	2.84634	NA	NA	NA	a102_cpat_test
MSTRG.17754.88	1273	171	0.6219	-0.306501	0.00333046	chr2	111342240	111343512	1273	-	StringTie	transcript	1000	NA	MSTRG.17754	8.4513	0.981197	1.44788	NA	NA	NA	a102_cpat_test
MSTRG.17805.1	8489	429	0.5906	0.0776739	0.271479	chr2	113584111	113599080	14970	+	StringTie	transcript	1000	NA	MSTRG.17805	15.9533	1.85218	2.73311	NA	NA	NA	a102_cpat_test
MSTRG.17844.10	9168	285	0.6511	-0.209874	0.0151906	chr2	120282609	120295159	12551	+	StringTie	transcript	1000	NA	MSTRG.17844	13.7655	1.59818	2.3583	NA	NA	NA	a102_cpat_test
MSTRG.17865.1	15773	375	0.602	-0.153093	0.0338387	chr2	127353653	127441357	87705	-	StringTie	transcript	1000	NA	MSTRG.17865	18.9458	2.19961	3.24579	NA	NA	NA	a102_cpat_test
MSTRG.17924.1	335	99	0.6909	-0.368972	0.00136309	chr2	131419989	131420323	335	-	StringTie	transcript	1000	NA	MSTRG.17924	10.809	1.25492	1.85179	NA	NA	NA	a102_cpat_test
MSTRG.17925.1	208	63	1.0945	-0.562538	0.00113979	chr2	131421219	131421426	208	-	StringTie	transcript	1000	NA	MSTRG.17925	13.7524	1.59666	2.35606	NA	NA	NA	a102_cpat_test
MSTRG.17929.1	207	93	0.3867	-0.40988	0.000351266	chr2	131463306	131463512	207	+	StringTie	transcript	1000	NA	MSTRG.17929	6.89225	0.800191	1.18078	NA	NA	NA	a102_cpat_test
MSTRG.17975.1	210	45	0.8715	-0.14273	0.00549466	chr2	135549303	135549512	210	+	StringTie	transcript	1000	NA	MSTRG.17975	8.34762	0.96916	1.43011	NA	NA	NA	a102_cpat_test
MSTRG.18008.4	122098	603	0.8022	-0.0585584	0.00464617	chr2	143127566	143370406	242841	+	StringTie	transcript	1000	NA	MSTRG.18008	44.4455	5.16013	7.6144	NA	NA	NA	a102_cpat_test
MSTRG.18025.31	82338	390	0.4855	-0.430414	0.00013391	chr2	144411109	144520400	109292	-	StringTie	transcript	1000	NA	MSTRG.18025	20.318	2.35892	3.48087	NA	NA	NA	a102_cpat_test
MSTRG.18025.47	18184	480	0.5103	-0.0265275	0.135021	chr2	144498024	144520208	22185	-	StringTie	transcript	1000	NA	MSTRG.18025	46.5141	5.4003	7.96879	NA	NA	NA	a102_cpat_test
MSTRG.18040.6	35460	363	0.3979	-0.388718	0.00123081	chr2	148021027	148458446	437420	+	StringTie	transcript	1000	NA	MSTRG.18040	6.35986	0.738381	1.08957	NA	NA	NA	a102_cpat_test
MSTRG.18077.1	1839	318	0.588	0.142899	0.185804	chr2	157378535	157380414	1880	-	StringTie	transcript	1000	NA	MSTRG.18077	18.4213	2.13872	3.15594	NA	NA	NA	a102_cpat_test
MSTRG.18078.2	36670	435	0.6969	0.25886	0.269082	chr2	157405050	157444098	39049	-	StringTie	transcript	1000	NA	MSTRG.18078	9.7845	1.13598	1.67628	NA	NA	NA	a102_cpat_test
MSTRG.18078.3	29807	435	0.6969	0.25886	0.349105	chr2	157405051	157444098	39048	-	StringTie	transcript	1000	NA	MSTRG.18078	6.32665	0.734526	1.08388	NA	NA	NA	a102_cpat_test
MSTRG.18105.1	7143	204	0.6284	-0.405609	0.00195975	chr2	159501266	159599929	98664	-	StringTie	transcript	1000	NA	MSTRG.18105	17.2836	2.00663	2.96103	NA	NA	NA	a102_cpat_test
MSTRG.18112.17	31452	297	0.7036	-0.449475	0.00145344	chr2	160257840	160311262	53423	-	StringTie	transcript	1000	NA	MSTRG.18112	10.6969	1.24191	1.83259	NA	NA	NA	a102_cpat_test
MSTRG.18112.41	11546	345	0.6046	-0.188894	0.0249923	chr2	160395640	160407237	11598	-	StringTie	transcript	1000	NA	MSTRG.18112	13.3688	1.55212	2.29034	NA	NA	NA	a102_cpat_test
MSTRG.18112.43	11843	234	0.5388	-0.266514	0.00361207	chr2	160426341	160438258	11918	-	StringTie	transcript	1000	NA	MSTRG.18112	8.14251	0.945348	1.39498	NA	NA	NA	a102_cpat_test
MSTRG.18245.29	6052	261	0.7306	-0.034299	0.0506932	chr2	174676342	174682470	6129	-	StringTie	transcript	1000	NA	MSTRG.18245	10.6829	1.24028	1.83019	NA	NA	NA	a102_cpat_test
MSTRG.18262.1	226	0	0	0	0.000393168	chr2	176313412	176313637	226	+	StringTie	transcript	1000	NA	MSTRG.18262	6.62832	0.769549	1.13556	NA	NA	NA	a102_cpat_test
MSTRG.18279.9	8713	387	0.9687	-0.146985	0.178108	chr2	177213258	177224802	11545	+	StringTie	transcript	1000	NA	MSTRG.18279	9.20857	1.06912	1.57761	NA	NA	NA	a102_cpat_test
MSTRG.18294.1	9390	384	0.914	0.0148563	0.308665	chr2	178431121	178451175	20055	-	StringTie	transcript	1000	NA	MSTRG.18294	8.02221	0.93138	1.37437	NA	NA	NA	a102_cpat_test
MSTRG.18299.5	76243	528	0.9048	-0.172192	0.0175028	chr2	178523015	178615469	92455	+	StringTie	transcript	1000	NA	MSTRG.18299	6.38609	0.741426	1.09407	NA	NA	NA	a102_cpat_test
MSTRG.18299.14	54186	528	0.9048	-0.172192	0.0563421	chr2	178523213	178598555	75343	+	StringTie	transcript	1000	NA	MSTRG.18299	6.69549	0.777348	1.14707	NA	NA	NA	a102_cpat_test
MSTRG.18299.17	54777	528	0.9048	-0.172192	0.0546438	chr2	178523213	178604727	81515	+	StringTie	transcript	1000	NA	MSTRG.18299	15.1883	1.76336	2.60206	NA	NA	NA	a102_cpat_test
MSTRG.18299.24	14304	384	0.706	0.0141182	0.14218	chr2	178523216	178617123	93908	+	StringTie	transcript	1000	NA	MSTRG.18299	5.88191	0.682891	1.00769	NA	NA	NA	a102_cpat_test
MSTRG.18335.1	208	18	0.9999	-0.422329	0.00116427	chr2	184790722	184790929	208	+	StringTie	transcript	1000	NA	MSTRG.18335	13.0169	1.51126	2.23005	NA	NA	NA	a102_cpat_test
MSTRG.18337.1	2057	174	0.6404	0.0704605	0.0335869	chr2	186032884	186486132	453249	-	StringTie	transcript	1000	NA	MSTRG.18337	6.2422	0.724721	1.06941	NA	NA	NA	a102_cpat_test
MSTRG.18375.1	7505	462	0.7912	-0.0756998	0.309343	chr2	189766082	189784364	18283	-	StringTie	transcript	1000	NA	MSTRG.18375	19.9478	2.31595	3.41746	NA	NA	NA	a102_cpat_test
MSTRG.18407.7	13558	306	0.9177	0.00917387	0.12683	chr2	191678132	191693416	15285	+	StringTie	transcript	1000	NA	MSTRG.18407	7.72321	0.896666	1.32314	NA	NA	NA	a102_cpat_test
MSTRG.18407.6	17876	249	0.9188	-0.0812801	0.0339326	chr2	191678132	191699249	21118	+	StringTie	transcript	1000	NA	MSTRG.18407	7.34898	0.853219	1.25903	NA	NA	NA	a102_cpat_test
MSTRG.18412.7	9615	240	0.4368	-0.0978706	0.00850299	chr2	195657235	195720959	63725	+	StringTie	transcript	1000	NA	MSTRG.18412	14.933	1.73372	2.55832	NA	NA	NA	a102_cpat_test
MSTRG.18427.15	18418	396	0.4303	-0.280625	0.00968364	chr2	197129022	197310219	181198	-	StringTie	transcript	1000	NA	MSTRG.18427	14.4696	1.67993	2.47893	NA	NA	NA	a102_cpat_test
MSTRG.18430.1	36919	501	0.5679	-0.158458	0.0372685	chr2	197167285	197273954	106670	-	StringTie	transcript	1000	NA	MSTRG.18430	16.5803	1.92497	2.84053	NA	NA	NA	a102_cpat_test
MSTRG.18487.3	52818	783	0.551	-0.244675	0.175105	chr2	201115967	201180221	64255	+	StringTie	transcript	1000	NA	MSTRG.18487	31.6878	3.67896	5.42875	NA	NA	NA	a102_cpat_test
MSTRG.18602.9	35822	402	1.0348	0.180852	0.347384	chr2	207530609	207597164	66556	+	StringTie	transcript	1000	NA	MSTRG.18602	14.8681	1.72619	2.5472	NA	NA	NA	a102_cpat_test
MSTRG.18604.1	209	96	0.6662	-0.231326	0.00280606	chr2	207592193	207592401	209	+	StringTie	transcript	1000	NA	MSTRG.18604	10.4115	1.20878	1.7837	NA	NA	NA	a102_cpat_test
MSTRG.18629.4	16393	477	0.6939	-0.011327	0.25588	chr2	210002599	210028416	25818	+	StringTie	transcript	1000	NA	MSTRG.18629	12.7536	1.4807	2.18495	NA	NA	NA	a102_cpat_test
MSTRG.18690.1	4864	393	0.4561	-0.17896	0.0387128	chr2	218240664	218248720	8057	+	StringTie	transcript	1000	NA	MSTRG.18690	22.6069	2.62467	3.87302	NA	NA	NA	a102_cpat_test
MSTRG.18700.9	3139	441	0.6448	-0.06898	0.220521	chr2	218400133	218405941	5809	+	StringTie	transcript	1000	NA	MSTRG.18700	31.4198	3.64784	5.38283	NA	NA	NA	a102_cpat_test
MSTRG.18769.1	400	162	0.9487	-0.143128	0.0256756	chr2	224876619	224877018	400	-	StringTie	transcript	1000	NA	MSTRG.18769	12.375	1.43674	2.12008	NA	NA	NA	a102_cpat_test
MSTRG.18779.10	25068	312	0.4563	-0.284542	0.0028258	chr2	227536955	227564248	27294	+	StringTie	transcript	1000	NA	MSTRG.18779	7.21158	0.837266	1.23549	NA	NA	NA	a102_cpat_test
MSTRG.18779.11	25062	312	0.4563	-0.284542	0.00282673	chr2	227536955	227564248	27294	+	StringTie	transcript	1000	NA	MSTRG.18779	6.63258	0.770044	1.13629	NA	NA	NA	a102_cpat_test
MSTRG.18787.1	603	273	0.6947	0.0460776	0.105938	chr2	229180552	229181154	603	-	StringTie	transcript	1000	NA	MSTRG.18787	211.415	24.5453	36.2196	NA	NA	NA	a102_cpat_test
MSTRG.18787.3	363	147	0.7543	-0.0205077	0.0234758	chr2	229180675	229181154	480	-	StringTie	transcript	1000	NA	MSTRG.18787	14.0648	1.63292	2.40957	NA	NA	NA	a102_cpat_test
MSTRG.18804.2	13838	405	0.5209	-0.0819242	0.059654	chr2	230167293	230213027	45735	-	StringTie	transcript	1000	NA	MSTRG.18804	12.6141	1.4645	2.16105	NA	NA	NA	a102_cpat_test
MSTRG.18809.1	563	132	0.4269	-0.178794	0.00248266	chr2	230571885	230572447	563	-	StringTie	transcript	1000	NA	MSTRG.18809	38.3082	4.44759	6.56295	NA	NA	NA	a102_cpat_test
MSTRG.18810.1	248	111	0.343	-0.517098	0.000192398	chr2	230572739	230572986	248	-	StringTie	transcript	1000	NA	MSTRG.18810	39.7542	4.61547	6.81068	NA	NA	NA	a102_cpat_test
MSTRG.18812.1	3345	294	0.9726	0.00305276	0.205635	chr2	230637684	230727380	89697	+	StringTie	transcript	1000	NA	MSTRG.18812	14.2898	1.65905	2.44812	NA	NA	NA	a102_cpat_test
MSTRG.18812.2	24108	396	0.5175	-0.210804	0.0145531	chr2	230637689	230752140	114452	+	StringTie	transcript	1000	NA	MSTRG.18812	14.5628	1.69075	2.49491	NA	NA	NA	a102_cpat_test
MSTRG.18812.5	9088	381	0.6357	-0.247736	0.0330475	chr2	230713542	230791036	77495	+	StringTie	transcript	1000	NA	MSTRG.18812	18.8447	2.18788	3.22848	NA	NA	NA	a102_cpat_test
MSTRG.18824.1	7688	447	0.782	-0.0738199	0.268676	chr2	231451389	231459541	8153	-	StringTie	transcript	1000	NA	MSTRG.18824	10.8629	1.26119	1.86103	NA	NA	NA	a102_cpat_test
MSTRG.18842.21	439	33	0.8914	-0.238786	0.00284435	chr2	232697341	232724789	27449	+	StringTie	transcript	1000	NA	MSTRG.18842	9.07703	1.05384	1.55508	NA	NA	NA	a102_cpat_test
MSTRG.18850.1	41559	474	0.5072	-0.0377431	0.0360954	chr2	233059868	233101492	41625	+	StringTie	transcript	1000	NA	MSTRG.18850	11.0688	1.28509	1.89631	NA	NA	NA	a102_cpat_test
MSTRG.18884.1	231	42	0.8864	-0.217566	0.00355463	chr2	237343353	237343583	231	+	StringTie	transcript	1000	NA	MSTRG.18884	36.1142	4.19286	6.18708	NA	NA	NA	a102_cpat_test
MSTRG.18894.1	333	60	0.6644	-0.265664	0.00150523	chr2	238234004	238234336	333	+	StringTie	transcript	1000	NA	MSTRG.18894	8.84384	1.02677	1.51513	NA	NA	NA	a102_cpat_test
MSTRG.20864.1	2737	357	0.8219	0.0178757	0.260609	chr3	3126933	3150879	23947	+	StringTie	transcript	1000	NA	MSTRG.20864	7.43734	0.863477	1.27416	NA	NA	NA	a102_cpat_test
MSTRG.20885.1	17846	354	0.4005	-0.372968	0.00323915	chr3	5112662	5150296	37635	+	StringTie	transcript	1000	NA	MSTRG.20885	10.4047	1.20799	1.78253	NA	NA	NA	a102_cpat_test
MSTRG.20886.7	4709	399	0.485	-0.34857	0.0168553	chr3	5170256	5180912	10657	+	StringTie	transcript	1000	NA	MSTRG.20886	12.3446	1.43321	2.11488	NA	NA	NA	a102_cpat_test
MSTRG.20901.23	4197	333	0.6708	-0.0038143	0.114675	chr3	9385265	9396683	11419	-	StringTie	transcript	1000	NA	MSTRG.20901	11.615	1.3485	1.98988	NA	NA	NA	a102_cpat_test
MSTRG.20901.27	3950	186	0.5827	-0.195206	0.00582335	chr3	9385799	9397508	11710	-	StringTie	transcript	1000	NA	MSTRG.20901	10.7134	1.24383	1.83543	NA	NA	NA	a102_cpat_test
MSTRG.20943.3	4538	252	0.5079	-0.041034	0.0228392	chr3	11202616	11225877	23262	-	StringTie	transcript	1000	NA	MSTRG.20943	18.9204	2.19666	3.24144	NA	NA	NA	a102_cpat_test
MSTRG.20948.1	5717	276	0.8552	0.0592457	0.148479	chr3	11491004	11496823	5820	+	StringTie	transcript	1000	NA	MSTRG.20948	11.7528	1.3645	2.01349	NA	NA	NA	a102_cpat_test
MSTRG.20973.20	5553	345	0.5608	-0.0382425	0.0709582	chr3	12958063	12967674	9612	-	StringTie	transcript	1000	NA	MSTRG.20973	11.8941	1.38091	2.0377	NA	NA	NA	a102_cpat_test
MSTRG.20998.1	588	216	0.7204	-0.255697	0.0108524	chr3	15374324	15374911	588	-	StringTie	transcript	1000	NA	MSTRG.20998	22.108	2.56675	3.78755	NA	NA	NA	a102_cpat_test
MSTRG.21026.1	11456	294	0.7259	-0.00132515	0.0645759	chr3	16894923	16906446	11524	+	StringTie	transcript	1000	NA	MSTRG.21026	28.745	3.3373	4.9246	NA	NA	NA	a102_cpat_test
MSTRG.21029.27	86084	603	0.7772	-0.0798846	0.0263919	chr3	17485519	17699294	213776	-	StringTie	transcript	1000	NA	MSTRG.21029	10.4693	1.21549	1.7936	NA	NA	NA	a102_cpat_test
MSTRG.21044.3	9627	294	0.8693	-0.00930092	0.106505	chr3	19947379	19987248	39870	+	StringTie	transcript	1000	NA	MSTRG.21044	6.44486	0.748249	1.10413	NA	NA	NA	a102_cpat_test
MSTRG.21044.9	12922	270	0.8208	-0.412842	0.00552953	chr3	19971792	19987248	15457	+	StringTie	transcript	1000	NA	MSTRG.21044	11.7664	1.36609	2.01583	NA	NA	NA	a102_cpat_test
MSTRG.21106.1	24195	477	0.742	-0.236914	0.0630677	chr3	29285300	29309552	24253	+	StringTie	transcript	1000	NA	MSTRG.21106	6.84617	0.794842	1.17288	NA	NA	NA	a102_cpat_test
MSTRG.21158.18	23982	429	0.9701	-0.0350438	0.22927	chr3	37098255	37176360	78106	-	StringTie	transcript	1000	NA	MSTRG.21158	6.57152	0.762954	1.12583	NA	NA	NA	a102_cpat_test
MSTRG.21158.25	7661	378	0.8132	-0.17419	0.093354	chr3	37165902	37176360	10459	-	StringTie	transcript	1000	NA	MSTRG.21158	10.0744	1.16964	1.72595	NA	NA	NA	a102_cpat_test
MSTRG.21205.9	1574	186	0.649	-0.175574	0.00935839	chr3	39387808	39391620	3813	+	StringTie	transcript	1000	NA	MSTRG.21205	10.7851	1.25215	1.8477	NA	NA	NA	a102_cpat_test
MSTRG.21206.8	3191	411	0.4273	-0.291731	0.0240661	chr3	39406733	39412542	5810	+	StringTie	transcript	1000	NA	MSTRG.21206	137.953	16.0163	23.6341	NA	NA	NA	a102_cpat_test
MSTRG.21262.4	37847	411	0.6379	-0.0485531	0.0322586	chr3	43690892	43739586	48695	+	StringTie	transcript	1000	NA	MSTRG.21262	11.9684	1.38954	2.05043	NA	NA	NA	a102_cpat_test
MSTRG.21311.15	8724	339	0.5436	-0.358083	0.00805613	chr3	47138063	47164016	25954	-	StringTie	transcript	1000	NA	MSTRG.21311	13.2274	1.5357	2.26611	NA	NA	NA	a102_cpat_test
MSTRG.21346.1	569	126	1.0993	0.228843	0.218938	chr3	48440245	48444208	3964	+	StringTie	transcript	1000	NA	MSTRG.21346	83.2938	9.67043	14.2699	NA	NA	NA	a102_cpat_test
MSTRG.21357.1	689	222	0.7864	-0.215178	0.0183884	chr3	48831612	48832300	689	-	StringTie	transcript	1000	NA	MSTRG.21357	7.32512	0.850448	1.25494	NA	NA	NA	a102_cpat_test
MSTRG.21383.25	417	252	0.5852	0.144205	0.105301	chr3	49334958	49340062	5105	-	StringTie	transcript	1000	NA	MSTRG.21383	8.81961	1.02396	1.51097	NA	NA	NA	a102_cpat_test
MSTRG.21387.3	3946	273	0.8804	0.223643	0.354673	chr3	49359138	49412118	52981	-	StringTie	transcript	1000	NA	MSTRG.21387	90.2897	10.4827	15.4684	NA	NA	NA	a102_cpat_test
MSTRG.21401.1	8919	351	0.5911	-0.3035	0.0148513	chr3	49772387	49782067	9681	-	StringTie	transcript	1000	NA	MSTRG.21401	11.5193	1.3374	1.97349	NA	NA	NA	a102_cpat_test
MSTRG.21405.31	11022	357	0.4714	-0.25793	0.0123828	chr3	50088954	50102336	13383	+	StringTie	transcript	1000	NA	MSTRG.21405	26.3747	3.0621	4.51851	NA	NA	NA	a102_cpat_test
MSTRG.21499.1	8508	231	0.8465	-0.189387	0.019043	chr3	53882253	53891962	9710	-	StringTie	transcript	1000	NA	MSTRG.21499	6.40434	0.743545	1.09719	NA	NA	NA	a102_cpat_test
MSTRG.21522.4	14251	384	0.6894	-0.270069	0.0272217	chr3	57571405	57598220	26816	-	StringTie	transcript	1000	NA	MSTRG.21522	14.8391	1.72282	2.54223	NA	NA	NA	a102_cpat_test
MSTRG.21522.6	5579	348	0.3936	-0.28999	0.00952782	chr3	57573239	57597508	24270	-	StringTie	transcript	1000	NA	MSTRG.21522	10.9547	1.27184	1.87675	NA	NA	NA	a102_cpat_test
MSTRG.21610.4	6586	462	0.8382	-0.237903	0.171493	chr3	69054759	69064111	9353	-	StringTie	transcript	1000	NA	MSTRG.21610	30.3152	3.5196	5.1936	NA	NA	NA	a102_cpat_test
MSTRG.21618.64	4562	270	0.4671	-0.0590811	0.0217476	chr3	71053718	71135249	81532	-	StringTie	transcript	1000	NA	MSTRG.21618	15.7623	1.83001	2.70039	NA	NA	NA	a102_cpat_test
MSTRG.21618.78	18138	240	0.6705	-0.0410126	0.0167002	chr3	71268091	71286275	18185	-	StringTie	transcript	1000	NA	MSTRG.21618	14.8474	1.72378	2.54365	NA	NA	NA	a102_cpat_test
MSTRG.21618.93	48642	447	0.5865	-0.159894	0.0116221	chr3	71656356	71738927	82572	-	StringTie	transcript	1000	NA	MSTRG.21618	10.4135	1.20901	1.78405	NA	NA	NA	a102_cpat_test
MSTRG.21626.1	15658	288	0.4255	-0.424426	0.00139466	chr3	71766208	71785229	19022	-	StringTie	transcript	1000	NA	MSTRG.21626	19.5161	2.26582	3.34349	NA	NA	NA	a102_cpat_test
MSTRG.21636.2	75282	468	0.4207	-0.257631	0.00107587	chr3	72371571	72446852	75282	-	StringTie	transcript	1000	NA	MSTRG.21636	13.7843	1.60036	2.36153	NA	NA	NA	a102_cpat_test
MSTRG.21656.1	345	144	0.7209	-0.295727	0.00388845	chr3	76435523	76435867	345	+	StringTie	transcript	1000	NA	MSTRG.21656	10.3899	1.20626	1.77999	NA	NA	NA	a102_cpat_test
MSTRG.21666.7	9952	306	0.6341	-0.118248	0.029817	chr3	81750708	81761737	11030	-	StringTie	transcript	1000	NA	MSTRG.21666	10.426	1.21046	1.78618	NA	NA	NA	a102_cpat_test
MSTRG.21696.4	6876	414	0.7071	-0.306655	0.0475558	chr3	98513315	98585659	72345	-	StringTie	transcript	1000	NA	MSTRG.21696	16.7678	1.94675	2.87267	NA	NA	NA	a102_cpat_test
MSTRG.21714.1	316	105	1.0918	-0.189645	0.016985	chr3	100291204	100291519	316	+	StringTie	transcript	1000	NA	MSTRG.21714	13.2373	1.53686	2.26782	NA	NA	NA	a102_cpat_test
MSTRG.21744.26	31149	252	0.5044	-0.242902	0.00157434	chr3	105807746	105838915	31170	-	StringTie	transcript	1000	NA	MSTRG.21744	14.526	1.68647	2.4886	NA	NA	NA	a102_cpat_test
MSTRG.21775.1	784	96	0.579	-0.213635	0.00224248	chr3	112696288	112697706	1419	-	StringTie	transcript	1000	NA	MSTRG.21775	12.9668	1.50545	2.22148	NA	NA	NA	a102_cpat_test
MSTRG.21793.1	424	78	0.7996	-0.14337	0.00610371	chr3	113605729	113632998	27270	+	StringTie	transcript	1000	NA	MSTRG.21793	19.1695	2.22559	3.28412	NA	NA	NA	a102_cpat_test
MSTRG.21795.1	30930	327	0.7092	-0.313548	0.00484974	chr3	113713467	113746300	32834	-	StringTie	transcript	1000	NA	MSTRG.21795	19.4489	2.25803	3.33199	NA	NA	NA	a102_cpat_test
MSTRG.21805.16	31840	510	0.452	-0.236425	0.0230876	chr3	114380358	114486138	105781	-	StringTie	transcript	1000	NA	MSTRG.21805	7.54588	0.876079	1.29276	NA	NA	NA	a102_cpat_test
MSTRG.21808.1	37658	366	0.5724	-0.54529	0.000796575	chr3	114540373	114578070	37698	-	StringTie	transcript	1000	NA	MSTRG.21808	8.45427	0.981542	1.44839	NA	NA	NA	a102_cpat_test
MSTRG.21805.28	292	87	0.781	-0.0295503	0.0126391	chr3	114974392	115147271	172880	-	StringTie	transcript	1000	NA	MSTRG.21805	6.83844	0.793945	1.17156	NA	NA	NA	a102_cpat_test
MSTRG.21828.1	507	147	0.8346	-0.436998	0.00250616	chr3	117027189	117027695	507	+	StringTie	transcript	1000	NA	MSTRG.21828	13.6832	1.58863	2.34421	NA	NA	NA	a102_cpat_test
MSTRG.21856.1	236	60	1.1152	-0.321156	0.00509322	chr3	120499956	120500191	236	-	StringTie	transcript	1000	NA	MSTRG.21856	16.247	1.88628	2.78344	NA	NA	NA	a102_cpat_test
MSTRG.21895.1	1652	360	0.7299	-0.123428	0.106751	chr3	122838615	122840266	1652	+	StringTie	transcript	1000	NA	MSTRG.21895	10.5333	1.22292	1.80456	NA	NA	NA	a102_cpat_test
MSTRG.21977.1	3492	171	0.734	-0.205974	0.00795059	chr3	129175451	129234146	58696	-	StringTie	transcript	1000	NA	MSTRG.21977	17.3845	2.01834	2.9783	NA	NA	NA	a102_cpat_test
MSTRG.21987.3	10008	537	0.5043	-0.0582191	0.272046	chr3	129385200	129399495	14296	-	StringTie	transcript	1000	NA	MSTRG.21987	15.5682	1.80747	2.66715	NA	NA	NA	a102_cpat_test
MSTRG.21993.13	1729	372	0.4898	-0.141926	0.0504865	chr3	129847048	129893606	46559	-	StringTie	transcript	1000	NA	MSTRG.21993	31.5497	3.66293	5.4051	NA	NA	NA	a102_cpat_test
MSTRG.22059.1	782	162	0.7624	-0.448192	0.00212773	chr3	136331935	136332716	782	+	StringTie	transcript	1000	NA	MSTRG.22059	7.9821	0.926723	1.36749	NA	NA	NA	a102_cpat_test
MSTRG.22062.1	226	36	1.1608	-0.33065	0.00430733	chr3	136438898	136439123	226	-	StringTie	transcript	1000	NA	MSTRG.22062	8.09735	0.940104	1.38724	NA	NA	NA	a102_cpat_test
MSTRG.22060.9	19247	312	0.6271	-0.378516	0.00395644	chr3	136498323	136521809	23487	-	StringTie	transcript	1000	NA	MSTRG.22060	12.5251	1.45417	2.1458	NA	NA	NA	a102_cpat_test
MSTRG.22066.1	304	96	0.8674	-0.311156	0.00343864	chr3	136689730	136690033	304	-	StringTie	transcript	1000	NA	MSTRG.22066	13.6546	1.5853	2.33931	NA	NA	NA	a102_cpat_test
MSTRG.22069.1	3474	216	0.6993	-0.0827134	0.0242752	chr3	136748154	136751627	3474	-	StringTie	transcript	1000	NA	MSTRG.22069	14.4494	1.67758	2.47548	NA	NA	NA	a102_cpat_test
MSTRG.22129.2	21321	417	0.6973	-0.256807	0.0296875	chr3	141487047	141562331	75285	+	StringTie	transcript	1000	NA	MSTRG.22129	19.9999	2.32199	3.42638	NA	NA	NA	a102_cpat_test
MSTRG.22180.1	21454	546	0.7519	-0.0591421	0.340009	chr3	146223985	146245557	21573	-	StringTie	transcript	1000	NA	MSTRG.22180	7.64454	0.887533	1.30966	NA	NA	NA	a102_cpat_test
MSTRG.22181.1	24595	453	0.7555	-0.210807	0.0582013	chr3	146503768	146544921	41154	-	StringTie	transcript	1000	NA	MSTRG.22181	6.08728	0.706734	1.04287	NA	NA	NA	a102_cpat_test
MSTRG.22181.2	35976	303	0.9113	-0.15487	0.0146352	chr3	146504570	146544921	40352	-	StringTie	transcript	1000	NA	MSTRG.22181	12.6201	1.46519	2.16207	NA	NA	NA	a102_cpat_test
MSTRG.22181.7	9483	369	0.7104	-0.069745	0.100244	chr3	146513176	146544921	31746	-	StringTie	transcript	1000	NA	MSTRG.22181	20.4938	2.37933	3.51099	NA	NA	NA	a102_cpat_test
MSTRG.22186.3	803	213	0.584	-0.0323313	0.0247816	chr3	148431875	148508398	76524	-	StringTie	transcript	1000	NA	MSTRG.22186	10.1326	1.1764	1.73592	NA	NA	NA	a102_cpat_test
MSTRG.22186.4	479	213	0.584	-0.0323313	0.0252146	chr3	148446266	148508398	62133	-	StringTie	transcript	1000	NA	MSTRG.22186	6.04683	0.702038	1.03594	NA	NA	NA	a102_cpat_test
MSTRG.22187.1	571	114	1.0969	-0.133097	0.0263175	chr3	148586088	148667297	81210	-	StringTie	transcript	1000	NA	MSTRG.22187	18.3783	2.13372	3.14857	NA	NA	NA	a102_cpat_test
MSTRG.22190.1	34659	309	0.6099	-0.232918	0.00374779	chr3	148698105	148732854	34750	-	StringTie	transcript	1000	NA	MSTRG.22190	13.1461	1.52627	2.25219	NA	NA	NA	a102_cpat_test
MSTRG.22186.8	31610	363	0.7468	-0.0955568	0.0291407	chr3	148802259	148840628	38370	-	StringTie	transcript	1000	NA	MSTRG.22186	12.3837	1.43776	2.12158	NA	NA	NA	a102_cpat_test
MSTRG.22195.9	17205	369	0.7357	-0.148047	0.0471616	chr3	148992153	149024272	32120	+	StringTie	transcript	1000	NA	MSTRG.22195	12.1089	1.40584	2.07449	NA	NA	NA	a102_cpat_test
MSTRG.22212.1	12110	210	0.8583	-0.295461	0.00684555	chr3	149794632	149830773	36142	+	StringTie	transcript	1000	NA	MSTRG.22212	12.2421	1.42131	2.09731	NA	NA	NA	a102_cpat_test
MSTRG.22256.32	141061	873	1.0392	0.117597	0.1824	chr3	152286601	152474188	187588	+	StringTie	transcript	1000	NA	MSTRG.22256	37.7695	4.38505	6.47067	NA	NA	NA	a102_cpat_test
MSTRG.22274.1	229	192	0.6778	-0.108348	0.017741	chr3	155831220	155849899	18680	-	StringTie	transcript	1000	NA	MSTRG.22274	10.9868	1.27558	1.88227	NA	NA	NA	a102_cpat_test
MSTRG.22365.1	274	30	1.2987	-0.221469	0.012432	chr3	170051952	170052225	274	+	StringTie	transcript	1000	NA	MSTRG.22365	12.5584	1.45803	2.1515	NA	NA	NA	a102_cpat_test
MSTRG.22367.9	31306	498	0.7398	-0.0766574	0.131419	chr3	170129385	170173011	43627	-	StringTie	transcript	1000	NA	MSTRG.22367	17.431	2.02374	2.98627	NA	NA	NA	a102_cpat_test
MSTRG.22392.6	59706	375	0.8583	-0.144611	0.00795754	chr3	172039659	172193121	153463	+	StringTie	transcript	1000	NA	MSTRG.22392	7.0292	0.816091	1.20424	NA	NA	NA	a102_cpat_test
MSTRG.22392.13	108910	462	0.5718	-0.183868	0.000419486	chr3	172040750	172193121	152372	+	StringTie	transcript	1000	NA	MSTRG.22392	11.8116	1.37133	2.02357	NA	NA	NA	a102_cpat_test
MSTRG.22392.23	47595	417	0.5297	-0.124147	0.00901099	chr3	172359037	172409211	50175	+	StringTie	transcript	1000	NA	MSTRG.22392	10.0182	1.16311	1.71632	NA	NA	NA	a102_cpat_test
MSTRG.22418.32	4576	210	0.5103	-0.393343	0.00173022	chr3	177079454	177112053	32600	-	StringTie	transcript	1000	NA	MSTRG.22418	12.7345	1.47847	2.18167	NA	NA	NA	a102_cpat_test
MSTRG.22418.41	9285	441	0.7489	-0.279927	0.0744088	chr3	177183825	177247940	64116	-	StringTie	transcript	1000	NA	MSTRG.22418	19.6735	2.2841	3.37046	NA	NA	NA	a102_cpat_test
MSTRG.22436.7	3568	246	0.8559	-0.024119	0.0781428	chr3	179374355	179378814	4460	+	StringTie	transcript	1000	NA	MSTRG.22436	7.92486	0.920078	1.35769	NA	NA	NA	a102_cpat_test
MSTRG.22436.8	5689	276	0.7486	-0.114962	0.0403236	chr3	179374426	179387579	13154	+	StringTie	transcript	1000	NA	MSTRG.22436	7.49051	0.86965	1.28327	NA	NA	NA	a102_cpat_test
MSTRG.22477.1	11208	225	0.7124	-0.153823	0.0120871	chr3	182793996	182810219	16224	+	StringTie	transcript	1000	NA	MSTRG.22477	9.9172	1.15139	1.69901	NA	NA	NA	a102_cpat_test
MSTRG.22540.1	337	24	0.6953	-0.342278	0.000703542	chr3	186299605	186299941	337	-	StringTie	transcript	1000	NA	MSTRG.22540	6.23145	0.723473	1.06757	NA	NA	NA	a102_cpat_test
MSTRG.22555.21	2353	249	0.7959	-0.1893	0.0272026	chr3	186783588	186787126	3539	+	StringTie	transcript	1000	NA	MSTRG.22555	63.4435	7.36581	10.8691	NA	NA	NA	a102_cpat_test
MSTRG.22560.1	11095	366	1.147	-0.034265	0.35523	chr3	186914266	186974651	60386	+	StringTie	transcript	1000	NA	MSTRG.22560	11.5344	1.33914	1.97607	NA	NA	NA	a102_cpat_test
MSTRG.22587.1	265	96	0.8935	-0.436653	0.00176353	chr3	193155166	193155430	265	-	StringTie	transcript	1000	NA	MSTRG.22587	14.117	1.63898	2.41852	NA	NA	NA	a102_cpat_test
MSTRG.22613.12	14366	387	0.4071	-0.387909	0.0052875	chr3	195312051	195415524	103474	-	StringTie	transcript	1000	NA	MSTRG.22613	18.1612	2.10852	3.11137	NA	NA	NA	a102_cpat_test
MSTRG.22619.29	16859	429	0.5474	-0.338561	0.015972	chr3	195683773	195708387	24615	+	StringTie	transcript	1000	NA	MSTRG.22619	8.52607	0.989879	1.46069	NA	NA	NA	a102_cpat_test
MSTRG.22624.3	6797	465	0.7346	-0.0342901	0.33746	chr3	195949159	195977996	28838	-	StringTie	transcript	1000	NA	MSTRG.22624	6.26664	0.727558	1.0736	NA	NA	NA	a102_cpat_test
MSTRG.22629.14	2183	123	0.8666	-0.0500452	0.0200661	chr3	196066194	196069700	3507	-	StringTie	transcript	1000	NA	MSTRG.22629	43.5656	5.05798	7.46366	NA	NA	NA	a102_cpat_test
MSTRG.22693.1	2553	207	0.8614	-0.166587	0.0242663	chr4	49096	51739	2644	-	StringTie	transcript	1000	NA	MSTRG.22693	8.07082	0.937025	1.38269	NA	NA	NA	a102_cpat_test
MSTRG.22716.8	10208	405	0.642	0.0529807	0.210393	chr4	771450	781859	10410	-	StringTie	transcript	1000	NA	MSTRG.22716	20.1513	2.33956	3.45231	NA	NA	NA	a102_cpat_test
MSTRG.22842.1	429	45	0.8684	-0.452497	0.000823673	chr4	15532138	15532566	429	-	StringTie	transcript	1000	NA	MSTRG.22842	6.77855	0.786992	1.1613	NA	NA	NA	a102_cpat_test
MSTRG.22845.8	24046	372	0.5083	-0.167523	0.0140709	chr4	15681756	15743582	61827	+	StringTie	transcript	1000	NA	MSTRG.22845	14.1103	1.63821	2.41738	NA	NA	NA	a102_cpat_test
MSTRG.22847.6	15748	342	0.8778	0.0305435	0.160506	chr4	15827777	15853717	25941	+	StringTie	transcript	1000	NA	MSTRG.22847	10.9468	1.27093	1.8754	NA	NA	NA	a102_cpat_test
MSTRG.22868.1	212	75	0.6112	-0.140579	0.00318159	chr4	17896264	17896475	212	-	StringTie	transcript	1000	NA	MSTRG.22868	7.26887	0.843917	1.2453	NA	NA	NA	a102_cpat_test
MSTRG.22920.1	728	123	0.5509	-0.0794341	0.00621049	chr4	37871029	37871756	728	+	StringTie	transcript	1000	NA	MSTRG.22920	16.0031	1.85796	2.74165	NA	NA	NA	a102_cpat_test
MSTRG.22948.1	203	81	0.5499	0.10577	0.0121768	chr4	39625517	39625719	203	-	StringTie	transcript	1000	NA	MSTRG.22948	7.0741	0.821305	1.21193	NA	NA	NA	a102_cpat_test
MSTRG.22950.3	16335	450	0.8365	-0.196947	0.119076	chr4	39698130	39714517	16388	+	StringTie	transcript	1000	NA	MSTRG.22950	14.5631	1.69077	2.49494	NA	NA	NA	a102_cpat_test
MSTRG.22950.12	12348	267	0.5602	-0.165244	0.0100504	chr4	39724586	39740583	15998	+	StringTie	transcript	1000	NA	MSTRG.22950	12.5943	1.4622	2.15765	NA	NA	NA	a102_cpat_test
MSTRG.22955.1	366	57	0.915	-0.338652	0.00221183	chr4	39816752	39827559	10808	-	StringTie	transcript	1000	NA	MSTRG.22955	10.8525	1.25997	1.85924	NA	NA	NA	a102_cpat_test
MSTRG.23038.4	1924	192	0.7366	-0.0427888	0.0291309	chr4	52712503	52720351	7849	+	StringTie	transcript	1000	NA	MSTRG.23038	10.8037	1.25431	1.85089	NA	NA	NA	a102_cpat_test
MSTRG.23055.1	25839	498	0.5764	0.122458	0.280157	chr4	53985096	54064667	79572	-	StringTie	transcript	1000	NA	MSTRG.23055	16.7059	1.93956	2.86206	NA	NA	NA	a102_cpat_test
MSTRG.23071.9	16161	510	0.6891	-0.256619	0.100596	chr4	55402459	55426458	24000	+	StringTie	transcript	1000	NA	MSTRG.23071	23.671	2.74821	4.05532	NA	NA	NA	a102_cpat_test
MSTRG.23167.3	1988	198	0.983	0.0741627	0.131965	chr4	73985756	73988190	2435	-	StringTie	transcript	1000	NA	MSTRG.23167	31.5322	3.66089	5.40209	NA	NA	NA	a102_cpat_test
MSTRG.23210.1	305	54	1.1804	-0.668552	0.000724726	chr4	78180398	78180702	305	-	StringTie	transcript	1000	NA	MSTRG.23210	44.0104	5.10961	7.53985	NA	NA	NA	a102_cpat_test
MSTRG.23218.7	18592	318	0.5751	-0.238432	0.00853852	chr4	79919932	79938569	18638	-	StringTie	transcript	1000	NA	MSTRG.23218	14.8464	1.72367	2.54348	NA	NA	NA	a102_cpat_test
MSTRG.23226.4	23013	429	0.6215	-0.350566	0.0137122	chr4	82348174	82373999	25826	-	StringTie	transcript	1000	NA	MSTRG.23226	11.2082	1.30128	1.9202	NA	NA	NA	a102_cpat_test
MSTRG.23236.47	6409	318	0.6556	-0.35972	0.0105076	chr4	82891584	82900960	9377	-	StringTie	transcript	1000	NA	MSTRG.23236	14.6424	1.69998	2.50853	NA	NA	NA	a102_cpat_test
MSTRG.23244.1	11103	348	0.9313	-0.0187509	0.190409	chr4	83080373	83114850	34478	-	StringTie	transcript	1000	NA	MSTRG.23244	45.023	5.22718	7.71333	NA	NA	NA	a102_cpat_test
MSTRG.23244.2	9418	270	0.5955	-0.22912	0.00936142	chr4	83081911	83114850	32940	-	StringTie	transcript	1000	NA	MSTRG.23244	17.9257	2.08118	3.07104	NA	NA	NA	a102_cpat_test
MSTRG.23244.4	6564	348	0.9313	-0.0187509	0.231746	chr4	83084926	83114850	29925	-	StringTie	transcript	1000	NA	MSTRG.23244	18.0896	2.10021	3.09912	NA	NA	NA	a102_cpat_test
MSTRG.23261.8	95013	414	0.5158	-0.288088	0.000230147	chr4	85669706	85813859	144154	+	StringTie	transcript	1000	NA	MSTRG.23261	9.38843	1.09	1.60842	NA	NA	NA	a102_cpat_test
MSTRG.23261.12	117704	456	0.6196	-0.208436	0.000246061	chr4	85747619	85865436	117818	+	StringTie	transcript	1000	NA	MSTRG.23261	9.73828	1.13062	1.66836	NA	NA	NA	a102_cpat_test
MSTRG.23312.3	98930	348	1.0469	0.18272	0.00954688	chr4	89722468	89838315	115848	-	StringTie	transcript	1000	NA	MSTRG.23312	26.0139	3.02022	4.4567	NA	NA	NA	a102_cpat_test
MSTRG.23335.2	109042	660	0.7891	0.072255	0.0367981	chr4	98470367	98593096	122730	-	StringTie	transcript	1000	NA	MSTRG.23335	11.4101	1.32471	1.95477	NA	NA	NA	a102_cpat_test
MSTRG.23335.16	61443	429	0.5068	0.230402	0.0372283	chr4	98597129	98658623	61495	-	StringTie	transcript	1000	NA	MSTRG.23335	13.3894	1.55452	2.29388	NA	NA	NA	a102_cpat_test
MSTRG.23335.18	39720	414	0.4707	-0.342239	0.00293283	chr4	98613261	98657524	44264	-	StringTie	transcript	1000	NA	MSTRG.23335	9.98822	1.15963	1.71118	NA	NA	NA	a102_cpat_test
MSTRG.23372.1	141107	381	0.4209	-0.219941	1.38563e-05	chr4	101204875	101346054	141180	-	StringTie	transcript	1000	NA	MSTRG.23372	16.6718	1.9356	2.85621	NA	NA	NA	a102_cpat_test
MSTRG.23383.5	35469	420	0.7471	0.0914719	0.125214	chr4	102631495	102689359	57865	-	StringTie	transcript	1000	NA	MSTRG.23383	9.49493	1.10236	1.62667	NA	NA	NA	a102_cpat_test
MSTRG.23388.4	31285	327	0.5369	-0.216764	0.00472541	chr4	102785314	102828452	43139	-	StringTie	transcript	1000	NA	MSTRG.23388	35.7224	4.14738	6.11996	NA	NA	NA	a102_cpat_test
MSTRG.23388.6	14143	327	0.5369	-0.216764	0.0120075	chr4	102787117	102828452	41336	-	StringTie	transcript	1000	NA	MSTRG.23388	12.0669	1.40097	2.06729	NA	NA	NA	a102_cpat_test
MSTRG.23388.8	13408	327	0.5369	-0.216764	0.0124951	chr4	102787396	102828452	41057	-	StringTie	transcript	1000	NA	MSTRG.23388	14.0012	1.62554	2.39868	NA	NA	NA	a102_cpat_test
MSTRG.23388.24	8174	168	1.0883	0.121747	0.129343	chr4	102797355	102828452	31098	-	StringTie	transcript	1000	NA	MSTRG.23388	32.5592	3.78014	5.57805	NA	NA	NA	a102_cpat_test
MSTRG.23436.4	5590	354	0.8316	0.0511072	0.269392	chr4	108620578	108633833	13256	+	StringTie	transcript	1000	NA	MSTRG.23436	35.733	4.1486	6.12177	NA	NA	NA	a102_cpat_test
MSTRG.23436.8	8002	297	0.5491	-0.213635	0.0127672	chr4	108620626	108633833	13208	+	StringTie	transcript	1000	NA	MSTRG.23436	15.6818	1.82066	2.68661	NA	NA	NA	a102_cpat_test
MSTRG.23465.2	27282	333	0.7653	-0.295666	0.00853576	chr4	112297318	112343011	45694	+	StringTie	transcript	1000	NA	MSTRG.23465	9.06802	1.0528	1.55353	NA	NA	NA	a102_cpat_test
MSTRG.23513.5	11733	237	0.5512	-0.274669	0.00373228	chr4	119454887	119524988	70102	+	StringTie	transcript	1000	NA	MSTRG.23513	5.93613	0.689186	1.01698	NA	NA	NA	a102_cpat_test
MSTRG.23513.6	17761	333	0.7365	-0.055952	0.0532773	chr4	119454896	119524988	70093	+	StringTie	transcript	1000	NA	MSTRG.23513	8.34285	0.968607	1.4293	NA	NA	NA	a102_cpat_test
MSTRG.23567.1	363	336	0.615	-0.111817	0.0661239	chr4	128850951	128851313	363	+	StringTie	transcript	1000	NA	MSTRG.23567	7.90083	0.917288	1.35357	NA	NA	NA	a102_cpat_test
MSTRG.23568.12	30589	471	0.9804	-0.125785	0.165211	chr4	129006063	129093142	87080	-	StringTie	transcript	1000	NA	MSTRG.23568	14.9002	1.72992	2.5527	NA	NA	NA	a102_cpat_test
MSTRG.23592.9	685	231	0.9306	0.21636	0.318474	chr4	139289953	139302551	12599	-	StringTie	transcript	1000	NA	MSTRG.23592	14.0106	1.62664	2.4003	NA	NA	NA	a102_cpat_test
MSTRG.23597.1	9626	366	0.6676	-0.21352	0.0371147	chr4	139436245	139447809	11565	-	StringTie	transcript	1000	NA	MSTRG.23597	10.5413	1.22385	1.80594	NA	NA	NA	a102_cpat_test
MSTRG.23612.1	237	84	1.0792	-0.26848	0.00807614	chr4	140146887	140147123	237	-	StringTie	transcript	1000	NA	MSTRG.23612	11.4389	1.32806	1.95971	NA	NA	NA	a102_cpat_test
MSTRG.23633.1	20961	339	0.6139	0.0014659	0.0447867	chr4	143336730	143423786	87057	+	StringTie	transcript	1000	NA	MSTRG.23633	12.9026	1.49799	2.21047	NA	NA	NA	a102_cpat_test
MSTRG.23642.1	1794	177	0.5877	-0.312439	0.00296864	chr4	143840764	143881914	41151	-	StringTie	transcript	1000	NA	MSTRG.23642	6.05262	0.702711	1.03694	NA	NA	NA	a102_cpat_test
MSTRG.23642.17	18659	276	0.638	-0.324675	0.00393199	chr4	143989377	144140936	151560	-	StringTie	transcript	1000	NA	MSTRG.23642	8.84492	1.0269	1.51531	NA	NA	NA	a102_cpat_test
MSTRG.23642.19	17192	249	0.9915	-0.071367	0.0473993	chr4	143996104	144019328	23225	-	StringTie	transcript	1000	NA	MSTRG.23642	20.6176	2.39371	3.5322	NA	NA	NA	a102_cpat_test
MSTRG.23642.22	12728	243	0.6482	-0.453622	0.001786	chr4	143996104	144019450	23347	-	StringTie	transcript	1000	NA	MSTRG.23642	15.3819	1.78584	2.63522	NA	NA	NA	a102_cpat_test
MSTRG.23710.1	33676	417	0.383	-0.125821	0.0115105	chr4	152617620	152653397	35778	-	StringTie	transcript	1000	NA	MSTRG.23710	29.0974	3.37821	4.98496	NA	NA	NA	a102_cpat_test
MSTRG.23766.1	612	135	1.006	-0.150979	0.0218808	chr4	158186429	158187040	612	+	StringTie	transcript	1000	NA	MSTRG.23766	7.59477	0.881755	1.30114	NA	NA	NA	a102_cpat_test
MSTRG.23768.1	210	48	0.7327	-0.421258	0.00065282	chr4	158279852	158280061	210	+	StringTie	transcript	1000	NA	MSTRG.23768	10.9396	1.27009	1.87418	NA	NA	NA	a102_cpat_test
MSTRG.23780.18	40413	438	0.6732	-0.0895881	0.0333386	chr4	159219565	159323028	103464	+	StringTie	transcript	1000	NA	MSTRG.23780	9.07587	1.05371	1.55488	NA	NA	NA	a102_cpat_test
MSTRG.23787.1	1422	252	0.6264	-0.0807505	0.0317426	chr4	163520603	163524628	4026	+	StringTie	transcript	1000	NA	MSTRG.23787	10.8886	1.26417	1.86544	NA	NA	NA	a102_cpat_test
MSTRG.23854.1	16905	258	0.7834	-0.102118	0.022137	chr4	176319878	176342556	22679	+	StringTie	transcript	1000	NA	MSTRG.23854	30.3826	3.52743	5.20515	NA	NA	NA	a102_cpat_test
MSTRG.23891.1	342	144	0.6234	-0.267004	0.00331002	chr4	183845321	183845662	342	+	StringTie	transcript	1000	NA	MSTRG.23891	7.71345	0.895533	1.32147	NA	NA	NA	a102_cpat_test
MSTRG.24037.1	1186	198	0.6414	-0.301599	0.00497916	chr5	14715287	14716566	1280	+	StringTie	transcript	1000	NA	MSTRG.24037	11.9865	1.39164	2.05353	NA	NA	NA	a102_cpat_test
MSTRG.24041.3	35995	465	0.4982	-0.322896	0.00783064	chr5	15580781	15652275	71495	+	StringTie	transcript	1000	NA	MSTRG.24041	6.89651	0.800687	1.18151	NA	NA	NA	a102_cpat_test
MSTRG.24102.2	23359	363	0.4567	-0.242141	0.00708145	chr5	32121079	32152499	31421	-	StringTie	transcript	1000	NA	MSTRG.24102	13.1278	1.52414	2.24905	NA	NA	NA	a102_cpat_test
MSTRG.24128.1	12507	345	0.8234	0.169337	0.312494	chr5	34163492	34218346	54855	-	StringTie	transcript	1000	NA	MSTRG.24128	10.8931	1.26469	1.8662	NA	NA	NA	a102_cpat_test
MSTRG.24189.2	1290	324	0.6417	-0.114189	0.0597908	chr5	40827703	40835222	7520	-	StringTie	transcript	1000	NA	MSTRG.24189	120.061	13.9391	20.5688	NA	NA	NA	a102_cpat_test
MSTRG.24221.2	2386	345	0.6751	0.189508	0.349248	chr5	43065871	43099338	33468	+	StringTie	transcript	1000	NA	MSTRG.24221	14.5243	1.68627	2.4883	NA	NA	NA	a102_cpat_test
MSTRG.24221.4	385	144	0.8399	0.158324	0.0845155	chr5	43067606	43071274	3669	+	StringTie	transcript	1000	NA	MSTRG.24221	5.84226	0.678287	1.0009	NA	NA	NA	a102_cpat_test
MSTRG.24247.1	508	219	0.6591	-0.20083	0.0127063	chr5	49612311	49614518	2208	-	StringTie	transcript	1000	NA	MSTRG.24247	11.4604	1.33056	1.9634	NA	NA	NA	a102_cpat_test
MSTRG.24248.1	258	45	0.879	-0.65809	0.000247812	chr5	49615433	49616710	1278	-	StringTie	transcript	1000	NA	MSTRG.24248	7.94216	0.922087	1.36065	NA	NA	NA	a102_cpat_test
MSTRG.24250.12	72092	351	0.4337	-0.112537	0.000873324	chr5	50666691	50739700	73010	+	StringTie	transcript	1000	NA	MSTRG.24250	22.3044	2.58955	3.82119	NA	NA	NA	a102_cpat_test
MSTRG.24250.29	10209	531	0.4832	-0.0065978	0.305361	chr5	50788340	50800217	11878	+	StringTie	transcript	1000	NA	MSTRG.24250	16.2527	1.88695	2.78442	NA	NA	NA	a102_cpat_test
MSTRG.24268.1	75088	687	0.768	-0.0242033	0.146906	chr5	53954114	54029287	75174	-	StringTie	transcript	1000	NA	MSTRG.24268	11.3709	1.32017	1.94806	NA	NA	NA	a102_cpat_test
MSTRG.24264.7	80491	549	0.517	0.00164384	0.0132864	chr5	54029380	54310591	281212	-	StringTie	transcript	1000	NA	MSTRG.24264	14.015	1.62714	2.40105	NA	NA	NA	a102_cpat_test
MSTRG.24275.3	1309	462	0.7036	-0.0680083	0.327667	chr5	55102662	55110492	7831	+	StringTie	transcript	1000	NA	MSTRG.24275	30.9652	3.59506	5.30495	NA	NA	NA	a102_cpat_test
MSTRG.24319.25	33490	396	0.5201	-0.226544	0.00803188	chr5	59653897	60249997	596101	-	StringTie	transcript	1000	NA	MSTRG.24319	14.0741	1.634	2.41117	NA	NA	NA	a102_cpat_test
MSTRG.24319.26	58587	432	0.599	-0.254436	0.00337867	chr5	59818897	59877531	58635	-	StringTie	transcript	1000	NA	MSTRG.24319	12.6445	1.46803	2.16626	NA	NA	NA	a102_cpat_test
MSTRG.24319.38	62021	531	0.7598	-0.00852324	0.0617449	chr5	60089715	60192058	102344	-	StringTie	transcript	1000	NA	MSTRG.24319	9.38641	1.08977	1.60808	NA	NA	NA	a102_cpat_test
MSTRG.24319.40	18988	246	0.6847	-0.0115142	0.0213105	chr5	60167338	60335081	167744	-	StringTie	transcript	1000	NA	MSTRG.24319	14.7199	1.70898	2.52181	NA	NA	NA	a102_cpat_test
MSTRG.24344.1	9810	201	0.8205	-0.430017	0.00273552	chr5	61333788	61343597	9810	+	StringTie	transcript	1000	NA	MSTRG.24344	18.5174	2.14988	3.17241	NA	NA	NA	a102_cpat_test
MSTRG.24346.1	8448	246	0.5937	-0.323975	0.00424024	chr5	61356819	61365343	8525	+	StringTie	transcript	1000	NA	MSTRG.24346	16.436	1.90822	2.81581	NA	NA	NA	a102_cpat_test
MSTRG.24350.1	1806	273	0.5172	-0.106791	0.0232392	chr5	61393740	61395545	1806	+	StringTie	transcript	1000	NA	MSTRG.24350	15.2564	1.77127	2.61372	NA	NA	NA	a102_cpat_test
MSTRG.24351.1	14608	198	0.5816	-0.141634	0.00512301	chr5	61415623	61430276	14654	+	StringTie	transcript	1000	NA	MSTRG.24351	11.5271	1.3383	1.97482	NA	NA	NA	a102_cpat_test
MSTRG.24361.1	270	51	0.492	-0.242306	0.000869186	chr5	64467983	64468252	270	+	StringTie	transcript	1000	NA	MSTRG.24361	7.15	0.830117	1.22494	NA	NA	NA	a102_cpat_test
MSTRG.24389.8	3755	243	0.6129	-0.073942	0.0252915	chr5	68237204	68244472	7269	+	StringTie	transcript	1000	NA	MSTRG.24389	14.8736	1.72683	2.54814	NA	NA	NA	a102_cpat_test
MSTRG.24421.1	226	102	0.6589	0.0401202	0.0149951	chr5	70453858	70454083	226	+	StringTie	transcript	1000	NA	MSTRG.24421	19.2169	2.23108	3.29223	NA	NA	NA	a102_cpat_test
MSTRG.24433.1	12710	261	0.7578	-0.478363	0.00274303	chr5	71131923	71147242	15320	-	StringTie	transcript	1000	NA	MSTRG.24433	12.2992	1.42794	2.1071	NA	NA	NA	a102_cpat_test
MSTRG.24444.1	617	111	1.0408	0.108581	0.0851959	chr5	71850910	71851526	617	+	StringTie	transcript	1000	NA	MSTRG.24444	6930.79	804.667	1187.38	NA	NA	NA	a102_cpat_test
MSTRG.24457.14	803	87	0.6046	-0.619138	0.000189276	chr5	72890832	72891809	978	+	StringTie	transcript	1000	NA	MSTRG.24457	10.6887	1.24096	1.83118	NA	NA	NA	a102_cpat_test
MSTRG.24496.1	271	78	0.6933	-0.258081	0.00213558	chr5	76241202	76241472	271	-	StringTie	transcript	1000	NA	MSTRG.24496	279.198	32.415	47.8323	NA	NA	NA	a102_cpat_test
MSTRG.24518.1	12387	258	0.6369	-0.161602	0.0120523	chr5	77763212	77775908	12697	-	StringTie	transcript	1000	NA	MSTRG.24518	13.9994	1.62533	2.39838	NA	NA	NA	a102_cpat_test
MSTRG.24540.3	43065	480	0.9096	-0.0668062	0.110122	chr5	79612120	79687705	75586	+	StringTie	transcript	1000	NA	MSTRG.24540	18.6828	2.16907	3.20073	NA	NA	NA	a102_cpat_test
MSTRG.24540.10	32021	480	0.9096	-0.0668062	0.184833	chr5	79612448	79687705	75258	+	StringTie	transcript	1000	NA	MSTRG.24540	7.3876	0.857702	1.26564	NA	NA	NA	a102_cpat_test
MSTRG.24540.15	16797	309	0.4268	-0.224922	0.00556273	chr5	79612573	79634628	22056	+	StringTie	transcript	1000	NA	MSTRG.24540	9.4463	1.09672	1.61834	NA	NA	NA	a102_cpat_test
MSTRG.24551.1	725	189	0.5026	-0.256586	0.00376502	chr5	80358355	80359079	725	-	StringTie	transcript	1000	NA	MSTRG.24551	22.2354	2.58154	3.80938	NA	NA	NA	a102_cpat_test
MSTRG.24560.1	2584	288	0.6462	-0.0948203	0.043276	chr5	80612454	80654007	41554	-	StringTie	transcript	1000	NA	MSTRG.24560	922.185	107.066	157.989	NA	NA	NA	a102_cpat_test
MSTRG.24576.1	256	63	0.9902	-0.299952	0.00389368	chr5	81591114	81591369	256	-	StringTie	transcript	1000	NA	MSTRG.24576	13.3047	1.54468	2.27936	NA	NA	NA	a102_cpat_test
MSTRG.24575.18	16039	288	0.656	-0.325485	0.00548835	chr5	81600709	81652862	52154	-	StringTie	transcript	1000	NA	MSTRG.24575	13.666	1.58663	2.34126	NA	NA	NA	a102_cpat_test
MSTRG.24632.15	14166	267	0.7454	-0.229005	0.0116789	chr5	91300298	91314547	14250	-	StringTie	transcript	1000	NA	MSTRG.24632	22.2332	2.58128	3.80899	NA	NA	NA	a102_cpat_test
MSTRG.24657.29	14124	291	0.3972	-0.26434	0.00375037	chr5	95067638	95081800	14163	-	StringTie	transcript	1000	NA	MSTRG.24657	8.6546	1.0048	1.4827	NA	NA	NA	a102_cpat_test
MSTRG.24669.3	14332	522	0.6359	-0.153335	0.180537	chr5	95806696	95822726	16031	-	StringTie	transcript	1000	NA	MSTRG.24669	19.6662	2.28325	3.36922	NA	NA	NA	a102_cpat_test
MSTRG.24721.5	27767	453	0.9875	-0.00214927	0.290724	chr5	100870907	100903330	32424	-	StringTie	transcript	1000	NA	MSTRG.24721	15.2874	1.77487	2.61903	NA	NA	NA	a102_cpat_test
MSTRG.24721.9	2488	156	0.4563	-0.0179503	0.00853005	chr5	100900769	100903330	2562	-	StringTie	transcript	1000	NA	MSTRG.24721	13.8908	1.61273	2.37978	NA	NA	NA	a102_cpat_test
MSTRG.24724.1	46257	267	0.677	-0.403736	0.000556149	chr5	102755546	102801881	46336	+	StringTie	transcript	1000	NA	MSTRG.24724	10.4907	1.21797	1.79726	NA	NA	NA	a102_cpat_test
MSTRG.24730.1	267	69	1.0977	-0.119318	0.0177883	chr5	106750571	106750837	267	+	StringTie	transcript	1000	NA	MSTRG.24730	10.3577	1.20253	1.77448	NA	NA	NA	a102_cpat_test
MSTRG.24731.1	645	150	0.4931	-0.184487	0.00366447	chr5	107194740	107195384	645	-	StringTie	transcript	1000	NA	MSTRG.24731	13.3278	1.54736	2.28331	NA	NA	NA	a102_cpat_test
MSTRG.24769.4	3560	123	0.9792	-0.138363	0.0161152	chr5	112160884	112164818	3935	+	StringTie	transcript	1000	NA	MSTRG.24769	8.60119	0.9986	1.47355	NA	NA	NA	a102_cpat_test
MSTRG.24823.2	132883	507	0.7791	-0.183065	0.000382803	chr5	119268720	119401634	132915	+	StringTie	transcript	1000	NA	MSTRG.24823	21.6665	2.51549	3.71191	NA	NA	NA	a102_cpat_test
MSTRG.24847.9	613	363	0.7329	0.0431107	0.266416	chr5	123545415	123557564	12150	+	StringTie	transcript	1000	NA	MSTRG.24847	9.52183	1.10549	1.63128	NA	NA	NA	a102_cpat_test
MSTRG.24874.9	44034	519	0.4511	-0.224322	0.0141654	chr5	126986528	127030589	44062	-	StringTie	transcript	1000	NA	MSTRG.24874	10.5526	1.22516	1.80787	NA	NA	NA	a102_cpat_test
MSTRG.24903.3	3577	219	0.9349	-0.0483494	0.06629	chr5	131159288	131165341	6054	-	StringTie	transcript	1000	NA	MSTRG.24903	18.5753	2.1566	3.18232	NA	NA	NA	a102_cpat_test
MSTRG.24905.2	36749	480	0.6502	-0.167385	0.0374089	chr5	131253027	131396405	143379	+	StringTie	transcript	1000	NA	MSTRG.24905	20.0583	2.32877	3.43639	NA	NA	NA	a102_cpat_test
MSTRG.24905.9	11766	270	0.7791	-0.0857624	0.0359969	chr5	131264068	131402769	138702	+	StringTie	transcript	1000	NA	MSTRG.24905	25.6974	2.98348	4.40248	NA	NA	NA	a102_cpat_test
MSTRG.24910.1	389	147	0.6681	-0.190642	0.00631168	chr5	131589996	131590384	389	-	StringTie	transcript	1000	NA	MSTRG.24910	9.38046	1.08907	1.60706	NA	NA	NA	a102_cpat_test
MSTRG.24909.27	17852	306	0.5687	-0.182719	0.010642	chr5	131779115	131797063	17949	-	StringTie	transcript	1000	NA	MSTRG.24909	11.0203	1.27946	1.888	NA	NA	NA	a102_cpat_test
MSTRG.24925.1	7473	219	0.9053	-0.020528	0.0577603	chr5	132416260	132427496	11237	-	StringTie	transcript	1000	NA	MSTRG.24925	9.63636	1.11878	1.6509	NA	NA	NA	a102_cpat_test
MSTRG.24924.11	26587	399	0.6254	-0.182974	0.0223828	chr5	132416532	132476044	59513	+	StringTie	transcript	1000	NA	MSTRG.24924	12.3193	1.43027	2.11054	NA	NA	NA	a102_cpat_test
MSTRG.24938.7	600	240	0.7821	-0.110295	0.0411077	chr5	132900272	132900871	600	-	StringTie	transcript	1000	NA	MSTRG.24938	11.9517	1.38759	2.04756	NA	NA	NA	a102_cpat_test
MSTRG.24956.15	9300	249	0.3971	-0.314082	0.00226092	chr5	134187289	134225759	38471	-	StringTie	transcript	1000	NA	MSTRG.24956	11.5554	1.34159	1.97968	NA	NA	NA	a102_cpat_test
MSTRG.24960.1	11853	312	0.5107	-0.208729	0.0110528	chr5	134371199	134392108	20910	+	StringTie	transcript	1000	NA	MSTRG.24960	22.6275	2.62706	3.87655	NA	NA	NA	a102_cpat_test
MSTRG.24975.1	247	39	1.0837	-0.349975	0.00303727	chr5	134848084	134848330	247	+	StringTie	transcript	1000	NA	MSTRG.24975	10.1174	1.17463	1.73331	NA	NA	NA	a102_cpat_test
MSTRG.25056.4	2487	228	0.496	-0.238178	0.00576845	chr5	139561724	139625403	63680	+	StringTie	transcript	1000	NA	MSTRG.25056	7.51164	0.872103	1.28689	NA	NA	NA	a102_cpat_test
MSTRG.25149.4	35489	447	0.4604	-0.241425	0.00945792	chr5	142770579	142808009	37431	+	StringTie	transcript	1000	NA	MSTRG.25149	13.156	1.52741	2.25388	NA	NA	NA	a102_cpat_test
MSTRG.25232.1	2136	171	0.8404	-0.183659	0.0140638	chr5	151270552	151272687	2136	+	StringTie	transcript	1000	NA	MSTRG.25232	17.7804	2.06431	3.04614	NA	NA	NA	a102_cpat_test
MSTRG.25254.1	532	132	0.6435	-0.290264	0.0026673	chr5	151778493	151779024	532	+	StringTie	transcript	1000	NA	MSTRG.25254	8.78789	1.02028	1.50554	NA	NA	NA	a102_cpat_test
MSTRG.25302.1	17126	393	0.608	-0.282026	0.0182307	chr5	157775966	157858862	82897	-	StringTie	transcript	1000	NA	MSTRG.25302	15.3798	1.7856	2.63486	NA	NA	NA	a102_cpat_test
MSTRG.25307.1	13425	282	0.4892	-0.0904095	0.0137631	chr5	159037615	159051323	13709	-	StringTie	transcript	1000	NA	MSTRG.25307	18.7787	2.18021	3.21716	NA	NA	NA	a102_cpat_test
MSTRG.25341.1	391	105	0.7138	-0.338856	0.00188698	chr5	168495945	168496335	391	+	StringTie	transcript	1000	NA	MSTRG.25341	13.2327	1.53632	2.26703	NA	NA	NA	a102_cpat_test
MSTRG.25371.15	5703	327	0.6795	-0.166552	0.0410478	chr5	172105658	172187326	81669	-	StringTie	transcript	1000	NA	MSTRG.25371	15.5555	1.806	2.66497	NA	NA	NA	a102_cpat_test
MSTRG.25391.1	3750	246	0.9045	0.0505811	0.135053	chr5	172983771	173039978	56208	+	StringTie	transcript	1000	NA	MSTRG.25391	7.58009	0.88005	1.29862	NA	NA	NA	a102_cpat_test
MSTRG.25400.1	325	186	0.8543	-0.0352868	0.0458875	chr5	173778322	173793884	15563	+	StringTie	transcript	1000	NA	MSTRG.25400	7.93846	0.921657	1.36002	NA	NA	NA	a102_cpat_test
MSTRG.25424.1	7349	390	0.5952	0.0850822	0.214142	chr5	176525372	176537730	12359	-	StringTie	transcript	1000	NA	MSTRG.25424	6.49875	0.754506	1.11336	NA	NA	NA	a102_cpat_test
MSTRG.25424.5	5725	414	0.7049	-0.0746838	0.177419	chr5	176526712	176538025	11314	-	StringTie	transcript	1000	NA	MSTRG.25424	5.95832	0.691762	1.02078	NA	NA	NA	a102_cpat_test
MSTRG.25471.16	17592	405	0.5932	-0.232328	0.0259072	chr5	178211946	178232491	20546	-	StringTie	transcript	1000	NA	MSTRG.25471	12.3244	1.43087	2.11142	NA	NA	NA	a102_cpat_test
MSTRG.25494.1	2789	258	0.7179	0.145931	0.14999	chr5	179612358	179617649	5292	-	StringTie	transcript	1000	NA	MSTRG.25494	7.52156	0.873255	1.28859	NA	NA	NA	a102_cpat_test
MSTRG.25503.1	214	105	0.9995	-0.130608	0.0177647	chr5	179804940	179806033	1094	+	StringTie	transcript	1000	NA	MSTRG.25503	11.6753	1.35551	2.00022	NA	NA	NA	a102_cpat_test
MSTRG.25509.8	33586	387	0.5924	0.0117719	0.0381685	chr5	179966983	180040647	73665	-	StringTie	transcript	1000	NA	MSTRG.25509	20.4271	2.37159	3.49957	NA	NA	NA	a102_cpat_test
MSTRG.25544.1	414	96	1.1475	-0.233794	0.0141993	chr5	181207727	181208140	414	+	StringTie	transcript	1000	NA	MSTRG.25544	20.9976	2.43782	3.59731	NA	NA	NA	a102_cpat_test
MSTRG.25555.1	216	123	0.955	-0.353468	0.00488288	chr5	181304174	181313978	9805	+	StringTie	transcript	1000	NA	MSTRG.25555	18.267	2.1208	3.12949	NA	NA	NA	a102_cpat_test
MSTRG.25575.14	8480	366	0.4874	-0.132849	0.0347324	chr6	2245773	2279963	34191	+	StringTie	transcript	1000	NA	MSTRG.25575	12.7257	1.47746	2.18018	NA	NA	NA	a102_cpat_test
MSTRG.25583.11	2290	288	0.7095	0.0747157	0.137905	chr6	2836108	2842182	6075	-	StringTie	transcript	1000	NA	MSTRG.25583	33.6044	3.90148	5.7571	NA	NA	NA	a102_cpat_test
MSTRG.25638.1	4909	222	0.5664	-0.216243	0.00686994	chr6	6710474	6733191	22718	+	StringTie	transcript	1000	NA	MSTRG.25638	5.8789	0.682542	1.00717	NA	NA	NA	a102_cpat_test
MSTRG.25641.11	25378	483	0.6012	-0.255228	0.0358246	chr6	7109575	7141005	31431	+	StringTie	transcript	1000	NA	MSTRG.25641	13.1904	1.5314	2.25977	NA	NA	NA	a102_cpat_test
MSTRG.25680.15	47832	486	0.623	-0.0779423	0.0342477	chr6	11257817	11382348	124532	-	StringTie	transcript	1000	NA	MSTRG.25680	11.4935	1.3344	1.96907	NA	NA	NA	a102_cpat_test
MSTRG.25684.1	6266	234	0.6271	-0.24935	0.00735116	chr6	11373264	11379597	6334	-	StringTie	transcript	1000	NA	MSTRG.25684	11.3709	1.32017	1.94807	NA	NA	NA	a102_cpat_test
MSTRG.25685.1	47766	402	0.7372	-0.050665	0.0237473	chr6	11537727	11585812	48086	+	StringTie	transcript	1000	NA	MSTRG.25685	14.3093	1.66131	2.45147	NA	NA	NA	a102_cpat_test
MSTRG.25694.1	218	162	0.8522	0.0350106	0.0532577	chr6	13382838	13383055	218	-	StringTie	transcript	1000	NA	MSTRG.25694	8.39036	0.974123	1.43744	NA	NA	NA	a102_cpat_test
MSTRG.25705.4	53220	432	0.918	-0.147423	0.0254919	chr6	15248855	15302150	53296	+	StringTie	transcript	1000	NA	MSTRG.25705	13.5633	1.57471	2.32367	NA	NA	NA	a102_cpat_test
MSTRG.25754.1	12534	225	0.5517	-0.133515	0.00734119	chr6	20333448	20436107	102660	+	StringTie	transcript	1000	NA	MSTRG.25754	12.335	1.4321	2.11323	NA	NA	NA	a102_cpat_test
MSTRG.25756.1	421	192	1.055	0.0400771	0.139009	chr6	20421440	20423905	2466	-	StringTie	transcript	1000	NA	MSTRG.25756	128.924	14.9681	22.0872	NA	NA	NA	a102_cpat_test
MSTRG.25760.1	226	75	0.7931	-0.115962	0.00688479	chr6	20587008	20587233	226	+	StringTie	transcript	1000	NA	MSTRG.25760	8.86748	1.02952	1.51918	NA	NA	NA	a102_cpat_test
MSTRG.25779.1	6609	279	0.5468	0.0663657	0.058314	chr6	24911171	24940895	29725	-	StringTie	transcript	1000	NA	MSTRG.25779	16.3048	1.89299	2.79334	NA	NA	NA	a102_cpat_test
MSTRG.25787.13	16433	282	0.9407	-0.0293385	0.0751706	chr6	25097870	25167392	69523	-	StringTie	transcript	1000	NA	MSTRG.25787	13.8633	1.60953	2.37505	NA	NA	NA	a102_cpat_test
MSTRG.25836.1	309	24	0.5181	-0.771908	2.823e-05	chr6	26305259	26305567	309	-	StringTie	transcript	1000	NA	MSTRG.25836	47.3118	5.49291	8.10546	NA	NA	NA	a102_cpat_test
MSTRG.25849.1	227	105	0.7002	-0.163	0.00526373	chr6	26532767	26532993	227	-	StringTie	transcript	1000	NA	MSTRG.25849	15.3965	1.78753	2.63772	NA	NA	NA	a102_cpat_test
MSTRG.25850.1	463	90	0.9188	0.227443	0.0911623	chr6	26537499	26537961	463	+	StringTie	transcript	1000	NA	MSTRG.25850	19.1334	2.22139	3.27793	NA	NA	NA	a102_cpat_test
MSTRG.25852.1	507	114	0.4743	-0.0522787	0.00515241	chr6	26554122	26554628	507	+	StringTie	transcript	1000	NA	MSTRG.25852	8.10125	0.940557	1.38791	NA	NA	NA	a102_cpat_test
MSTRG.25854.1	210	33	0.6233	-0.325769	0.000675732	chr6	26577112	26577321	210	+	StringTie	transcript	1000	NA	MSTRG.25854	8.58095	0.996251	1.47009	NA	NA	NA	a102_cpat_test
MSTRG.25863.1	388	201	0.5585	0.015131	0.0270157	chr6	27158021	27158408	388	+	StringTie	transcript	1000	NA	MSTRG.25863	23.019	2.67251	3.94362	NA	NA	NA	a102_cpat_test
MSTRG.25864.1	240	42	0.9532	-0.185907	0.00541017	chr6	27230406	27230645	240	-	StringTie	transcript	1000	NA	MSTRG.25864	6.15	0.714016	1.05362	NA	NA	NA	a102_cpat_test
MSTRG.25869.1	304	30	1.0509	-0.849447	0.000118371	chr6	27478802	27479105	304	+	StringTie	transcript	1000	NA	MSTRG.25869	40.0757	4.65279	6.86576	NA	NA	NA	a102_cpat_test
MSTRG.25873.1	365	120	0.8305	0.165773	0.0667866	chr6	27688189	27688553	365	+	StringTie	transcript	1000	NA	MSTRG.25873	49.3753	5.73249	8.45898	NA	NA	NA	a102_cpat_test
MSTRG.25875.1	201	99	0.8654	-0.05584	0.0165028	chr6	27791216	27795921	4706	-	StringTie	transcript	1000	NA	MSTRG.25875	30.3284	3.52113	5.19585	NA	NA	NA	a102_cpat_test
MSTRG.25910.1	216	75	1.0024	-0.301427	0.00460982	chr6	28896163	28896378	216	-	StringTie	transcript	1000	NA	MSTRG.25910	64.2685	7.46159	11.0105	NA	NA	NA	a102_cpat_test
MSTRG.25915.1	230	60	0.611	-0.392395	0.000584147	chr6	28982201	28982430	230	+	StringTie	transcript	1000	NA	MSTRG.25915	6.05652	0.703164	1.0376	NA	NA	NA	a102_cpat_test
MSTRG.25957.3	2003	225	1.0194	0.171524	0.296055	chr6	30067127	30070333	3207	+	StringTie	transcript	1000	NA	MSTRG.25957	20.8611	2.42198	3.57392	NA	NA	NA	a102_cpat_test
MSTRG.26011.8	480	99	1.0972	-0.151347	0.0201659	chr6	31268743	31382288	113546	-	StringTie	transcript	1000	NA	MSTRG.26011	32.0239	3.71798	5.48634	NA	NA	NA	a102_cpat_test
MSTRG.26037.3	1209	198	1.0498	-0.0557806	0.0832303	chr6	31586184	31588909	2726	+	StringTie	transcript	1000	NA	MSTRG.26037	15.7054	1.8234	2.69064	NA	NA	NA	a102_cpat_test
MSTRG.26037.7	655	267	0.7089	0.00767599	0.0841711	chr6	31586220	31588909	2690	+	StringTie	transcript	1000	NA	MSTRG.26037	60.9533	7.07669	10.4425	NA	NA	NA	a102_cpat_test
MSTRG.26037.8	700	312	0.7375	-0.0262778	0.119893	chr6	31586220	31588909	2690	+	StringTie	transcript	1000	NA	MSTRG.26037	58.998	6.84968	10.1075	NA	NA	NA	a102_cpat_test
MSTRG.26037.14	1082	144	0.63	-0.116916	0.00804575	chr6	31587022	31588909	1888	+	StringTie	transcript	1000	NA	MSTRG.26037	8.10651	0.941168	1.38881	NA	NA	NA	a102_cpat_test
MSTRG.26063.1	905	177	0.9382	-0.178545	0.0230404	chr6	31818276	31824425	6150	+	StringTie	transcript	1000	NA	MSTRG.26063	15.3315	1.77998	2.62658	NA	NA	NA	a102_cpat_test
MSTRG.26089.30	1350	306	0.602	-0.0248505	0.0721152	chr6	32190807	32192924	2118	-	StringTie	transcript	1000	NA	MSTRG.26089	7.79568	0.90508	1.33556	NA	NA	NA	a102_cpat_test
MSTRG.26093.1	272	42	0.5789	-0.254729	0.000983199	chr6	32326179	32326450	272	+	StringTie	transcript	1000	NA	MSTRG.26093	24.0672	2.79421	4.1232	NA	NA	NA	a102_cpat_test
MSTRG.26110.2	3163	150	0.4423	-0.263976	0.00165724	chr6	32894770	32903825	9056	+	StringTie	transcript	1000	NA	MSTRG.26110	8.58042	0.996189	1.47	NA	NA	NA	a102_cpat_test
MSTRG.26201.1	871	168	0.9516	0.00233204	0.0628428	chr6	36456426	36477447	21022	-	StringTie	transcript	1000	NA	MSTRG.26201	5.89323	0.684205	1.00963	NA	NA	NA	a102_cpat_test
MSTRG.26204.1	17414	495	0.6177	-0.124139	0.133617	chr6	36594305	36617398	23094	+	StringTie	transcript	1000	NA	MSTRG.26204	14.5151	1.6852	2.48672	NA	NA	NA	a102_cpat_test
MSTRG.26204.4	17314	495	0.6177	-0.124139	0.134253	chr6	36594367	36617398	23032	+	StringTie	transcript	1000	NA	MSTRG.26204	11.936	1.38577	2.04488	NA	NA	NA	a102_cpat_test
MSTRG.26227.1	26016	324	0.6484	-0.406277	0.00284205	chr6	37820284	37896967	76684	+	StringTie	transcript	1000	NA	MSTRG.26227	15.5717	1.80787	2.66774	NA	NA	NA	a102_cpat_test
MSTRG.26229.1	28167	312	0.4253	-0.428759	0.000894753	chr6	37833834	37862050	28217	+	StringTie	transcript	1000	NA	MSTRG.26229	15.4281	1.79121	2.64315	NA	NA	NA	a102_cpat_test
MSTRG.26226.4	65775	375	0.5415	-0.206935	0.00132016	chr6	37924322	37996664	72343	+	StringTie	transcript	1000	NA	MSTRG.26226	18.2317	2.1167	3.12345	NA	NA	NA	a102_cpat_test
MSTRG.26237.1	491	141	0.5417	-0.313671	0.00180743	chr6	38560755	38561245	491	-	StringTie	transcript	1000	NA	MSTRG.26237	14.723	1.70934	2.52235	NA	NA	NA	a102_cpat_test
MSTRG.26277.4	3336	312	0.6847	0.0980704	0.172871	chr6	41934944	42048968	114025	-	StringTie	transcript	1000	NA	MSTRG.26277	14.2585	1.65541	2.44276	NA	NA	NA	a102_cpat_test
MSTRG.26291.1	10899	357	0.6109	-0.295737	0.0159726	chr6	42783310	42841164	57855	+	StringTie	transcript	1000	NA	MSTRG.26291	17.9652	2.08577	3.0778	NA	NA	NA	a102_cpat_test
MSTRG.26358.11	26886	573	0.4912	-0.203266	0.0807436	chr6	45400151	45471632	71482	+	StringTie	transcript	1000	NA	MSTRG.26358	9.22131	1.0706	1.5798	NA	NA	NA	a102_cpat_test
MSTRG.26401.1	38848	420	0.5194	-0.316095	0.00455311	chr6	53253327	53349226	95900	-	StringTie	transcript	1000	NA	MSTRG.26401	23.7259	2.75458	4.06472	NA	NA	NA	a102_cpat_test
MSTRG.26421.2	26715	591	0.7235	-0.190555	0.206915	chr6	57046551	57084774	38224	+	StringTie	transcript	1000	NA	MSTRG.26421	9.54038	1.10764	1.63446	NA	NA	NA	a102_cpat_test
MSTRG.26460.1	396	123	0.3665	-0.22766	0.00136912	chr6	71166391	71166786	396	+	StringTie	transcript	1000	NA	MSTRG.26460	11.1629	1.29601	1.91242	NA	NA	NA	a102_cpat_test
MSTRG.26471.10	45779	492	0.5656	-0.313145	0.00828708	chr6	72622172	72668658	46487	+	StringTie	transcript	1000	NA	MSTRG.26471	6.27863	0.728951	1.07566	NA	NA	NA	a102_cpat_test
MSTRG.26472.1	25388	300	0.7648	-0.115402	0.0193013	chr6	72736000	72761387	25388	+	StringTie	transcript	1000	NA	MSTRG.26472	7.76392	0.901392	1.33011	NA	NA	NA	a102_cpat_test
MSTRG.26516.1	247	114	0.8893	-0.121376	0.0142367	chr6	77151874	77271485	119612	-	StringTie	transcript	1000	NA	MSTRG.26516	7.40891	0.860176	1.26929	NA	NA	NA	a102_cpat_test
MSTRG.26518.1	334	204	0.6503	0.0386761	0.043601	chr6	77350633	77369117	18485	-	StringTie	transcript	1000	NA	MSTRG.26518	6.4521	0.74909	1.10537	NA	NA	NA	a102_cpat_test
MSTRG.26568.1	7186	309	0.8689	-0.0856443	0.0919597	chr6	87155862	87163080	7219	+	StringTie	transcript	1000	NA	MSTRG.26568	16.2171	1.88281	2.77831	NA	NA	NA	a102_cpat_test
MSTRG.26582.2	21796	369	0.898	-0.0387853	0.115568	chr6	87674687	87702272	27586	-	StringTie	transcript	1000	NA	MSTRG.26582	17.6224	2.04596	3.01906	NA	NA	NA	a102_cpat_test
MSTRG.26584.1	7054	309	0.7424	-0.126793	0.0488708	chr6	88243674	88250968	7295	-	StringTie	transcript	1000	NA	MSTRG.26584	15.92	1.84832	2.72742	NA	NA	NA	a102_cpat_test
MSTRG.26585.1	22068	387	0.9052	-0.11899	0.0902567	chr6	88251002	88273157	22156	-	StringTie	transcript	1000	NA	MSTRG.26585	12.9991	1.50919	2.227	NA	NA	NA	a102_cpat_test
MSTRG.26583.2	35043	342	0.8173	-0.187816	0.0141185	chr6	88283292	88329697	46406	-	StringTie	transcript	1000	NA	MSTRG.26583	15.7088	1.8238	2.69124	NA	NA	NA	a102_cpat_test
MSTRG.26583.4	20863	306	0.3988	-0.172138	0.00538461	chr6	88291643	88421373	129731	-	StringTie	transcript	1000	NA	MSTRG.26583	16.414	1.90568	2.81205	NA	NA	NA	a102_cpat_test
MSTRG.26608.1	638	198	0.5612	-0.0394581	0.0188322	chr6	89721163	89721800	638	+	StringTie	transcript	1000	NA	MSTRG.26608	9.72463	1.12903	1.66602	NA	NA	NA	a102_cpat_test
[truncated: 1,878 more rows]

## Sheet: Supplementary table 3
Supplementary table 3: lncRNAs within 400 Kb of BMD GWAS loci and are differentially expressed across differentiation time points
[truncated: 28 more rows]

[truncated: 2 more sheets: Supplementary table 4, Supplementary table 5]
